# Supplementary material for: In Vivo and In Vitro Characterization of the RNA Binding Capacity of SETD1A (KMT2F)
Source: Int J Mol Sci. 2023 Nov 7;24(22):16032. doi: 10.3390/ijms242216032 (PMC10671326; doi:10.3390/ijms242216032)
Supplement: Supplementary file 1 [file ijms-24-16032-s001.zip]

Archive with 3 entries (3 files):
- Key Resources.xlsx
- Supplementary Figures_updated.pptx
- Supplementary Tables.xlsx
