# Supplementary material for: In Vivo and In Vitro Characterization of the RNA Binding Capacity of SETD1A (KMT2F)
Source: Int J Mol Sci. 2023 Nov 7;24(22):16032. doi: 10.3390/ijms242216032 (PMC10671326; doi:10.3390/ijms242216032)
Supplement: Supplementary file 1 [file ijms-24-16032-s001.zip › Key Resources.xlsx]

## Sheet: Key Resources Table S5
			Table S5: List of primary and secondary antibodies used in this study
			Antibodies	IFS	RIP	Co-IP	WB	Cat#	Provider
			Rabbit Anti-SETD1A	1;200	—	—	—	HPA020646	Sigma-Aldrich
			Rabbit Anti-SETD1A	1;300	5 μg	—	—	HPA058376	Sigma-Aldrich
			Rabbit Anti-hSET1	1;1500	6 μg	6 μg	1;2000	A300-289A	ThermoFisher
			Rabbit Anti-hSET1/SET1	1;300	—	—	1;2000	ab70378	Abcam
			Mouse Anti-ACTN	—	—	—	0.5µg/mL	MA5-11869	ThermoFisher
			IgG from rabbit serum	—	6 μg	6 μg	—	I5006	Sigma-Aldrich
			Mouse Gamma Globulin Control	—	8 μg	—	—	31878	ThermoFisher
			Rabbit Anti-SETD1B	1;200	—	—	—	HPA021667	Sigma-Aldrich
			Rabbit Anti-PSPC1	—	—	—	1;2000	PA5-58585	ThermoFisher
			Mouse Anti-Splicing Factor SC-35	1;300	—	8μL	—	S4045	Sigma-Aldrich
			Goat Anti-Mouse Alexa Fluor™ 633	1.8;300	—	—	—	A21052	ThermoFisher
			Goat anti-Rabbit Alexa Fluor™ 488	1;300	—	—	—	A11008	ThermoFisher
			Goat anti-Rabbit-HRP	—	—	—	1;10000	A27036	ThermoFisher
			Goat anti-Mouse-HRP	—	—	—	1;5000	31431	ThermoFisher

## Sheet: Key Resources Table S6
			Table S6: List of qPCR probes used in this study
			No.	Probes	Cat #	Provider
			1	TaqMan™ Gene Expression Assay SNHG8, XS	Hs03461282_g1	ThermoFisher
			2	TaqMan™ Gene Expression Assay SRPK2, XS	Hs01110472_g1	ThermoFisher
			3	TaqMan™ Gene Expression Assay SETD1B, XS	Hs00324585_m1	ThermoFisher
			4	TaqMan™ Gene Expression Assay LINC01521, XS	Hs00383084_s1	ThermoFisher
			5	TaqMan™ Gene Expression Assay TP53TG1, XS	Hs05031860_s1	ThermoFisher
			6	TaqMan™ Gene Expression Assay OLMALINC, S	Hs04233809_s1	ThermoFisher
			7	TaqMan™ Gene Expression Assay TET2, XS	Hs00325999_m1	ThermoFisher
			8	TaqMan™ Gene Expression Assay KDM4D, XS	Hs00250616_s1	ThermoFisher
			9	TaqMan™ Gene Expression Assay NORAD, XS	Hs05023184_s1	ThermoFisher
			10	TaqMan™ Gene Expression Assay HOTAIR, S	Hs03296631_m1	ThermoFisher
