# Supplementary material for: In Vivo and In Vitro Characterization of the RNA Binding Capacity of SETD1A (KMT2F)
Source: Int J Mol Sci. 2023 Nov 7;24(22):16032. doi: 10.3390/ijms242216032 (PMC10671326; doi:10.3390/ijms242216032)
Supplement: Supplementary file 1 [file ijms-24-16032-s001.zip › Supplementary Tables.xlsx]

## Sheet: Supplementary Table S1
gene name	bigger than control	log2FoldChange > 1	log2FoldChange > 2	log2FoldChange > 3	sample1	control1	FPKM sample1	FPKM control1	log2FoldChange1	sample2	control2	FPKM sample2	FPKM control2	log2FoldChange2	sample3	control3	FPKM sample3	FPKM control3	log2FoldChange3
UNC5A	3	3	3	3	RIP1_SETD1A	VeCL	4924.26	0.1	15.5876	RIP1_KMT2F	NC1_KMT2F	1329.17	0.1	13.6982	RIP2_KMT2F	NC2_KMT2F	1957	0.1	14.2564
TLE2	3	3	3	3	RIP1_SETD1A	VeCL	4924.26	0.1	15.5876	RIP1_KMT2F	NC1_KMT2F	3987.52	0.1	15.2832	RIP2_KMT2F	NC2_KMT2F	1304.67	0.1	13.6714
TET2	3	3	3	3	RIP1_SETD1A	VeCL	4924.26	0.1	15.5876	RIP1_KMT2F	NC1_KMT2F	3987.52	0.1	15.2832	RIP2_KMT2F	NC2_KMT2F	5871.01	711.637	3.0444
RASL11A	3	3	3	3	RIP1_SETD1A	VeCL	1641.42	0.1	14.0027	RIP1_KMT2F	NC1_KMT2F	1329.17	0.1	13.6982	RIP2_KMT2F	NC2_KMT2F	1304.67	0.1	13.6714
PRAG1	3	3	3	3	RIP1_SETD1A	VeCL	1641.42	0.1	14.0027	RIP1_KMT2F	NC1_KMT2F	1329.17	0.1	13.6982	RIP2_KMT2F	NC2_KMT2F	3914	0.1	15.2564
MKX	3	3	3	3	RIP1_SETD1A	VeCL	3282.84	0.1	15.0027	RIP1_KMT2F	NC1_KMT2F	2658.34	0.1	14.6982	RIP2_KMT2F	NC2_KMT2F	652.334	0.1	12.6714
HDAC11	3	3	3	3	RIP1_SETD1A	VeCL	1641.42	0.1	14.0027	RIP1_KMT2F	NC1_KMT2F	2658.34	0.1	14.6982	RIP2_KMT2F	NC2_KMT2F	2609.34	0.1	14.6714
GSTO2	3	3	3	3	RIP1_SETD1A	VeCL	1641.42	0.1	14.0027	RIP1_KMT2F	NC1_KMT2F	1329.17	0.1	13.6982	RIP2_KMT2F	NC2_KMT2F	1304.67	0.1	13.6714
FNDC4	3	3	3	3	RIP1_SETD1A	VeCL	4924.26	0.1	15.5876	RIP1_KMT2F	NC1_KMT2F	1329.17	0.1	13.6982	RIP2_KMT2F	NC2_KMT2F	652.334	0.1	12.6714
F12	3	3	3	3	RIP1_SETD1A	VeCL	3282.84	0.1	15.0027	RIP1_KMT2F	NC1_KMT2F	3987.52	0.1	15.2832	RIP2_KMT2F	NC2_KMT2F	1304.67	0.1	13.6714
EMP3	3	3	3	3	RIP1_SETD1A	VeCL	1641.42	0.1	14.0027	RIP1_KMT2F	NC1_KMT2F	1329.17	0.1	13.6982	RIP2_KMT2F	NC2_KMT2F	652.334	0.1	12.6714
CBFA2T3	3	3	3	3	RIP1_SETD1A	VeCL	1641.42	0.1	14.0027	RIP1_KMT2F	NC1_KMT2F	2658.34	0.1	14.6982	RIP2_KMT2F	NC2_KMT2F	1957	0.1	14.2564
BASP1	3	3	3	3	RIP1_SETD1A	VeCL	1641.42	0.1	14.0027	RIP1_KMT2F	NC1_KMT2F	2658.34	0.1	14.6982	RIP2_KMT2F	NC2_KMT2F	4566.34	0.1	15.4788
ZMAT5	3	3	3	2	RIP1_SETD1A	VeCL	8207.09	1936.73	2.08325	RIP1_KMT2F	NC1_KMT2F	1329.17	0.1	13.6982	RIP2_KMT2F	NC2_KMT2F	652.334	0.1	12.6714
UHRF2	3	3	3	2	RIP1_SETD1A	VeCL	1641.42	0.1	14.0027	RIP1_KMT2F	NC1_KMT2F	1329.17	0.1	13.6982	RIP2_KMT2F	NC2_KMT2F	10437.3	2134.91	2.2895
TMEM255A	3	3	3	2	RIP1_SETD1A	VeCL	1641.42	0.1	14.0027	RIP1_KMT2F	NC1_KMT2F	2658.34	0.1	14.6982	RIP2_KMT2F	NC2_KMT2F	5218.67	711.637	2.87447
SPATA33	3	3	3	2	RIP1_SETD1A	VeCL	3282.84	0.1	15.0027	RIP1_KMT2F	NC1_KMT2F	1329.17	0.1	13.6982	RIP2_KMT2F	NC2_KMT2F	3914	711.637	2.45943
SKIL	3	3	3	2	RIP1_SETD1A	VeCL	1641.42	0.1	14.0027	RIP1_KMT2F	NC1_KMT2F	2658.34	0.1	14.6982	RIP2_KMT2F	NC2_KMT2F	9132.68	2134.91	2.09686
RIN2	3	3	3	2	RIP1_SETD1A	VeCL	1641.42	0.1	14.0027	RIP1_KMT2F	NC1_KMT2F	1329.17	0.1	13.6982	RIP2_KMT2F	NC2_KMT2F	9785.01	1423.27	2.78136
RALGPS2	3	3	3	2	RIP1_SETD1A	VeCL	3282.84	0.1	15.0027	RIP1_KMT2F	NC1_KMT2F	10633.4	1455.76	2.86876	RIP2_KMT2F	NC2_KMT2F	6523.34	711.637	3.1964
PRKCE	3	3	3	2	RIP1_SETD1A	VeCL	1641.42	0.1	14.0027	RIP1_KMT2F	NC1_KMT2F	1329.17	0.1	13.6982	RIP2_KMT2F	NC2_KMT2F	3261.67	711.637	2.1964
OXR1	3	3	3	2	RIP1_SETD1A	VeCL	3282.84	0.1	15.0027	RIP1_KMT2F	NC1_KMT2F	2658.34	0.1	14.6982	RIP2_KMT2F	NC2_KMT2F	4566.34	711.637	2.68182
KDM4D	3	3	3	2	RIP1_SETD1A	VeCL	4924.26	0.1	15.5876	RIP1_KMT2F	NC1_KMT2F	1329.17	0.1	13.6982	RIP2_KMT2F	NC2_KMT2F	4566.34	711.637	2.68182
IAH1	3	3	3	2	RIP1_SETD1A	VeCL	1641.42	0.1	14.0027	RIP1_KMT2F	NC1_KMT2F	11962.5	2911.52	2.03867	RIP2_KMT2F	NC2_KMT2F	1304.67	0.1	13.6714
CD2AP	3	3	3	2	RIP1_SETD1A	VeCL	3282.84	0.1	15.0027	RIP1_KMT2F	NC1_KMT2F	1329.17	0.1	13.6982	RIP2_KMT2F	NC2_KMT2F	9132.68	1423.27	2.68183
ASPSCR1	3	3	3	2	RIP1_SETD1A	VeCL	11489.9	968.365	3.56867	RIP1_KMT2F	NC1_KMT2F	9304.21	0.1	16.5056	RIP2_KMT2F	NC2_KMT2F	9785.01	1423.27	2.78136
SREK1IP1	3	3	3	1	RIP1_SETD1A	VeCL	1641.42	0.1	14.0027	RIP1_KMT2F	NC1_KMT2F	10633.4	1455.76	2.86876	RIP2_KMT2F	NC2_KMT2F	10437.3	2134.91	2.2895
EPHA3	3	3	3	1	RIP1_SETD1A	VeCL	1641.42	0.1	14.0027	RIP1_KMT2F	NC1_KMT2F	10633.4	1455.76	2.86876	RIP2_KMT2F	NC2_KMT2F	4566.34	711.637	2.68182
ZRSR2	3	3	2	2	RIP1_SETD1A	VeCL	1641.42	0.1	14.0027	RIP1_KMT2F	NC1_KMT2F	1329.17	0.1	13.6982	RIP2_KMT2F	NC2_KMT2F	2609.34	711.637	1.87447
ZNF354A	3	3	2	2	RIP1_SETD1A	VeCL	1641.42	0.1	14.0027	RIP1_KMT2F	NC1_KMT2F	3987.52	0.1	15.2832	RIP2_KMT2F	NC2_KMT2F	3261.67	1423.27	1.1964
TSPAN4	3	3	2	2	RIP1_SETD1A	VeCL	1641.42	0.1	14.0027	RIP1_KMT2F	NC1_KMT2F	3987.52	0.1	15.2832	RIP2_KMT2F	NC2_KMT2F	6523.34	2846.55	1.1964
TPPP	3	3	2	2	RIP1_SETD1A	VeCL	1641.42	0.1	14.0027	RIP1_KMT2F	NC1_KMT2F	2658.34	0.1	14.6982	RIP2_KMT2F	NC2_KMT2F	11742	4269.82	1.45943
SUMF1	3	3	2	2	RIP1_SETD1A	VeCL	3282.84	0.1	15.0027	RIP1_KMT2F	NC1_KMT2F	5316.69	0.1	15.6982	RIP2_KMT2F	NC2_KMT2F	9785.01	3558.19	1.45943
SPICE1	3	3	2	2	RIP1_SETD1A	VeCL	4924.26	0.1	15.5876	RIP1_KMT2F	NC1_KMT2F	11962.5	0.1	16.8682	RIP2_KMT2F	NC2_KMT2F	13046.7	6404.73	1.02648
SH3D21	3	3	2	2	RIP1_SETD1A	VeCL	1641.42	0.1	14.0027	RIP1_KMT2F	NC1_KMT2F	3987.52	0.1	15.2832	RIP2_KMT2F	NC2_KMT2F	4566.34	2134.91	1.09686
RCCD1	3	3	2	2	RIP1_SETD1A	VeCL	3282.84	968.365	1.76132	RIP1_KMT2F	NC1_KMT2F	2658.34	0.1	14.6982	RIP2_KMT2F	NC2_KMT2F	5871.01	711.637	3.0444
RBM47	3	3	2	2	RIP1_SETD1A	VeCL	4924.26	1754.97	1.48846	RIP1_KMT2F	NC1_KMT2F	2658.34	0.1	14.6982	RIP2_KMT2F	NC2_KMT2F	5871.01	0.1	15.8413
RAD17	3	3	2	2	RIP1_SETD1A	VeCL	1641.42	0.1	14.0027	RIP1_KMT2F	NC1_KMT2F	2658.34	0.1	14.6982	RIP2_KMT2F	NC2_KMT2F	9132.68	3558.19	1.3599
RAB3IL1	3	3	2	2	RIP1_SETD1A	VeCL	1641.42	0.1	14.0027	RIP1_KMT2F	NC1_KMT2F	11962.5	4367.28	1.45371	RIP2_KMT2F	NC2_KMT2F	652.334	0.1	12.6714
PIM1	3	3	2	2	RIP1_SETD1A	VeCL	1641.42	0.1	14.0027	RIP1_KMT2F	NC1_KMT2F	5316.69	1455.76	1.86876	RIP2_KMT2F	NC2_KMT2F	6523.34	711.637	3.1964
PDE7A	3	3	2	2	RIP1_SETD1A	VeCL	4924.26	0.1	15.5876	RIP1_KMT2F	NC1_KMT2F	1329.17	0.1	13.6982	RIP2_KMT2F	NC2_KMT2F	11089.7	4981.46	1.15458
PALB2	3	3	2	2	RIP1_SETD1A	VeCL	3282.84	0.1	15.0027	RIP1_KMT2F	NC1_KMT2F	1329.17	0.1	13.6982	RIP2_KMT2F	NC2_KMT2F	11742	3558.19	1.72246
OSBPL6	3	3	2	2	RIP1_SETD1A	VeCL	1641.42	0.1	14.0027	RIP1_KMT2F	NC1_KMT2F	3987.52	1455.76	1.45372	RIP2_KMT2F	NC2_KMT2F	5871.01	0.1	15.8413
OGG1	3	3	2	2	RIP1_SETD1A	VeCL	1641.42	0.1	14.0027	RIP1_KMT2F	NC1_KMT2F	7975.03	0.1	16.2832	RIP2_KMT2F	NC2_KMT2F	6523.34	2846.55	1.1964
N4BP2	3	3	2	2	RIP1_SETD1A	VeCL	4924.26	0.1	15.5876	RIP1_KMT2F	NC1_KMT2F	5316.69	0.1	15.6982	RIP2_KMT2F	NC2_KMT2F	5871.01	2134.91	1.45943
MMP11	3	3	2	2	RIP1_SETD1A	VeCL	1641.42	0.1	14.0027	RIP1_KMT2F	NC1_KMT2F	1329.17	0.1	13.6982	RIP2_KMT2F	NC2_KMT2F	1957	711.637	1.45943
MESP1	3	3	2	2	RIP1_SETD1A	VeCL	1641.42	0.1	14.0027	RIP1_KMT2F	NC1_KMT2F	2658.34	0.1	14.6982	RIP2_KMT2F	NC2_KMT2F	1957	711.637	1.45943
LYST	3	3	2	2	RIP1_SETD1A	VeCL	1641.42	0.1	14.0027	RIP1_KMT2F	NC1_KMT2F	2658.34	0.1	14.6982	RIP2_KMT2F	NC2_KMT2F	33269	13521.1	1.29897
LPIN1	3	3	2	2	RIP1_SETD1A	VeCL	1641.42	0.1	14.0027	RIP1_KMT2F	NC1_KMT2F	5316.69	0.1	15.6982	RIP2_KMT2F	NC2_KMT2F	20222.4	7116.37	1.50674
KIAA1549L	3	3	2	2	RIP1_SETD1A	VeCL	1641.42	0.1	14.0027	RIP1_KMT2F	NC1_KMT2F	2658.34	0.1	14.6982	RIP2_KMT2F	NC2_KMT2F	22179.4	5693.1	1.96193
KCNG3	3	3	2	2	RIP1_SETD1A	VeCL	4924.26	0.1	15.5876	RIP1_KMT2F	NC1_KMT2F	3987.52	0.1	15.2832	RIP2_KMT2F	NC2_KMT2F	7175.67	2134.91	1.74894
IL4R	3	3	2	2	RIP1_SETD1A	VeCL	3282.84	0.1	15.0027	RIP1_KMT2F	NC1_KMT2F	1329.17	0.1	13.6982	RIP2_KMT2F	NC2_KMT2F	13046.7	4269.82	1.61144
GPATCH2L	3	3	2	2	RIP1_SETD1A	VeCL	3282.84	0.1	15.0027	RIP1_KMT2F	NC1_KMT2F	1329.17	0.1	13.6982	RIP2_KMT2F	NC2_KMT2F	9785.01	4269.82	1.1964
FRAT1	3	3	2	2	RIP1_SETD1A	VeCL	3282.84	0.1	15.0027	RIP1_KMT2F	NC1_KMT2F	2658.34	0.1	14.6982	RIP2_KMT2F	NC2_KMT2F	4566.34	1423.27	1.68183
FBXL17	3	3	2	2	RIP1_SETD1A	VeCL	4924.26	0.1	15.5876	RIP1_KMT2F	NC1_KMT2F	3987.52	0.1	15.2832	RIP2_KMT2F	NC2_KMT2F	16960.7	7828.01	1.11548
FAM167A	3	3	2	2	RIP1_SETD1A	VeCL	3282.84	968.365	1.76132	RIP1_KMT2F	NC1_KMT2F	2658.34	0.1	14.6982	RIP2_KMT2F	NC2_KMT2F	1304.67	0.1	13.6714
EPPK1	3	3	2	2	RIP1_SETD1A	VeCL	1641.42	0.1	14.0027	RIP1_KMT2F	NC1_KMT2F	1329.17	0.1	13.6982	RIP2_KMT2F	NC2_KMT2F	15656	4269.82	1.87447
EPOR	3	3	2	2	RIP1_SETD1A	VeCL	8207.09	0.1	16.3246	RIP1_KMT2F	NC1_KMT2F	3987.52	1455.76	1.45372	RIP2_KMT2F	NC2_KMT2F	2609.34	0.1	14.6714
EIPR1	3	3	2	2	RIP1_SETD1A	VeCL	9848.51	968.365	3.34628	RIP1_KMT2F	NC1_KMT2F	13291.7	1455.76	3.19068	RIP2_KMT2F	NC2_KMT2F	5218.67	1423.27	1.87447
EFHD1	3	3	2	2	RIP1_SETD1A	VeCL	1641.42	0.1	14.0027	RIP1_KMT2F	NC1_KMT2F	5316.69	0.1	15.6982	RIP2_KMT2F	NC2_KMT2F	6523.34	2846.55	1.1964
DMTF1	3	3	2	2	RIP1_SETD1A	VeCL	3282.84	0.1	15.0027	RIP1_KMT2F	NC1_KMT2F	1329.17	0.1	13.6982	RIP2_KMT2F	NC2_KMT2F	7175.67	2846.55	1.3339
DAAM1	3	3	2	2	RIP1_SETD1A	VeCL	1641.42	0.1	14.0027	RIP1_KMT2F	NC1_KMT2F	1329.17	0.1	13.6982	RIP2_KMT2F	NC2_KMT2F	5871.01	2134.91	1.45943
CYB5R1	3	3	2	2	RIP1_SETD1A	VeCL	1641.42	0.1	14.0027	RIP1_KMT2F	NC1_KMT2F	2658.34	0.1	14.6982	RIP2_KMT2F	NC2_KMT2F	7828.01	2846.55	1.45943
COX20	3	3	2	2	RIP1_SETD1A	VeCL	1641.42	0.1	14.0027	RIP1_KMT2F	NC1_KMT2F	6645.86	0.1	16.0202	RIP2_KMT2F	NC2_KMT2F	6523.34	2846.55	1.1964
CEP55	3	3	2	2	RIP1_SETD1A	VeCL	3282.84	0.1	15.0027	RIP1_KMT2F	NC1_KMT2F	3987.52	0.1	15.2832	RIP2_KMT2F	NC2_KMT2F	11742	3558.19	1.72246
CCDC12	3	3	2	2	RIP1_SETD1A	VeCL	1641.42	0.1	14.0027	RIP1_KMT2F	NC1_KMT2F	1329.17	0.1	13.6982	RIP2_KMT2F	NC2_KMT2F	5218.67	2134.91	1.28951
ARL4D	3	3	2	2	RIP1_SETD1A	VeCL	1641.42	0.1	14.0027	RIP1_KMT2F	NC1_KMT2F	2658.34	0.1	14.6982	RIP2_KMT2F	NC2_KMT2F	3914	1423.27	1.45943
ARHGEF16	3	3	2	2	RIP1_SETD1A	VeCL	1641.42	0.1	14.0027	RIP1_KMT2F	NC1_KMT2F	1329.17	0.1	13.6982	RIP2_KMT2F	NC2_KMT2F	3261.67	1423.27	1.1964
ZNF488	3	3	2	1	RIP1_SETD1A	VeCL	1641.42	0.1	14.0027	RIP1_KMT2F	NC1_KMT2F	5316.69	1455.76	1.86876	RIP2_KMT2F	NC2_KMT2F	9132.68	2134.91	2.09686
WHRN	3	3	2	1	RIP1_SETD1A	VeCL	6565.68	968.365	2.76132	RIP1_KMT2F	NC1_KMT2F	2658.34	0.1	14.6982	RIP2_KMT2F	NC2_KMT2F	5871.01	2846.55	1.04439
TTC21B	3	3	2	1	RIP1_SETD1A	VeCL	4924.26	1936.73	1.34628	RIP1_KMT2F	NC1_KMT2F	2658.34	0.1	14.6982	RIP2_KMT2F	NC2_KMT2F	9132.68	1423.27	2.68183
SYNE1	3	3	2	1	RIP1_SETD1A	VeCL	1641.42	0.1	14.0027	RIP1_KMT2F	NC1_KMT2F	5316.69	1455.76	1.86876	RIP2_KMT2F	NC2_KMT2F	7175.67	1423.27	2.3339
SUDS3	3	3	2	1	RIP1_SETD1A	VeCL	3282.84	0.1	15.0027	RIP1_KMT2F	NC1_KMT2F	10633.4	1455.76	2.86876	RIP2_KMT2F	NC2_KMT2F	46315.7	22772.4	1.02422
SHROOM1	3	3	2	1	RIP1_SETD1A	VeCL	3282.84	0.1	15.0027	RIP1_KMT2F	NC1_KMT2F	6645.86	1455.76	2.19068	RIP2_KMT2F	NC2_KMT2F	7175.67	3558.19	1.01197
RPUSD2	3	3	2	1	RIP1_SETD1A	VeCL	4924.26	968.365	2.34628	RIP1_KMT2F	NC1_KMT2F	7975.03	0.1	16.2832	RIP2_KMT2F	NC2_KMT2F	11089.7	4981.46	1.15458
RASSF1	3	3	2	1	RIP1_SETD1A	VeCL	8207.09	1936.73	2.08325	RIP1_KMT2F	NC1_KMT2F	13291.7	0.1	17.0202	RIP2_KMT2F	NC2_KMT2F	7175.67	2846.55	1.3339
NSMCE3	3	3	2	1	RIP1_SETD1A	VeCL	6565.68	968.365	2.76132	RIP1_KMT2F	NC1_KMT2F	2658.34	0.1	14.6982	RIP2_KMT2F	NC2_KMT2F	9132.68	3558.19	1.3599
MYL5	3	3	2	1	RIP1_SETD1A	VeCL	4924.26	968.365	2.34628	RIP1_KMT2F	NC1_KMT2F	1329.17	0.1	13.6982	RIP2_KMT2F	NC2_KMT2F	1957	711.637	1.45943
EVC	3	3	2	1	RIP1_SETD1A	VeCL	8207.09	1754.97	2.22542	RIP1_KMT2F	NC1_KMT2F	11962.5	1455.76	3.03867	RIP2_KMT2F	NC2_KMT2F	7175.67	2846.55	1.3339
DENND10	3	3	2	1	RIP1_SETD1A	VeCL	1641.42	0.1	14.0027	RIP1_KMT2F	NC1_KMT2F	6645.86	1455.76	2.19068	RIP2_KMT2F	NC2_KMT2F	9132.68	4269.82	1.09686
CUL7	3	3	2	1	RIP1_SETD1A	VeCL	8207.09	1936.73	2.08325	RIP1_KMT2F	NC1_KMT2F	1329.17	0.1	13.6982	RIP2_KMT2F	NC2_KMT2F	11742	4269.82	1.45943
CCNL1	3	3	2	1	RIP1_SETD1A	VeCL	3282.84	0.1	15.0027	RIP1_KMT2F	NC1_KMT2F	6645.86	1455.76	2.19068	RIP2_KMT2F	NC2_KMT2F	6523.34	2846.55	1.1964
ALDH6A1	3	3	2	1	RIP1_SETD1A	VeCL	6565.68	968.365	2.76132	RIP1_KMT2F	NC1_KMT2F	1329.17	0.1	13.6982	RIP2_KMT2F	NC2_KMT2F	7828.01	2134.91	1.87447
PLEKHA1	3	3	2	0	RIP1_SETD1A	VeCL	6565.68	1754.97	1.9035	RIP1_KMT2F	NC1_KMT2F	7975.03	1455.76	2.45372	RIP2_KMT2F	NC2_KMT2F	5871.01	1423.27	2.0444
ZSCAN5A	3	3	1	1	RIP1_SETD1A	VeCL	3282.84	0.1	15.0027	RIP1_KMT2F	NC1_KMT2F	3987.52	1455.76	1.45372	RIP2_KMT2F	NC2_KMT2F	6523.34	2134.91	1.61144
ZNF639	3	3	1	1	RIP1_SETD1A	VeCL	6565.68	2723.33	1.26957	RIP1_KMT2F	NC1_KMT2F	3987.52	0.1	15.2832	RIP2_KMT2F	NC2_KMT2F	6523.34	2846.55	1.1964
VEZT	3	3	1	1	RIP1_SETD1A	VeCL	1641.42	0.1	14.0027	RIP1_KMT2F	NC1_KMT2F	7975.03	2911.52	1.45372	RIP2_KMT2F	NC2_KMT2F	24788.7	12097.8	1.03494
TRNP1	3	3	1	1	RIP1_SETD1A	VeCL	3282.84	0.1	15.0027	RIP1_KMT2F	NC1_KMT2F	3987.52	1455.76	1.45372	RIP2_KMT2F	NC2_KMT2F	1957	711.637	1.45943
TOX2	3	3	1	1	RIP1_SETD1A	VeCL	4924.26	0.1	15.5876	RIP1_KMT2F	NC1_KMT2F	5316.69	1455.76	1.86876	RIP2_KMT2F	NC2_KMT2F	2609.34	711.637	1.87447
SUCO	3	3	1	1	RIP1_SETD1A	VeCL	3282.84	0.1	15.0027	RIP1_KMT2F	NC1_KMT2F	5316.69	1455.76	1.86876	RIP2_KMT2F	NC2_KMT2F	11089.7	4981.46	1.15458
STX6	3	3	1	1	RIP1_SETD1A	VeCL	3282.84	0.1	15.0027	RIP1_KMT2F	NC1_KMT2F	7975.03	2911.52	1.45372	RIP2_KMT2F	NC2_KMT2F	24136.4	8539.64	1.49896
PPP2CB	3	3	1	1	RIP1_SETD1A	VeCL	3282.84	0.1	15.0027	RIP1_KMT2F	NC1_KMT2F	3987.52	1455.76	1.45372	RIP2_KMT2F	NC2_KMT2F	13046.7	4269.82	1.61144
PCNX2	3	3	1	1	RIP1_SETD1A	VeCL	9848.51	0.1	16.5876	RIP1_KMT2F	NC1_KMT2F	9304.21	2911.52	1.67611	RIP2_KMT2F	NC2_KMT2F	10437.3	4269.82	1.2895
MYSM1	3	3	1	1	RIP1_SETD1A	VeCL	1641.42	0.1	14.0027	RIP1_KMT2F	NC1_KMT2F	7975.03	2911.52	1.45372	RIP2_KMT2F	NC2_KMT2F	40444.7	19214.2	1.07378
MARCHF9	3	3	1	1	RIP1_SETD1A	VeCL	9848.51	2723.33	1.85453	RIP1_KMT2F	NC1_KMT2F	1329.17	0.1	13.6982	RIP2_KMT2F	NC2_KMT2F	4566.34	1423.27	1.68183
LRRC57	3	3	1	1	RIP1_SETD1A	VeCL	3282.84	968.365	1.76132	RIP1_KMT2F	NC1_KMT2F	2658.34	0.1	14.6982	RIP2_KMT2F	NC2_KMT2F	13046.7	4269.82	1.61144
KSR1	3	3	1	1	RIP1_SETD1A	VeCL	8207.09	3691.7	1.15258	RIP1_KMT2F	NC1_KMT2F	11962.5	0.1	16.8682	RIP2_KMT2F	NC2_KMT2F	17613	5693.1	1.62935
KIAA0232	3	3	1	1	RIP1_SETD1A	VeCL	4924.26	1936.73	1.34628	RIP1_KMT2F	NC1_KMT2F	1329.17	0.1	13.6982	RIP2_KMT2F	NC2_KMT2F	5218.67	1423.27	1.87447
FNDC10	3	3	1	1	RIP1_SETD1A	VeCL	11489.9	968.365	3.56867	RIP1_KMT2F	NC1_KMT2F	21266.8	8734.56	1.2838	RIP2_KMT2F	NC2_KMT2F	3261.67	1423.27	1.1964
FAM189A1	3	3	1	1	RIP1_SETD1A	VeCL	8207.09	0.1	16.3246	RIP1_KMT2F	NC1_KMT2F	3987.52	1455.76	1.45372	RIP2_KMT2F	NC2_KMT2F	1957	711.637	1.45943
EMB	3	3	1	1	RIP1_SETD1A	VeCL	3282.84	968.365	1.76132	RIP1_KMT2F	NC1_KMT2F	1329.17	0.1	13.6982	RIP2_KMT2F	NC2_KMT2F	11089.7	4981.46	1.15458
CCDC120	3	3	1	1	RIP1_SETD1A	VeCL	1641.42	0.1	14.0027	RIP1_KMT2F	NC1_KMT2F	5316.69	1455.76	1.86876	RIP2_KMT2F	NC2_KMT2F	8480.34	2134.91	1.98995
ACTR1B	3	3	1	1	RIP1_SETD1A	VeCL	6565.68	2905.1	1.17636	RIP1_KMT2F	NC1_KMT2F	19937.6	0.1	17.6051	RIP2_KMT2F	NC2_KMT2F	6523.34	2846.55	1.1964
TUSC1	3	3	1	0	RIP1_SETD1A	VeCL	9848.51	4841.83	1.02435	RIP1_KMT2F	NC1_KMT2F	6645.86	1455.76	2.19068	RIP2_KMT2F	NC2_KMT2F	5871.01	2134.91	1.45943
PELI3	3	3	1	0	RIP1_SETD1A	VeCL	4924.26	968.365	2.34628	RIP1_KMT2F	NC1_KMT2F	7975.03	2911.52	1.45372	RIP2_KMT2F	NC2_KMT2F	7175.67	2134.91	1.74894
GDPD5	3	3	1	0	RIP1_SETD1A	VeCL	4924.26	968.365	2.34628	RIP1_KMT2F	NC1_KMT2F	5316.69	1455.76	1.86876	RIP2_KMT2F	NC2_KMT2F	7175.67	3558.19	1.01197
BNIP2	3	3	1	0	RIP1_SETD1A	VeCL	3282.84	968.365	1.76132	RIP1_KMT2F	NC1_KMT2F	5316.69	1455.76	1.86876	RIP2_KMT2F	NC2_KMT2F	30007.4	6404.73	2.22811
UIMC1	3	3	0	0	RIP1_SETD1A	VeCL	4924.26	1936.73	1.34628	RIP1_KMT2F	NC1_KMT2F	9304.21	4367.28	1.09115	RIP2_KMT2F	NC2_KMT2F	21527	8539.64	1.3339
ZSCAN12	3	2	2	2	RIP1_SETD1A	VeCL	1641.42	0.1	14.0027	RIP1_KMT2F	NC1_KMT2F	3987.52	0.1	15.2832	RIP2_KMT2F	NC2_KMT2F	17613	11386.2	0.629354
ZNF830	3	2	2	2	RIP1_SETD1A	VeCL	1641.42	0.1	14.0027	RIP1_KMT2F	NC1_KMT2F	1329.17	0.1	13.6982	RIP2_KMT2F	NC2_KMT2F	8480.34	6404.73	0.404984
ZBTB41	3	2	2	2	RIP1_SETD1A	VeCL	4924.26	0.1	15.5876	RIP1_KMT2F	NC1_KMT2F	1329.17	0.1	13.6982	RIP2_KMT2F	NC2_KMT2F	9785.01	9251.28	0.08092
VPS9D1	3	2	2	2	RIP1_SETD1A	VeCL	1641.42	0.1	14.0027	RIP1_KMT2F	NC1_KMT2F	2658.34	0.1	14.6982	RIP2_KMT2F	NC2_KMT2F	3261.67	2846.55	0.196396
VPS39	3	2	2	2	RIP1_SETD1A	VeCL	1641.42	0.1	14.0027	RIP1_KMT2F	NC1_KMT2F	1329.17	0.1	13.6982	RIP2_KMT2F	NC2_KMT2F	28050.4	25618.9	0.130813
UBTD2	3	2	2	2	RIP1_SETD1A	VeCL	1641.42	0.1	14.0027	RIP1_KMT2F	NC1_KMT2F	18608.4	0.1	17.5056	RIP2_KMT2F	NC2_KMT2F	13046.7	11386.2	0.196399
UBE2T	3	2	2	2	RIP1_SETD1A	VeCL	3282.84	0.1	15.0027	RIP1_KMT2F	NC1_KMT2F	5316.69	0.1	15.6982	RIP2_KMT2F	NC2_KMT2F	9785.01	7828.01	0.321928
TRIM5	3	2	2	2	RIP1_SETD1A	VeCL	4924.26	0.1	15.5876	RIP1_KMT2F	NC1_KMT2F	3987.52	0.1	15.2832	RIP2_KMT2F	NC2_KMT2F	4566.34	4269.82	0.096863
TRIM44	3	2	2	2	RIP1_SETD1A	VeCL	1641.42	0.1	14.0027	RIP1_KMT2F	NC1_KMT2F	6645.86	0.1	16.0202	RIP2_KMT2F	NC2_KMT2F	13046.7	12809.5	0.026471
TMOD2	3	2	2	2	RIP1_SETD1A	VeCL	3282.84	0.1	15.0027	RIP1_KMT2F	NC1_KMT2F	3987.52	0.1	15.2832	RIP2_KMT2F	NC2_KMT2F	18265.4	13521.1	0.433901
TMEM185A	3	2	2	2	RIP1_SETD1A	VeCL	1641.42	0.1	14.0027	RIP1_KMT2F	NC1_KMT2F	1329.17	0.1	13.6982	RIP2_KMT2F	NC2_KMT2F	6523.34	6404.73	0.026473
TADA1	3	2	2	2	RIP1_SETD1A	VeCL	1641.42	0.1	14.0027	RIP1_KMT2F	NC1_KMT2F	7975.03	0.1	16.2832	RIP2_KMT2F	NC2_KMT2F	12394.3	7116.37	0.800463
SYT6	3	2	2	2	RIP1_SETD1A	VeCL	1641.42	968.365	0.761322	RIP1_KMT2F	NC1_KMT2F	1329.17	0.1	13.6982	RIP2_KMT2F	NC2_KMT2F	1304.67	0.1	13.6714
SYNJ1	3	2	2	2	RIP1_SETD1A	VeCL	1641.42	0.1	14.0027	RIP1_KMT2F	NC1_KMT2F	3987.52	0.1	15.2832	RIP2_KMT2F	NC2_KMT2F	23484	22772.4	0.044392
SYK	3	2	2	2	RIP1_SETD1A	VeCL	1641.42	0.1	14.0027	RIP1_KMT2F	NC1_KMT2F	3987.52	0.1	15.2832	RIP2_KMT2F	NC2_KMT2F	8480.34	4269.82	0.989947
SWAP70	3	2	2	2	RIP1_SETD1A	VeCL	1641.42	0.1	14.0027	RIP1_KMT2F	NC1_KMT2F	3987.52	2911.52	0.453719	RIP2_KMT2F	NC2_KMT2F	3914	0.1	15.2564
STK11IP	3	2	2	2	RIP1_SETD1A	VeCL	4924.26	0.1	15.5876	RIP1_KMT2F	NC1_KMT2F	2658.34	0.1	14.6982	RIP2_KMT2F	NC2_KMT2F	10437.3	9962.92	0.067108
SRGAP3	3	2	2	2	RIP1_SETD1A	VeCL	1641.42	0.1	14.0027	RIP1_KMT2F	NC1_KMT2F	3987.52	0.1	15.2832	RIP2_KMT2F	NC2_KMT2F	17613	14944.4	0.237036
SPRY2	3	2	2	2	RIP1_SETD1A	VeCL	1641.42	0.1	14.0027	RIP1_KMT2F	NC1_KMT2F	5316.69	0.1	15.6982	RIP2_KMT2F	NC2_KMT2F	3914	3558.19	0.1375
SNRPA1	3	2	2	2	RIP1_SETD1A	VeCL	1641.42	0.1	14.0027	RIP1_KMT2F	NC1_KMT2F	6645.86	0.1	16.0202	RIP2_KMT2F	NC2_KMT2F	17613	14944.4	0.237036
SMC6	3	2	2	2	RIP1_SETD1A	VeCL	1641.42	0.1	14.0027	RIP1_KMT2F	NC1_KMT2F	2658.34	0.1	14.6982	RIP2_KMT2F	NC2_KMT2F	13046.7	7828.01	0.736967
SMARCAD1	3	2	2	2	RIP1_SETD1A	VeCL	1641.42	0.1	14.0027	RIP1_KMT2F	NC1_KMT2F	1329.17	0.1	13.6982	RIP2_KMT2F	NC2_KMT2F	25441	15656	0.70044
SLC9A6	3	2	2	2	RIP1_SETD1A	VeCL	1641.42	0.1	14.0027	RIP1_KMT2F	NC1_KMT2F	6645.86	0.1	16.0202	RIP2_KMT2F	NC2_KMT2F	30007.4	24195.7	0.310568
SLAIN2	3	2	2	2	RIP1_SETD1A	VeCL	3282.84	0.1	15.0027	RIP1_KMT2F	NC1_KMT2F	3987.52	0.1	15.2832	RIP2_KMT2F	NC2_KMT2F	11742	9251.28	0.343953
SH2D5	3	2	2	2	RIP1_SETD1A	VeCL	1641.42	0.1	14.0027	RIP1_KMT2F	NC1_KMT2F	1329.17	0.1	13.6982	RIP2_KMT2F	NC2_KMT2F	7175.67	5693.1	0.333899
SERTAD2	3	2	2	2	RIP1_SETD1A	VeCL	4924.26	0.1	15.5876	RIP1_KMT2F	NC1_KMT2F	2658.34	0.1	14.6982	RIP2_KMT2F	NC2_KMT2F	22179.4	15656	0.502505
SEC31B	3	2	2	2	RIP1_SETD1A	VeCL	1641.42	0.1	14.0027	RIP1_KMT2F	NC1_KMT2F	1329.17	0.1	13.6982	RIP2_KMT2F	NC2_KMT2F	8480.34	7828.01	0.115477
SDSL	3	2	2	2	RIP1_SETD1A	VeCL	1641.42	0.1	14.0027	RIP1_KMT2F	NC1_KMT2F	3987.52	0.1	15.2832	RIP2_KMT2F	NC2_KMT2F	1957	1423.27	0.459434
RIT1	3	2	2	2	RIP1_SETD1A	VeCL	1641.42	0.1	14.0027	RIP1_KMT2F	NC1_KMT2F	6645.86	0.1	16.0202	RIP2_KMT2F	NC2_KMT2F	10437.3	9962.92	0.067108
RFXAP	3	2	2	2	RIP1_SETD1A	VeCL	1641.42	0.1	14.0027	RIP1_KMT2F	NC1_KMT2F	3987.52	0.1	15.2832	RIP2_KMT2F	NC2_KMT2F	5871.01	4981.46	0.23704
RANBP6	3	2	2	2	RIP1_SETD1A	VeCL	1641.42	0.1	14.0027	RIP1_KMT2F	NC1_KMT2F	1329.17	0.1	13.6982	RIP2_KMT2F	NC2_KMT2F	15656	12097.8	0.371971
RALB	3	2	2	2	RIP1_SETD1A	VeCL	3282.84	0.1	15.0027	RIP1_KMT2F	NC1_KMT2F	1329.17	0.1	13.6982	RIP2_KMT2F	NC2_KMT2F	5218.67	3558.19	0.552539
RAB4A	3	2	2	2	RIP1_SETD1A	VeCL	3282.84	2723.33	0.269573	RIP1_KMT2F	NC1_KMT2F	5316.69	0.1	15.6982	RIP2_KMT2F	NC2_KMT2F	6523.34	711.637	3.1964
RAB40C	3	2	2	2	RIP1_SETD1A	VeCL	3282.84	0.1	15.0027	RIP1_KMT2F	NC1_KMT2F	11962.5	0.1	16.8682	RIP2_KMT2F	NC2_KMT2F	9785.01	4981.46	0.974005
PTBP2	3	2	2	2	RIP1_SETD1A	VeCL	1641.42	0.1	14.0027	RIP1_KMT2F	NC1_KMT2F	1329.17	0.1	13.6982	RIP2_KMT2F	NC2_KMT2F	15656	13521.1	0.211503
PRSS35	3	2	2	2	RIP1_SETD1A	VeCL	9848.51	0.1	16.5876	RIP1_KMT2F	NC1_KMT2F	3987.52	0.1	15.2832	RIP2_KMT2F	NC2_KMT2F	3261.67	2846.55	0.196396
PROSER3	3	2	2	2	RIP1_SETD1A	VeCL	3282.84	1754.97	0.903498	RIP1_KMT2F	NC1_KMT2F	1329.17	0.1	13.6982	RIP2_KMT2F	NC2_KMT2F	2609.34	0.1	14.6714
PRIM2	3	2	2	2	RIP1_SETD1A	VeCL	1641.42	0.1	14.0027	RIP1_KMT2F	NC1_KMT2F	1329.17	0.1	13.6982	RIP2_KMT2F	NC2_KMT2F	31312	26330.6	0.249975
POLD3	3	2	2	2	RIP1_SETD1A	VeCL	1641.42	0.1	14.0027	RIP1_KMT2F	NC1_KMT2F	10633.4	0.1	16.6982	RIP2_KMT2F	NC2_KMT2F	20874.7	19925.8	0.067118
PLCH1	3	2	2	2	RIP1_SETD1A	VeCL	1641.42	0.1	14.0027	RIP1_KMT2F	NC1_KMT2F	2658.34	0.1	14.6982	RIP2_KMT2F	NC2_KMT2F	21527	20637.5	0.060879
PIGU	3	2	2	2	RIP1_SETD1A	VeCL	1641.42	0.1	14.0027	RIP1_KMT2F	NC1_KMT2F	1329.17	0.1	13.6982	RIP2_KMT2F	NC2_KMT2F	8480.34	7828.01	0.115477
PGF	3	2	2	2	RIP1_SETD1A	VeCL	3282.84	1936.73	0.761322	RIP1_KMT2F	NC1_KMT2F	1329.17	0.1	13.6982	RIP2_KMT2F	NC2_KMT2F	1957	0.1	14.2564
PDE1B	3	2	2	2	RIP1_SETD1A	VeCL	1641.42	0.1	14.0027	RIP1_KMT2F	NC1_KMT2F	5316.69	0.1	15.6982	RIP2_KMT2F	NC2_KMT2F	3261.67	2134.91	0.611436
OSBPL8	3	2	2	2	RIP1_SETD1A	VeCL	3282.84	0.1	15.0027	RIP1_KMT2F	NC1_KMT2F	1329.17	0.1	13.6982	RIP2_KMT2F	NC2_KMT2F	45011	26330.6	0.773537
OSBPL5	3	2	2	2	RIP1_SETD1A	VeCL	4924.26	3691.7	0.415622	RIP1_KMT2F	NC1_KMT2F	3987.52	0.1	15.2832	RIP2_KMT2F	NC2_KMT2F	5218.67	0.1	15.6714
NLK	3	2	2	2	RIP1_SETD1A	VeCL	1641.42	0.1	14.0027	RIP1_KMT2F	NC1_KMT2F	2658.34	0.1	14.6982	RIP2_KMT2F	NC2_KMT2F	9785.01	5693.1	0.781359
NKTR	3	2	2	2	RIP1_SETD1A	VeCL	1641.42	0.1	14.0027	RIP1_KMT2F	NC1_KMT2F	2658.34	0.1	14.6982	RIP2_KMT2F	NC2_KMT2F	37835.4	25618.9	0.562528
NIFK	3	2	2	2	RIP1_SETD1A	VeCL	3282.84	0.1	15.0027	RIP1_KMT2F	NC1_KMT2F	3987.52	0.1	15.2832	RIP2_KMT2F	NC2_KMT2F	12394.3	7828.01	0.662959
NEBL	3	2	2	2	RIP1_SETD1A	VeCL	4924.26	0.1	15.5876	RIP1_KMT2F	NC1_KMT2F	3987.52	0.1	15.2832	RIP2_KMT2F	NC2_KMT2F	13699	10674.6	0.359889
N4BP2L2	3	2	2	2	RIP1_SETD1A	VeCL	1641.42	0.1	14.0027	RIP1_KMT2F	NC1_KMT2F	9304.21	0.1	16.5056	RIP2_KMT2F	NC2_KMT2F	22179.4	18502.6	0.261492
MYO6	3	2	2	2	RIP1_SETD1A	VeCL	1641.42	0.1	14.0027	RIP1_KMT2F	NC1_KMT2F	6645.86	0.1	16.0202	RIP2_KMT2F	NC2_KMT2F	35878.4	33446.9	0.101243
MYO5C	3	2	2	2	RIP1_SETD1A	VeCL	1641.42	0.1	14.0027	RIP1_KMT2F	NC1_KMT2F	3987.52	0.1	15.2832	RIP2_KMT2F	NC2_KMT2F	16960.7	9962.92	0.767555
MYEF2	3	2	2	2	RIP1_SETD1A	VeCL	1641.42	0.1	14.0027	RIP1_KMT2F	NC1_KMT2F	1329.17	0.1	13.6982	RIP2_KMT2F	NC2_KMT2F	5218.67	4269.82	0.289507
MTFR2	3	2	2	2	RIP1_SETD1A	VeCL	1641.42	0.1	14.0027	RIP1_KMT2F	NC1_KMT2F	1329.17	0.1	13.6982	RIP2_KMT2F	NC2_KMT2F	3914	3558.19	0.1375
MOCS2	3	2	2	2	RIP1_SETD1A	VeCL	3282.84	0.1	15.0027	RIP1_KMT2F	NC1_KMT2F	7975.03	7278.8	0.131789	RIP2_KMT2F	NC2_KMT2F	3261.67	0.1	14.9933
MAMLD1	3	2	2	2	RIP1_SETD1A	VeCL	1641.42	968.365	0.761322	RIP1_KMT2F	NC1_KMT2F	1329.17	0.1	13.6982	RIP2_KMT2F	NC2_KMT2F	5871.01	711.637	3.0444
LMBRD2	3	2	2	2	RIP1_SETD1A	VeCL	1641.42	0.1	14.0027	RIP1_KMT2F	NC1_KMT2F	2658.34	0.1	14.6982	RIP2_KMT2F	NC2_KMT2F	13699	9962.92	0.45943
LEPROTL1	3	2	2	2	RIP1_SETD1A	VeCL	1641.42	0.1	14.0027	RIP1_KMT2F	NC1_KMT2F	2658.34	0.1	14.6982	RIP2_KMT2F	NC2_KMT2F	9785.01	9251.28	0.08092
L3MBTL3	3	2	2	2	RIP1_SETD1A	VeCL	3282.84	0.1	15.0027	RIP1_KMT2F	NC1_KMT2F	2658.34	0.1	14.6982	RIP2_KMT2F	NC2_KMT2F	9785.01	4981.46	0.974005
KLF15	3	2	2	2	RIP1_SETD1A	VeCL	1641.42	0.1	14.0027	RIP1_KMT2F	NC1_KMT2F	1329.17	0.1	13.6982	RIP2_KMT2F	NC2_KMT2F	3914	2846.55	0.459429
KCNQ5	3	2	2	2	RIP1_SETD1A	VeCL	1641.42	0.1	14.0027	RIP1_KMT2F	NC1_KMT2F	1329.17	0.1	13.6982	RIP2_KMT2F	NC2_KMT2F	16960.7	13521.1	0.326983
KAT6B	3	2	2	2	RIP1_SETD1A	VeCL	1641.42	0.1	14.0027	RIP1_KMT2F	NC1_KMT2F	2658.34	0.1	14.6982	RIP2_KMT2F	NC2_KMT2F	10437.3	8539.64	0.289501
ITPR1	3	2	2	2	RIP1_SETD1A	VeCL	4924.26	0.1	15.5876	RIP1_KMT2F	NC1_KMT2F	10633.4	0.1	16.6982	RIP2_KMT2F	NC2_KMT2F	48925	31312	0.643856
INTU	3	2	2	2	RIP1_SETD1A	VeCL	1641.42	0.1	14.0027	RIP1_KMT2F	NC1_KMT2F	2658.34	0.1	14.6982	RIP2_KMT2F	NC2_KMT2F	40444.7	39140	0.047307
IFNAR2	3	2	2	2	RIP1_SETD1A	VeCL	1641.42	0.1	14.0027	RIP1_KMT2F	NC1_KMT2F	2658.34	0.1	14.6982	RIP2_KMT2F	NC2_KMT2F	9785.01	7828.01	0.321928
IBTK	3	2	2	2	RIP1_SETD1A	VeCL	1641.42	0.1	14.0027	RIP1_KMT2F	NC1_KMT2F	3987.52	0.1	15.2832	RIP2_KMT2F	NC2_KMT2F	26745.7	24195.7	0.144556
HECW2	3	2	2	2	RIP1_SETD1A	VeCL	4924.26	0.1	15.5876	RIP1_KMT2F	NC1_KMT2F	1329.17	0.1	13.6982	RIP2_KMT2F	NC2_KMT2F	7828.01	4981.46	0.652077
HDHD3	3	2	2	2	RIP1_SETD1A	VeCL	8207.09	968.365	3.08325	RIP1_KMT2F	NC1_KMT2F	2658.34	0.1	14.6982	RIP2_KMT2F	NC2_KMT2F	7175.67	5693.1	0.333899
GSC	3	2	2	2	RIP1_SETD1A	VeCL	6565.68	0.1	16.0027	RIP1_KMT2F	NC1_KMT2F	2658.34	0.1	14.6982	RIP2_KMT2F	NC2_KMT2F	1957	1423.27	0.459434
GPLD1	3	2	2	2	RIP1_SETD1A	VeCL	1641.42	0.1	14.0027	RIP1_KMT2F	NC1_KMT2F	3987.52	0.1	15.2832	RIP2_KMT2F	NC2_KMT2F	12394.3	9962.92	0.315036
GAS7	3	2	2	2	RIP1_SETD1A	VeCL	1641.42	0.1	14.0027	RIP1_KMT2F	NC1_KMT2F	6645.86	0.1	16.0202	RIP2_KMT2F	NC2_KMT2F	7175.67	4269.82	0.748938
GABRQ	3	2	2	2	RIP1_SETD1A	VeCL	1641.42	0.1	14.0027	RIP1_KMT2F	NC1_KMT2F	3987.52	0.1	15.2832	RIP2_KMT2F	NC2_KMT2F	7175.67	4269.82	0.748938
FGF2	3	2	2	2	RIP1_SETD1A	VeCL	8207.09	0.1	16.3246	RIP1_KMT2F	NC1_KMT2F	1329.17	0.1	13.6982	RIP2_KMT2F	NC2_KMT2F	3914	2134.91	0.874469
ESRP2	3	2	2	2	RIP1_SETD1A	VeCL	3282.84	0.1	15.0027	RIP1_KMT2F	NC1_KMT2F	7975.03	0.1	16.2832	RIP2_KMT2F	NC2_KMT2F	10437.3	7116.37	0.552535
EIF3J	3	2	2	2	RIP1_SETD1A	VeCL	3282.84	0.1	15.0027	RIP1_KMT2F	NC1_KMT2F	2658.34	0.1	14.6982	RIP2_KMT2F	NC2_KMT2F	7175.67	6404.73	0.163976
DNTTIP2	3	2	2	2	RIP1_SETD1A	VeCL	4924.26	0.1	15.5876	RIP1_KMT2F	NC1_KMT2F	3987.52	0.1	15.2832	RIP2_KMT2F	NC2_KMT2F	24136.4	18502.6	0.383482
DMXL2	3	2	2	2	RIP1_SETD1A	VeCL	1641.42	0.1	14.0027	RIP1_KMT2F	NC1_KMT2F	3987.52	0.1	15.2832	RIP2_KMT2F	NC2_KMT2F	52839.1	36293.5	0.541895
DGKQ	3	2	2	2	RIP1_SETD1A	VeCL	1641.42	0.1	14.0027	RIP1_KMT2F	NC1_KMT2F	1329.17	0.1	13.6982	RIP2_KMT2F	NC2_KMT2F	11742	7116.37	0.722465
DCAF17	3	2	2	2	RIP1_SETD1A	VeCL	3282.84	0.1	15.0027	RIP1_KMT2F	NC1_KMT2F	1329.17	0.1	13.6982	RIP2_KMT2F	NC2_KMT2F	9785.01	6404.73	0.611436
CUTC	3	2	2	2	RIP1_SETD1A	VeCL	1641.42	0.1	14.0027	RIP1_KMT2F	NC1_KMT2F	1329.17	0.1	13.6982	RIP2_KMT2F	NC2_KMT2F	11742	8539.64	0.459431
CTTNBP2	3	2	2	2	RIP1_SETD1A	VeCL	1641.42	0.1	14.0027	RIP1_KMT2F	NC1_KMT2F	2658.34	0.1	14.6982	RIP2_KMT2F	NC2_KMT2F	10437.3	9962.92	0.067108
CSTF3	3	2	2	2	RIP1_SETD1A	VeCL	3282.84	0.1	15.0027	RIP1_KMT2F	NC1_KMT2F	3987.52	0.1	15.2832	RIP2_KMT2F	NC2_KMT2F	24136.4	19214.2	0.329038
CREB5	3	2	2	2	RIP1_SETD1A	VeCL	3282.84	0.1	15.0027	RIP1_KMT2F	NC1_KMT2F	5316.69	0.1	15.6982	RIP2_KMT2F	NC2_KMT2F	21527	19925.8	0.11151
CPLANE1	3	2	2	2	RIP1_SETD1A	VeCL	1641.42	0.1	14.0027	RIP1_KMT2F	NC1_KMT2F	3987.52	0.1	15.2832	RIP2_KMT2F	NC2_KMT2F	95240.8	70452.1	0.434937
COQ8A	3	2	2	2	RIP1_SETD1A	VeCL	21338.4	1936.73	3.46176	RIP1_KMT2F	NC1_KMT2F	7975.03	0.1	16.2832	RIP2_KMT2F	NC2_KMT2F	78932.4	60489.1	0.383942
CLMN	3	2	2	2	RIP1_SETD1A	VeCL	1641.42	968.365	0.761322	RIP1_KMT2F	NC1_KMT2F	3987.52	0.1	15.2832	RIP2_KMT2F	NC2_KMT2F	6523.34	711.637	3.1964
CISH	3	2	2	2	RIP1_SETD1A	VeCL	3282.84	1936.73	0.761322	RIP1_KMT2F	NC1_KMT2F	1329.17	0.1	13.6982	RIP2_KMT2F	NC2_KMT2F	1304.67	0.1	13.6714
CHM	3	2	2	2	RIP1_SETD1A	VeCL	3282.84	0.1	15.0027	RIP1_KMT2F	NC1_KMT2F	2658.34	0.1	14.6982	RIP2_KMT2F	NC2_KMT2F	15656	12809.5	0.289501
CGNL1	3	2	2	2	RIP1_SETD1A	VeCL	1641.42	0.1	14.0027	RIP1_KMT2F	NC1_KMT2F	5316.69	0.1	15.6982	RIP2_KMT2F	NC2_KMT2F	5218.67	4269.82	0.289507
CEP95	3	2	2	2	RIP1_SETD1A	VeCL	1641.42	0.1	14.0027	RIP1_KMT2F	NC1_KMT2F	9304.21	0.1	16.5056	RIP2_KMT2F	NC2_KMT2F	20222.4	16367.7	0.305103
CEP78	3	2	2	2	RIP1_SETD1A	VeCL	3282.84	0.1	15.0027	RIP1_KMT2F	NC1_KMT2F	1329.17	0.1	13.6982	RIP2_KMT2F	NC2_KMT2F	37835.4	25618.9	0.562528
CEBPG	3	2	2	2	RIP1_SETD1A	VeCL	3282.84	0.1	15.0027	RIP1_KMT2F	NC1_KMT2F	13291.7	1455.76	3.19068	RIP2_KMT2F	NC2_KMT2F	11089.7	9251.28	0.261495
CAMK1D	3	2	2	2	RIP1_SETD1A	VeCL	1641.42	0.1	14.0027	RIP1_KMT2F	NC1_KMT2F	7975.03	0.1	16.2832	RIP2_KMT2F	NC2_KMT2F	20874.7	13521.1	0.626543
BTG2	3	2	2	2	RIP1_SETD1A	VeCL	3282.84	0.1	15.0027	RIP1_KMT2F	NC1_KMT2F	3987.52	0.1	15.2832	RIP2_KMT2F	NC2_KMT2F	6523.34	5693.1	0.196396
BLM	3	2	2	2	RIP1_SETD1A	VeCL	1641.42	0.1	14.0027	RIP1_KMT2F	NC1_KMT2F	3987.52	0.1	15.2832	RIP2_KMT2F	NC2_KMT2F	48925	46968	0.058894
ATRX	3	2	2	2	RIP1_SETD1A	VeCL	1641.42	0.1	14.0027	RIP1_KMT2F	NC1_KMT2F	2658.34	0.1	14.6982	RIP2_KMT2F	NC2_KMT2F	43706.4	23484	0.896166
ARID5B	3	2	2	2	RIP1_SETD1A	VeCL	3282.84	0.1	15.0027	RIP1_KMT2F	NC1_KMT2F	1329.17	0.1	13.6982	RIP2_KMT2F	NC2_KMT2F	15003.7	10674.6	0.491136
ARHGAP31	3	2	2	2	RIP1_SETD1A	VeCL	1641.42	968.365	0.761322	RIP1_KMT2F	NC1_KMT2F	2658.34	0.1	14.6982	RIP2_KMT2F	NC2_KMT2F	5871.01	711.637	3.0444
ANKRD63	3	2	2	2	RIP1_SETD1A	VeCL	1641.42	0.1	14.0027	RIP1_KMT2F	NC1_KMT2F	3987.52	0.1	15.2832	RIP2_KMT2F	NC2_KMT2F	3261.67	2846.55	0.196396
ANKRD36C	3	2	2	2	RIP1_SETD1A	VeCL	4924.26	0.1	15.5876	RIP1_KMT2F	NC1_KMT2F	2658.34	0.1	14.6982	RIP2_KMT2F	NC2_KMT2F	12394.3	9962.92	0.315036
ALDH1A3	3	2	2	2	RIP1_SETD1A	VeCL	1641.42	0.1	14.0027	RIP1_KMT2F	NC1_KMT2F	1329.17	0.1	13.6982	RIP2_KMT2F	NC2_KMT2F	3914	2846.55	0.459429
ALDH16A1	3	2	2	2	RIP1_SETD1A	VeCL	16414.2	1936.73	3.08325	RIP1_KMT2F	NC1_KMT2F	2658.34	0.1	14.6982	RIP2_KMT2F	NC2_KMT2F	20874.7	14232.7	0.552546
AGTPBP1	3	2	2	2	RIP1_SETD1A	VeCL	1641.42	0.1	14.0027	RIP1_KMT2F	NC1_KMT2F	19937.6	1455.76	3.77565	RIP2_KMT2F	NC2_KMT2F	40444.7	20637.5	0.970682
ADGRB2	3	2	2	2	RIP1_SETD1A	VeCL	16414.2	0.1	17.3246	RIP1_KMT2F	NC1_KMT2F	10633.4	7278.8	0.54683	RIP2_KMT2F	NC2_KMT2F	6523.34	0.1	15.9933
ABCF3	3	2	2	2	RIP1_SETD1A	VeCL	8207.09	0.1	16.3246	RIP1_KMT2F	NC1_KMT2F	11962.5	0.1	16.8682	RIP2_KMT2F	NC2_KMT2F	23484	14944.4	0.652073
ZNF212	3	2	2	1	RIP1_SETD1A	VeCL	8207.09	4478.3	0.87392	RIP1_KMT2F	NC1_KMT2F	2658.34	0.1	14.6982	RIP2_KMT2F	NC2_KMT2F	5218.67	711.637	2.87447
ZNF12	3	2	2	1	RIP1_SETD1A	VeCL	1641.42	968.365	0.761322	RIP1_KMT2F	NC1_KMT2F	1329.17	0.1	13.6982	RIP2_KMT2F	NC2_KMT2F	5871.01	1423.27	2.0444
WDR83	3	2	2	1	RIP1_SETD1A	VeCL	4924.26	0.1	15.5876	RIP1_KMT2F	NC1_KMT2F	18608.4	2911.52	2.67611	RIP2_KMT2F	NC2_KMT2F	5218.67	3558.19	0.552539
VPS33A	3	2	2	1	RIP1_SETD1A	VeCL	8207.09	0.1	16.3246	RIP1_KMT2F	NC1_KMT2F	11962.5	2911.52	2.03867	RIP2_KMT2F	NC2_KMT2F	54796.1	51949.5	0.076963
VEGFA	3	2	2	1	RIP1_SETD1A	VeCL	4924.26	968.365	2.34628	RIP1_KMT2F	NC1_KMT2F	9304.21	0.1	16.5056	RIP2_KMT2F	NC2_KMT2F	22179.4	19925.8	0.154583
USP20	3	2	2	1	RIP1_SETD1A	VeCL	6565.68	968.365	2.76132	RIP1_KMT2F	NC1_KMT2F	2658.34	0.1	14.6982	RIP2_KMT2F	NC2_KMT2F	16308.3	15656	0.058891
TAF6L	3	2	2	1	RIP1_SETD1A	VeCL	11489.9	0.1	16.81	RIP1_KMT2F	NC1_KMT2F	7975.03	1455.76	2.45372	RIP2_KMT2F	NC2_KMT2F	7175.67	4269.82	0.748938
SOX13	3	2	2	1	RIP1_SETD1A	VeCL	14772.8	2905.1	2.34628	RIP1_KMT2F	NC1_KMT2F	6645.86	4367.28	0.605721	RIP2_KMT2F	NC2_KMT2F	10437.3	711.637	3.87446
SMIM13	3	2	2	1	RIP1_SETD1A	VeCL	1641.42	0.1	14.0027	RIP1_KMT2F	NC1_KMT2F	6645.86	1455.76	2.19068	RIP2_KMT2F	NC2_KMT2F	19570	11386.2	0.781357
RNF141	3	2	2	1	RIP1_SETD1A	VeCL	1641.42	0.1	14.0027	RIP1_KMT2F	NC1_KMT2F	10633.4	1455.76	2.86876	RIP2_KMT2F	NC2_KMT2F	7828.01	5693.1	0.459431
RAB21	3	2	2	1	RIP1_SETD1A	VeCL	6565.68	968.365	2.76132	RIP1_KMT2F	NC1_KMT2F	1329.17	0.1	13.6982	RIP2_KMT2F	NC2_KMT2F	3914	2134.91	0.874469
PDZD4	3	2	2	1	RIP1_SETD1A	VeCL	11489.9	0.1	16.81	RIP1_KMT2F	NC1_KMT2F	3987.52	2911.52	0.453719	RIP2_KMT2F	NC2_KMT2F	5871.01	1423.27	2.0444
P3H3	3	2	2	1	RIP1_SETD1A	VeCL	4924.26	4660.07	0.079555	RIP1_KMT2F	NC1_KMT2F	3987.52	0.1	15.2832	RIP2_KMT2F	NC2_KMT2F	5871.01	1423.27	2.0444
ORC4	3	2	2	1	RIP1_SETD1A	VeCL	3282.84	0.1	15.0027	RIP1_KMT2F	NC1_KMT2F	11962.5	2911.52	2.03867	RIP2_KMT2F	NC2_KMT2F	15656	14232.7	0.137506
NPHP4	3	2	2	1	RIP1_SETD1A	VeCL	14772.8	2723.33	2.4395	RIP1_KMT2F	NC1_KMT2F	3987.52	0.1	15.2832	RIP2_KMT2F	NC2_KMT2F	5871.01	4981.46	0.23704
NDST2	3	2	2	1	RIP1_SETD1A	VeCL	4924.26	968.365	2.34628	RIP1_KMT2F	NC1_KMT2F	1329.17	0.1	13.6982	RIP2_KMT2F	NC2_KMT2F	20222.4	12809.5	0.65874
NBPF15	3	2	2	1	RIP1_SETD1A	VeCL	4924.26	968.365	2.34628	RIP1_KMT2F	NC1_KMT2F	6645.86	0.1	16.0202	RIP2_KMT2F	NC2_KMT2F	15003.7	11386.2	0.398032
MOCS3	3	2	2	1	RIP1_SETD1A	VeCL	4924.26	968.365	2.34628	RIP1_KMT2F	NC1_KMT2F	1329.17	0.1	13.6982	RIP2_KMT2F	NC2_KMT2F	11089.7	10674.6	0.055038
MFGE8	3	2	2	1	RIP1_SETD1A	VeCL	13131.4	1936.73	2.76133	RIP1_KMT2F	NC1_KMT2F	5316.69	0.1	15.6982	RIP2_KMT2F	NC2_KMT2F	10437.3	8539.64	0.289501
LSM11	3	2	2	1	RIP1_SETD1A	VeCL	4924.26	968.365	2.34628	RIP1_KMT2F	NC1_KMT2F	1329.17	0.1	13.6982	RIP2_KMT2F	NC2_KMT2F	6523.34	6404.73	0.026473
LRRC61	3	2	2	1	RIP1_SETD1A	VeCL	3282.84	0.1	15.0027	RIP1_KMT2F	NC1_KMT2F	9304.21	1455.76	2.67611	RIP2_KMT2F	NC2_KMT2F	13046.7	11386.2	0.196399
LGI2	3	2	2	1	RIP1_SETD1A	VeCL	6565.68	968.365	2.76132	RIP1_KMT2F	NC1_KMT2F	2658.34	0.1	14.6982	RIP2_KMT2F	NC2_KMT2F	4566.34	2846.55	0.681824
KMT2E	3	2	2	1	RIP1_SETD1A	VeCL	1641.42	0.1	14.0027	RIP1_KMT2F	NC1_KMT2F	7975.03	1455.76	2.45372	RIP2_KMT2F	NC2_KMT2F	26093.4	14232.7	0.874476
KIF17	3	2	2	1	RIP1_SETD1A	VeCL	4924.26	0.1	15.5876	RIP1_KMT2F	NC1_KMT2F	6645.86	4367.28	0.605721	RIP2_KMT2F	NC2_KMT2F	15003.7	3558.19	2.0761
IP6K2	3	2	2	1	RIP1_SETD1A	VeCL	6565.68	968.365	2.76132	RIP1_KMT2F	NC1_KMT2F	2658.34	0.1	14.6982	RIP2_KMT2F	NC2_KMT2F	16308.3	12097.8	0.430862
INKA2	3	2	2	1	RIP1_SETD1A	VeCL	1641.42	0.1	14.0027	RIP1_KMT2F	NC1_KMT2F	6645.86	1455.76	2.19068	RIP2_KMT2F	NC2_KMT2F	50229.7	40563.3	0.308366
IKBKB	3	2	2	1	RIP1_SETD1A	VeCL	6565.68	968.365	2.76132	RIP1_KMT2F	NC1_KMT2F	11962.5	0.1	16.8682	RIP2_KMT2F	NC2_KMT2F	19570	12809.5	0.61143
ID1	3	2	2	1	RIP1_SETD1A	VeCL	3282.84	2723.33	0.269573	RIP1_KMT2F	NC1_KMT2F	7975.03	0.1	16.2832	RIP2_KMT2F	NC2_KMT2F	3914	711.637	2.45943
HECTD3	3	2	2	1	RIP1_SETD1A	VeCL	6565.68	0.1	16.0027	RIP1_KMT2F	NC1_KMT2F	6645.86	1455.76	2.19068	RIP2_KMT2F	NC2_KMT2F	31312	20637.5	0.601447
H6PD	3	2	2	1	RIP1_SETD1A	VeCL	14772.8	0.1	17.1726	RIP1_KMT2F	NC1_KMT2F	2658.34	1455.76	0.868753	RIP2_KMT2F	NC2_KMT2F	7175.67	1423.27	2.3339
GRAMD4	3	2	2	1	RIP1_SETD1A	VeCL	6565.68	0.1	16.0027	RIP1_KMT2F	NC1_KMT2F	10633.4	1455.76	2.86876	RIP2_KMT2F	NC2_KMT2F	16308.3	14944.4	0.126001
GPATCH3	3	2	2	1	RIP1_SETD1A	VeCL	9848.51	1936.73	2.34628	RIP1_KMT2F	NC1_KMT2F	1329.17	0.1	13.6982	RIP2_KMT2F	NC2_KMT2F	7175.67	6404.73	0.163976
GOLPH3L	3	2	2	1	RIP1_SETD1A	VeCL	1641.42	0.1	14.0027	RIP1_KMT2F	NC1_KMT2F	6645.86	1455.76	2.19068	RIP2_KMT2F	NC2_KMT2F	24136.4	14232.7	0.762001
DDN	3	2	2	1	RIP1_SETD1A	VeCL	4924.26	0.1	15.5876	RIP1_KMT2F	NC1_KMT2F	6645.86	1455.76	2.19068	RIP2_KMT2F	NC2_KMT2F	10437.3	7828.01	0.415031
CTNNBL1	3	2	2	1	RIP1_SETD1A	VeCL	1641.42	0.1	14.0027	RIP1_KMT2F	NC1_KMT2F	7975.03	1455.76	2.45372	RIP2_KMT2F	NC2_KMT2F	18265.4	16367.7	0.158262
CDKN2C	3	2	2	1	RIP1_SETD1A	VeCL	13131.4	2723.33	2.26958	RIP1_KMT2F	NC1_KMT2F	17279.2	1455.76	3.56919	RIP2_KMT2F	NC2_KMT2F	8480.34	7828.01	0.115477
CALD1	3	2	2	1	RIP1_SETD1A	VeCL	6565.68	968.365	2.76132	RIP1_KMT2F	NC1_KMT2F	1329.17	0.1	13.6982	RIP2_KMT2F	NC2_KMT2F	12394.3	7828.01	0.662959
BID	3	2	2	1	RIP1_SETD1A	VeCL	4924.26	968.365	2.34628	RIP1_KMT2F	NC1_KMT2F	5316.69	0.1	15.6982	RIP2_KMT2F	NC2_KMT2F	3914	3558.19	0.1375
ANKIB1	3	2	2	1	RIP1_SETD1A	VeCL	4924.26	0.1	15.5876	RIP1_KMT2F	NC1_KMT2F	6645.86	1455.76	2.19068	RIP2_KMT2F	NC2_KMT2F	19570	19214.2	0.026471
ANAPC2	3	2	2	1	RIP1_SETD1A	VeCL	1641.42	0.1	14.0027	RIP1_KMT2F	NC1_KMT2F	10633.4	1455.76	2.86876	RIP2_KMT2F	NC2_KMT2F	22831.7	14944.4	0.611433
TMEM245	3	2	2	0	RIP1_SETD1A	VeCL	6565.68	968.365	2.76132	RIP1_KMT2F	NC1_KMT2F	7975.03	1455.76	2.45372	RIP2_KMT2F	NC2_KMT2F	58057.7	47679.7	0.284112
PLXDC2	3	2	2	0	RIP1_SETD1A	VeCL	1641.42	968.365	0.761322	RIP1_KMT2F	NC1_KMT2F	6645.86	1455.76	2.19068	RIP2_KMT2F	NC2_KMT2F	5218.67	711.637	2.87447
PCYT1A	3	2	2	0	RIP1_SETD1A	VeCL	11489.9	1754.97	2.71085	RIP1_KMT2F	NC1_KMT2F	6645.86	1455.76	2.19068	RIP2_KMT2F	NC2_KMT2F	22179.4	15656	0.502505
MED20	3	2	2	0	RIP1_SETD1A	VeCL	6565.68	968.365	2.76132	RIP1_KMT2F	NC1_KMT2F	11962.5	2911.52	2.03867	RIP2_KMT2F	NC2_KMT2F	14351.3	11386.2	0.333895
CACNA1H	3	2	2	0	RIP1_SETD1A	VeCL	11489.9	2723.33	2.07692	RIP1_KMT2F	NC1_KMT2F	7975.03	1455.76	2.45372	RIP2_KMT2F	NC2_KMT2F	22831.7	14232.7	0.681829
BET1L	3	2	2	0	RIP1_SETD1A	VeCL	9848.51	1754.97	2.48846	RIP1_KMT2F	NC1_KMT2F	5316.69	2911.52	0.868756	RIP2_KMT2F	NC2_KMT2F	6523.34	1423.27	2.1964
ZNF174	3	2	1	1	RIP1_SETD1A	VeCL	3282.84	0.1	15.0027	RIP1_KMT2F	NC1_KMT2F	3987.52	1455.76	1.45372	RIP2_KMT2F	NC2_KMT2F	6523.34	4269.82	0.611436
ZFYVE21	3	2	1	1	RIP1_SETD1A	VeCL	3282.84	0.1	15.0027	RIP1_KMT2F	NC1_KMT2F	3987.52	1455.76	1.45372	RIP2_KMT2F	NC2_KMT2F	5218.67	2846.55	0.874468
ZEB2	3	2	1	1	RIP1_SETD1A	VeCL	1641.42	0.1	14.0027	RIP1_KMT2F	NC1_KMT2F	10633.4	2911.52	1.86876	RIP2_KMT2F	NC2_KMT2F	16960.7	12809.5	0.404982
ZCCHC4	3	2	1	1	RIP1_SETD1A	VeCL	1641.42	0.1	14.0027	RIP1_KMT2F	NC1_KMT2F	2658.34	1455.76	0.868753	RIP2_KMT2F	NC2_KMT2F	2609.34	711.637	1.87447
ZC3H13	3	2	1	1	RIP1_SETD1A	VeCL	1641.42	0.1	14.0027	RIP1_KMT2F	NC1_KMT2F	3987.52	1455.76	1.45372	RIP2_KMT2F	NC2_KMT2F	56100.7	44121.5	0.346537
ZBTB3	3	2	1	1	RIP1_SETD1A	VeCL	3282.84	1754.97	0.903498	RIP1_KMT2F	NC1_KMT2F	5316.69	0.1	15.6982	RIP2_KMT2F	NC2_KMT2F	5218.67	2134.91	1.28951
WIPF2	3	2	1	1	RIP1_SETD1A	VeCL	1641.42	0.1	14.0027	RIP1_KMT2F	NC1_KMT2F	5316.69	2911.52	0.868756	RIP2_KMT2F	NC2_KMT2F	11089.7	4269.82	1.37697
WASL	3	2	1	1	RIP1_SETD1A	VeCL	3282.84	0.1	15.0027	RIP1_KMT2F	NC1_KMT2F	6645.86	2911.52	1.19068	RIP2_KMT2F	NC2_KMT2F	16308.3	8539.64	0.933359
VPS36	3	2	1	1	RIP1_SETD1A	VeCL	1641.42	0.1	14.0027	RIP1_KMT2F	NC1_KMT2F	9304.21	2911.52	1.67611	RIP2_KMT2F	NC2_KMT2F	15656	8539.64	0.874469
VPS26A	3	2	1	1	RIP1_SETD1A	VeCL	1641.42	0.1	14.0027	RIP1_KMT2F	NC1_KMT2F	3987.52	2911.52	0.453719	RIP2_KMT2F	NC2_KMT2F	26745.7	10674.6	1.32513
VPS13D	3	2	1	1	RIP1_SETD1A	VeCL	3282.84	0.1	15.0027	RIP1_KMT2F	NC1_KMT2F	9304.21	2911.52	1.67611	RIP2_KMT2F	NC2_KMT2F	93936.1	93224.5	0.010971
VCPIP1	3	2	1	1	RIP1_SETD1A	VeCL	1641.42	0.1	14.0027	RIP1_KMT2F	NC1_KMT2F	9304.21	2911.52	1.67611	RIP2_KMT2F	NC2_KMT2F	34573.7	23484	0.557997
USP49	3	2	1	1	RIP1_SETD1A	VeCL	3282.84	1754.97	0.903498	RIP1_KMT2F	NC1_KMT2F	1329.17	0.1	13.6982	RIP2_KMT2F	NC2_KMT2F	3914	1423.27	1.45943
USP48	3	2	1	1	RIP1_SETD1A	VeCL	6565.68	1754.97	1.9035	RIP1_KMT2F	NC1_KMT2F	5316.69	0.1	15.6982	RIP2_KMT2F	NC2_KMT2F	30659.7	17790.9	0.785204
TXNIP	3	2	1	1	RIP1_SETD1A	VeCL	1641.42	968.365	0.761322	RIP1_KMT2F	NC1_KMT2F	3987.52	0.1	15.2832	RIP2_KMT2F	NC2_KMT2F	7828.01	3558.19	1.1375
TUBGCP5	3	2	1	1	RIP1_SETD1A	VeCL	1641.42	0.1	14.0027	RIP1_KMT2F	NC1_KMT2F	7975.03	2911.52	1.45372	RIP2_KMT2F	NC2_KMT2F	25441	13521.1	0.911943
TTC27	3	2	1	1	RIP1_SETD1A	VeCL	3282.84	0.1	15.0027	RIP1_KMT2F	NC1_KMT2F	7975.03	2911.52	1.45372	RIP2_KMT2F	NC2_KMT2F	43054	32735.3	0.3953
TSHZ2	3	2	1	1	RIP1_SETD1A	VeCL	1641.42	0.1	14.0027	RIP1_KMT2F	NC1_KMT2F	3987.52	1455.76	1.45372	RIP2_KMT2F	NC2_KMT2F	4566.34	2846.55	0.681824
TRIM71	3	2	1	1	RIP1_SETD1A	VeCL	8207.09	4478.3	0.87392	RIP1_KMT2F	NC1_KMT2F	1329.17	0.1	13.6982	RIP2_KMT2F	NC2_KMT2F	13046.7	4269.82	1.61144
TRIB2	3	2	1	1	RIP1_SETD1A	VeCL	4924.26	1936.73	1.34628	RIP1_KMT2F	NC1_KMT2F	1329.17	0.1	13.6982	RIP2_KMT2F	NC2_KMT2F	9785.01	7116.37	0.459432
TPST1	3	2	1	1	RIP1_SETD1A	VeCL	1641.42	0.1	14.0027	RIP1_KMT2F	NC1_KMT2F	5316.69	1455.76	1.86876	RIP2_KMT2F	NC2_KMT2F	7175.67	4981.46	0.526545
TPRG1L	3	2	1	1	RIP1_SETD1A	VeCL	1641.42	0.1	14.0027	RIP1_KMT2F	NC1_KMT2F	5316.69	4367.28	0.283793	RIP2_KMT2F	NC2_KMT2F	11089.7	4981.46	1.15458
TOR2A	3	2	1	1	RIP1_SETD1A	VeCL	1641.42	0.1	14.0027	RIP1_KMT2F	NC1_KMT2F	7975.03	4367.28	0.868755	RIP2_KMT2F	NC2_KMT2F	4566.34	2134.91	1.09686
TMX4	3	2	1	1	RIP1_SETD1A	VeCL	1641.42	0.1	14.0027	RIP1_KMT2F	NC1_KMT2F	15950.1	7278.8	1.13179	RIP2_KMT2F	NC2_KMT2F	33269	24195.7	0.459428
TLN2	3	2	1	1	RIP1_SETD1A	VeCL	9848.51	0.1	16.5876	RIP1_KMT2F	NC1_KMT2F	6645.86	2911.52	1.19068	RIP2_KMT2F	NC2_KMT2F	26093.4	24907.3	0.067116
TENM4	3	2	1	1	RIP1_SETD1A	VeCL	4924.26	1754.97	1.48846	RIP1_KMT2F	NC1_KMT2F	3987.52	0.1	15.2832	RIP2_KMT2F	NC2_KMT2F	18917.7	12097.8	0.644992
TCEANC2	3	2	1	1	RIP1_SETD1A	VeCL	6565.68	0.1	16.0027	RIP1_KMT2F	NC1_KMT2F	6645.86	2911.52	1.19068	RIP2_KMT2F	NC2_KMT2F	12394.3	9962.92	0.315036
TBC1D12	3	2	1	1	RIP1_SETD1A	VeCL	3282.84	0.1	15.0027	RIP1_KMT2F	NC1_KMT2F	5316.69	4367.28	0.283793	RIP2_KMT2F	NC2_KMT2F	5218.67	2134.91	1.28951
TBC1D1	3	2	1	1	RIP1_SETD1A	VeCL	3282.84	0.1	15.0027	RIP1_KMT2F	NC1_KMT2F	18608.4	8734.56	1.09115	RIP2_KMT2F	NC2_KMT2F	12394.3	9962.92	0.315036
SYBU	3	2	1	1	RIP1_SETD1A	VeCL	1641.42	0.1	14.0027	RIP1_KMT2F	NC1_KMT2F	5316.69	2911.52	0.868756	RIP2_KMT2F	NC2_KMT2F	8480.34	2134.91	1.98995
SUPT7L	3	2	1	1	RIP1_SETD1A	VeCL	6565.68	2723.33	1.26957	RIP1_KMT2F	NC1_KMT2F	14620.9	0.1	17.1577	RIP2_KMT2F	NC2_KMT2F	43054	36293.5	0.246436
SUCLA2	3	2	1	1	RIP1_SETD1A	VeCL	1641.42	0.1	14.0027	RIP1_KMT2F	NC1_KMT2F	6645.86	2911.52	1.19068	RIP2_KMT2F	NC2_KMT2F	21527	18502.6	0.218419
SS18L2	3	2	1	1	RIP1_SETD1A	VeCL	1641.42	968.365	0.761322	RIP1_KMT2F	NC1_KMT2F	3987.52	0.1	15.2832	RIP2_KMT2F	NC2_KMT2F	3261.67	1423.27	1.1964
SRSF5	3	2	1	1	RIP1_SETD1A	VeCL	6565.68	1754.97	1.9035	RIP1_KMT2F	NC1_KMT2F	14620.9	1455.76	3.32819	RIP2_KMT2F	NC2_KMT2F	60014.7	39140	0.616672
SOX5	3	2	1	1	RIP1_SETD1A	VeCL	3282.84	968.365	1.76132	RIP1_KMT2F	NC1_KMT2F	6645.86	0.1	16.0202	RIP2_KMT2F	NC2_KMT2F	3261.67	2134.91	0.611436
SMIM19	3	2	1	1	RIP1_SETD1A	VeCL	1641.42	0.1	14.0027	RIP1_KMT2F	NC1_KMT2F	9304.21	2911.52	1.67611	RIP2_KMT2F	NC2_KMT2F	15656	13521.1	0.211503
SLC37A3	3	2	1	1	RIP1_SETD1A	VeCL	1641.42	0.1	14.0027	RIP1_KMT2F	NC1_KMT2F	9304.21	2911.52	1.67611	RIP2_KMT2F	NC2_KMT2F	35878.4	32023.7	0.163976
SIRPA	3	2	1	1	RIP1_SETD1A	VeCL	1641.42	0.1	14.0027	RIP1_KMT2F	NC1_KMT2F	7975.03	2911.52	1.45372	RIP2_KMT2F	NC2_KMT2F	10437.3	9962.92	0.067108
SHTN1	3	2	1	1	RIP1_SETD1A	VeCL	3282.84	0.1	15.0027	RIP1_KMT2F	NC1_KMT2F	5316.69	1455.76	1.86876	RIP2_KMT2F	NC2_KMT2F	13046.7	10674.6	0.289503
SH3BGRL3	3	2	1	1	RIP1_SETD1A	VeCL	4924.26	0.1	15.5876	RIP1_KMT2F	NC1_KMT2F	7975.03	2911.52	1.45372	RIP2_KMT2F	NC2_KMT2F	1304.67	711.637	0.874472
SCAPER	3	2	1	1	RIP1_SETD1A	VeCL	3282.84	0.1	15.0027	RIP1_KMT2F	NC1_KMT2F	2658.34	1455.76	0.868753	RIP2_KMT2F	NC2_KMT2F	9132.68	4269.82	1.09686
SCAMP5	3	2	1	1	RIP1_SETD1A	VeCL	8207.09	0.1	16.3246	RIP1_KMT2F	NC1_KMT2F	5316.69	1455.76	1.86876	RIP2_KMT2F	NC2_KMT2F	7828.01	6404.73	0.289508
RPS6KA4	3	2	1	1	RIP1_SETD1A	VeCL	6565.68	0.1	16.0027	RIP1_KMT2F	NC1_KMT2F	5316.69	1455.76	1.86876	RIP2_KMT2F	NC2_KMT2F	11742	9962.92	0.237038
RNPEPL1	3	2	1	1	RIP1_SETD1A	VeCL	21338.4	968.365	4.46176	RIP1_KMT2F	NC1_KMT2F	18608.4	7278.8	1.35418	RIP2_KMT2F	NC2_KMT2F	9785.01	8539.64	0.196398
RNF31	3	2	1	1	RIP1_SETD1A	VeCL	8207.09	2905.1	1.49828	RIP1_KMT2F	NC1_KMT2F	2658.34	0.1	14.6982	RIP2_KMT2F	NC2_KMT2F	15003.7	12097.8	0.310574
RCAN1	3	2	1	1	RIP1_SETD1A	VeCL	8207.09	0.1	16.3246	RIP1_KMT2F	NC1_KMT2F	10633.4	4367.28	1.2838	RIP2_KMT2F	NC2_KMT2F	11089.7	9962.92	0.15458
RBBP5	3	2	1	1	RIP1_SETD1A	VeCL	4924.26	0.1	15.5876	RIP1_KMT2F	NC1_KMT2F	10633.4	4367.28	1.2838	RIP2_KMT2F	NC2_KMT2F	65233.4	49103	0.4098
RALBP1	3	2	1	1	RIP1_SETD1A	VeCL	4924.26	0.1	15.5876	RIP1_KMT2F	NC1_KMT2F	3987.52	2911.52	0.453719	RIP2_KMT2F	NC2_KMT2F	11742	5693.1	1.04439
QPCTL	3	2	1	1	RIP1_SETD1A	VeCL	13131.4	968.365	3.76133	RIP1_KMT2F	NC1_KMT2F	3987.52	1455.76	1.45372	RIP2_KMT2F	NC2_KMT2F	5218.67	4269.82	0.289507
PWP2	3	2	1	1	RIP1_SETD1A	VeCL	1641.42	0.1	14.0027	RIP1_KMT2F	NC1_KMT2F	3987.52	1455.76	1.45372	RIP2_KMT2F	NC2_KMT2F	16960.7	12809.5	0.404982
PURA	3	2	1	1	RIP1_SETD1A	VeCL	1641.42	0.1	14.0027	RIP1_KMT2F	NC1_KMT2F	11962.5	4367.28	1.45371	RIP2_KMT2F	NC2_KMT2F	15003.7	9251.28	0.697593
PTPRM	3	2	1	1	RIP1_SETD1A	VeCL	1641.42	0.1	14.0027	RIP1_KMT2F	NC1_KMT2F	3987.52	1455.76	1.45372	RIP2_KMT2F	NC2_KMT2F	6523.34	5693.1	0.196396
PREPL	3	2	1	1	RIP1_SETD1A	VeCL	1641.42	0.1	14.0027	RIP1_KMT2F	NC1_KMT2F	5316.69	1455.76	1.86876	RIP2_KMT2F	NC2_KMT2F	63928.7	56931	0.167249
PITHD1	3	2	1	1	RIP1_SETD1A	VeCL	14772.8	968.365	3.93125	RIP1_KMT2F	NC1_KMT2F	14620.9	4367.28	1.74323	RIP2_KMT2F	NC2_KMT2F	11742	9962.92	0.237038
PHIP	3	2	1	1	RIP1_SETD1A	VeCL	8207.09	2905.1	1.49828	RIP1_KMT2F	NC1_KMT2F	1329.17	0.1	13.6982	RIP2_KMT2F	NC2_KMT2F	75018.4	54796.1	0.453171
PHC1	3	2	1	1	RIP1_SETD1A	VeCL	6565.68	6233.27	0.074955	RIP1_KMT2F	NC1_KMT2F	9304.21	2911.52	1.67611	RIP2_KMT2F	NC2_KMT2F	1957	0.1	14.2564
PGRMC2	3	2	1	1	RIP1_SETD1A	VeCL	1641.42	0.1	14.0027	RIP1_KMT2F	NC1_KMT2F	5316.69	1455.76	1.86876	RIP2_KMT2F	NC2_KMT2F	30659.7	19925.8	0.621706
PGAP2	3	2	1	1	RIP1_SETD1A	VeCL	1641.42	0.1	14.0027	RIP1_KMT2F	NC1_KMT2F	5316.69	4367.28	0.283793	RIP2_KMT2F	NC2_KMT2F	7828.01	2846.55	1.45943
PER2	3	2	1	1	RIP1_SETD1A	VeCL	1641.42	0.1	14.0027	RIP1_KMT2F	NC1_KMT2F	6645.86	4367.28	0.605721	RIP2_KMT2F	NC2_KMT2F	17613	7116.37	1.30743
PDE6D	3	2	1	1	RIP1_SETD1A	VeCL	1641.42	0.1	14.0027	RIP1_KMT2F	NC1_KMT2F	2658.34	1455.76	0.868753	RIP2_KMT2F	NC2_KMT2F	5218.67	2134.91	1.28951
PCSK5	3	2	1	1	RIP1_SETD1A	VeCL	1641.42	968.365	0.761322	RIP1_KMT2F	NC1_KMT2F	5316.69	0.1	15.6982	RIP2_KMT2F	NC2_KMT2F	4566.34	2134.91	1.09686
PARP6	3	2	1	1	RIP1_SETD1A	VeCL	3282.84	0.1	15.0027	RIP1_KMT2F	NC1_KMT2F	9304.21	2911.52	1.67611	RIP2_KMT2F	NC2_KMT2F	16308.3	9251.28	0.817882
PAPSS1	3	2	1	1	RIP1_SETD1A	VeCL	3282.84	0.1	15.0027	RIP1_KMT2F	NC1_KMT2F	9304.21	2911.52	1.67611	RIP2_KMT2F	NC2_KMT2F	41749.4	25618.9	0.704547
NUB1	3	2	1	1	RIP1_SETD1A	VeCL	6565.68	0.1	16.0027	RIP1_KMT2F	NC1_KMT2F	3987.52	1455.76	1.45372	RIP2_KMT2F	NC2_KMT2F	22179.4	18502.6	0.261492
NPAS2	3	2	1	1	RIP1_SETD1A	VeCL	3282.84	0.1	15.0027	RIP1_KMT2F	NC1_KMT2F	6645.86	2911.52	1.19068	RIP2_KMT2F	NC2_KMT2F	4566.34	2846.55	0.681824
NPAS1	3	2	1	1	RIP1_SETD1A	VeCL	13131.4	8351.77	0.652867	RIP1_KMT2F	NC1_KMT2F	2658.34	0.1	14.6982	RIP2_KMT2F	NC2_KMT2F	1957	711.637	1.45943
NFIC	3	2	1	1	RIP1_SETD1A	VeCL	13131.4	5264.91	1.31854	RIP1_KMT2F	NC1_KMT2F	9304.21	0.1	16.5056	RIP2_KMT2F	NC2_KMT2F	14351.3	12809.5	0.163967
NETO2	3	2	1	1	RIP1_SETD1A	VeCL	4924.26	0.1	15.5876	RIP1_KMT2F	NC1_KMT2F	23925.1	11646.1	1.03868	RIP2_KMT2F	NC2_KMT2F	30659.7	23484	0.384665
NDUFS7	3	2	1	1	RIP1_SETD1A	VeCL	21338.4	968.365	4.46176	RIP1_KMT2F	NC1_KMT2F	5316.69	1455.76	1.86876	RIP2_KMT2F	NC2_KMT2F	8480.34	5693.1	0.574908
NAP1L4	3	2	1	1	RIP1_SETD1A	VeCL	9848.51	2723.33	1.85453	RIP1_KMT2F	NC1_KMT2F	47850.2	5823.04	3.03868	RIP2_KMT2F	NC2_KMT2F	55448.4	52661.1	0.074408
MYOM2	3	2	1	1	RIP1_SETD1A	VeCL	3282.84	968.365	1.76132	RIP1_KMT2F	NC1_KMT2F	1329.17	0.1	13.6982	RIP2_KMT2F	NC2_KMT2F	7175.67	5693.1	0.333899
MSRB3	3	2	1	1	RIP1_SETD1A	VeCL	3282.84	968.365	1.76132	RIP1_KMT2F	NC1_KMT2F	3987.52	0.1	15.2832	RIP2_KMT2F	NC2_KMT2F	5871.01	3558.19	0.722465
MRFAP1L1	3	2	1	1	RIP1_SETD1A	VeCL	9848.51	0.1	16.5876	RIP1_KMT2F	NC1_KMT2F	9304.21	7278.8	0.354183	RIP2_KMT2F	NC2_KMT2F	27398	10674.6	1.35989
MON2	3	2	1	1	RIP1_SETD1A	VeCL	3282.84	0.1	15.0027	RIP1_KMT2F	NC1_KMT2F	3987.52	1455.76	1.45372	RIP2_KMT2F	NC2_KMT2F	75670.7	50526.2	0.582703
MGAT3	3	2	1	1	RIP1_SETD1A	VeCL	3282.84	968.365	1.76132	RIP1_KMT2F	NC1_KMT2F	7975.03	0.1	16.2832	RIP2_KMT2F	NC2_KMT2F	7175.67	7116.37	0.011972
MFAP3L	3	2	1	1	RIP1_SETD1A	VeCL	3282.84	0.1	15.0027	RIP1_KMT2F	NC1_KMT2F	3987.52	2911.52	0.453719	RIP2_KMT2F	NC2_KMT2F	12394.3	4269.82	1.53743
METTL6	3	2	1	1	RIP1_SETD1A	VeCL	1641.42	0.1	14.0027	RIP1_KMT2F	NC1_KMT2F	23925.1	11646.1	1.03868	RIP2_KMT2F	NC2_KMT2F	30007.4	29888.8	0.005713
MAP3K2	3	2	1	1	RIP1_SETD1A	VeCL	4924.26	0.1	15.5876	RIP1_KMT2F	NC1_KMT2F	10633.4	4367.28	1.2838	RIP2_KMT2F	NC2_KMT2F	25441	21349.1	0.25298
LUC7L3	3	2	1	1	RIP1_SETD1A	VeCL	3282.84	968.365	1.76132	RIP1_KMT2F	NC1_KMT2F	2658.34	0.1	14.6982	RIP2_KMT2F	NC2_KMT2F	32616.7	19925.8	0.710973
LRCH1	3	2	1	1	RIP1_SETD1A	VeCL	1641.42	0.1	14.0027	RIP1_KMT2F	NC1_KMT2F	3987.52	1455.76	1.45372	RIP2_KMT2F	NC2_KMT2F	15656	8539.64	0.874469
KIF14	3	2	1	1	RIP1_SETD1A	VeCL	3282.84	1754.97	0.903498	RIP1_KMT2F	NC1_KMT2F	1329.17	0.1	13.6982	RIP2_KMT2F	NC2_KMT2F	20222.4	9251.28	1.12823
KIAA1109	3	2	1	1	RIP1_SETD1A	VeCL	3282.84	0.1	15.0027	RIP1_KMT2F	NC1_KMT2F	13291.7	5823.04	1.19068	RIP2_KMT2F	NC2_KMT2F	61319.4	56931	0.107129
KDM6A	3	2	1	1	RIP1_SETD1A	VeCL	3282.84	968.365	1.76132	RIP1_KMT2F	NC1_KMT2F	3987.52	0.1	15.2832	RIP2_KMT2F	NC2_KMT2F	18265.4	16367.7	0.158262
KBTBD7	3	2	1	1	RIP1_SETD1A	VeCL	4924.26	1754.97	1.48846	RIP1_KMT2F	NC1_KMT2F	1329.17	0.1	13.6982	RIP2_KMT2F	NC2_KMT2F	10437.3	8539.64	0.289501
IRS2	3	2	1	1	RIP1_SETD1A	VeCL	13131.4	968.365	3.76133	RIP1_KMT2F	NC1_KMT2F	6645.86	2911.52	1.19068	RIP2_KMT2F	NC2_KMT2F	14351.3	14232.7	0.011972
ING5	3	2	1	1	RIP1_SETD1A	VeCL	8207.09	3691.7	1.15258	RIP1_KMT2F	NC1_KMT2F	3987.52	0.1	15.2832	RIP2_KMT2F	NC2_KMT2F	9785.01	7828.01	0.321928
HTATIP2	3	2	1	1	RIP1_SETD1A	VeCL	4924.26	0.1	15.5876	RIP1_KMT2F	NC1_KMT2F	7975.03	2911.52	1.45372	RIP2_KMT2F	NC2_KMT2F	10437.3	7828.01	0.415031
HINFP	3	2	1	1	RIP1_SETD1A	VeCL	6565.68	0.1	16.0027	RIP1_KMT2F	NC1_KMT2F	5316.69	1455.76	1.86876	RIP2_KMT2F	NC2_KMT2F	11089.7	10674.6	0.055038
HDDC2	3	2	1	1	RIP1_SETD1A	VeCL	3282.84	0.1	15.0027	RIP1_KMT2F	NC1_KMT2F	10633.4	4367.28	1.2838	RIP2_KMT2F	NC2_KMT2F	5218.67	4269.82	0.289507
GTF2E1	3	2	1	1	RIP1_SETD1A	VeCL	3282.84	0.1	15.0027	RIP1_KMT2F	NC1_KMT2F	9304.21	2911.52	1.67611	RIP2_KMT2F	NC2_KMT2F	11089.7	7828.01	0.502503
GPD1L	3	2	1	1	RIP1_SETD1A	VeCL	1641.42	968.365	0.761322	RIP1_KMT2F	NC1_KMT2F	3987.52	0.1	15.2832	RIP2_KMT2F	NC2_KMT2F	5871.01	2846.55	1.04439
GOLIM4	3	2	1	1	RIP1_SETD1A	VeCL	4924.26	0.1	15.5876	RIP1_KMT2F	NC1_KMT2F	7975.03	2911.52	1.45372	RIP2_KMT2F	NC2_KMT2F	19570	14944.4	0.389039
GALNT6	3	2	1	1	RIP1_SETD1A	VeCL	3282.84	0.1	15.0027	RIP1_KMT2F	NC1_KMT2F	2658.34	1455.76	0.868753	RIP2_KMT2F	NC2_KMT2F	9132.68	4269.82	1.09686
GALM	3	2	1	1	RIP1_SETD1A	VeCL	4924.26	0.1	15.5876	RIP1_KMT2F	NC1_KMT2F	5316.69	1455.76	1.86876	RIP2_KMT2F	NC2_KMT2F	9785.01	6404.73	0.611436
FZD5	3	2	1	1	RIP1_SETD1A	VeCL	6565.68	0.1	16.0027	RIP1_KMT2F	NC1_KMT2F	29241.8	8734.56	1.74323	RIP2_KMT2F	NC2_KMT2F	37183	30600.4	0.281093
FBXO41	3	2	1	1	RIP1_SETD1A	VeCL	9848.51	2905.1	1.76132	RIP1_KMT2F	NC1_KMT2F	2658.34	0.1	14.6982	RIP2_KMT2F	NC2_KMT2F	12394.3	10674.6	0.215495
FBXL2	3	2	1	1	RIP1_SETD1A	VeCL	3282.84	0.1	15.0027	RIP1_KMT2F	NC1_KMT2F	13291.7	4367.28	1.60572	RIP2_KMT2F	NC2_KMT2F	44358.7	32735.3	0.43837
FBLN5	3	2	1	1	RIP1_SETD1A	VeCL	3282.84	0.1	15.0027	RIP1_KMT2F	NC1_KMT2F	7975.03	7278.8	0.131789	RIP2_KMT2F	NC2_KMT2F	9132.68	3558.19	1.3599
FAM91A1	3	2	1	1	RIP1_SETD1A	VeCL	3282.84	0.1	15.0027	RIP1_KMT2F	NC1_KMT2F	21266.8	5823.04	1.86876	RIP2_KMT2F	NC2_KMT2F	43706.4	41986.6	0.057916
FAM219B	3	2	1	1	RIP1_SETD1A	VeCL	1641.42	0.1	14.0027	RIP1_KMT2F	NC1_KMT2F	11962.5	5823.04	1.03867	RIP2_KMT2F	NC2_KMT2F	18265.4	13521.1	0.433901
FAM102A	3	2	1	1	RIP1_SETD1A	VeCL	1641.42	0.1	14.0027	RIP1_KMT2F	NC1_KMT2F	18608.4	7278.8	1.35418	RIP2_KMT2F	NC2_KMT2F	11742	6404.73	0.874469
EXD3	3	2	1	1	RIP1_SETD1A	VeCL	1641.42	0.1	14.0027	RIP1_KMT2F	NC1_KMT2F	6645.86	2911.52	1.19068	RIP2_KMT2F	NC2_KMT2F	1304.67	711.637	0.874472
ETNK2	3	2	1	1	RIP1_SETD1A	VeCL	14772.8	7201.64	1.03655	RIP1_KMT2F	NC1_KMT2F	17279.2	1455.76	3.56919	RIP2_KMT2F	NC2_KMT2F	3261.67	2134.91	0.611436
ERO1B	3	2	1	1	RIP1_SETD1A	VeCL	3282.84	968.365	1.76132	RIP1_KMT2F	NC1_KMT2F	1329.17	0.1	13.6982	RIP2_KMT2F	NC2_KMT2F	6523.34	4981.46	0.389042
EHBP1	3	2	1	1	RIP1_SETD1A	VeCL	1641.42	0.1	14.0027	RIP1_KMT2F	NC1_KMT2F	3987.52	1455.76	1.45372	RIP2_KMT2F	NC2_KMT2F	9785.01	7828.01	0.321928
E2F4	3	2	1	1	RIP1_SETD1A	VeCL	16414.2	1754.97	3.22543	RIP1_KMT2F	NC1_KMT2F	49179.4	34938.2	0.493249	RIP2_KMT2F	NC2_KMT2F	18917.7	7828.01	1.27302
DNAH1	3	2	1	1	RIP1_SETD1A	VeCL	1641.42	0.1	14.0027	RIP1_KMT2F	NC1_KMT2F	7975.03	2911.52	1.45372	RIP2_KMT2F	NC2_KMT2F	2609.34	2134.91	0.28951
DMXL1	3	2	1	1	RIP1_SETD1A	VeCL	8207.09	2905.1	1.49828	RIP1_KMT2F	NC1_KMT2F	1329.17	0.1	13.6982	RIP2_KMT2F	NC2_KMT2F	48272.7	44833.1	0.106643
DLGAP4	3	2	1	1	RIP1_SETD1A	VeCL	11489.9	0.1	16.81	RIP1_KMT2F	NC1_KMT2F	15950.1	5823.04	1.45372	RIP2_KMT2F	NC2_KMT2F	20222.4	16367.7	0.305103
DICER1	3	2	1	1	RIP1_SETD1A	VeCL	1641.42	0.1	14.0027	RIP1_KMT2F	NC1_KMT2F	13291.7	5823.04	1.19068	RIP2_KMT2F	NC2_KMT2F	131771	115997	0.183945
DDHD2	3	2	1	1	RIP1_SETD1A	VeCL	1641.42	0.1	14.0027	RIP1_KMT2F	NC1_KMT2F	19937.6	8734.56	1.19068	RIP2_KMT2F	NC2_KMT2F	30659.7	22772.4	0.429057
DCLRE1C	3	2	1	1	RIP1_SETD1A	VeCL	1641.42	0.1	14.0027	RIP1_KMT2F	NC1_KMT2F	5316.69	1455.76	1.86876	RIP2_KMT2F	NC2_KMT2F	33269	24195.7	0.459428
COX8A	3	2	1	1	RIP1_SETD1A	VeCL	16414.2	1936.73	3.08325	RIP1_KMT2F	NC1_KMT2F	9304.21	7278.8	0.354183	RIP2_KMT2F	NC2_KMT2F	8480.34	2134.91	1.98995
CORO2A	3	2	1	1	RIP1_SETD1A	VeCL	1641.42	0.1	14.0027	RIP1_KMT2F	NC1_KMT2F	3987.52	1455.76	1.45372	RIP2_KMT2F	NC2_KMT2F	6523.34	5693.1	0.196396
COL25A1	3	2	1	1	RIP1_SETD1A	VeCL	6565.68	1936.73	1.76132	RIP1_KMT2F	NC1_KMT2F	2658.34	0.1	14.6982	RIP2_KMT2F	NC2_KMT2F	16960.7	15656	0.11548
COG4	3	2	1	1	RIP1_SETD1A	VeCL	3282.84	968.365	1.76132	RIP1_KMT2F	NC1_KMT2F	5316.69	0.1	15.6982	RIP2_KMT2F	NC2_KMT2F	39792.4	39140	0.023849
CNPPD1	3	2	1	1	RIP1_SETD1A	VeCL	6565.68	2905.1	1.17636	RIP1_KMT2F	NC1_KMT2F	5316.69	0.1	15.6982	RIP2_KMT2F	NC2_KMT2F	10437.3	7828.01	0.415031
CMTM6	3	2	1	1	RIP1_SETD1A	VeCL	3282.84	0.1	15.0027	RIP1_KMT2F	NC1_KMT2F	17279.2	7278.8	1.24726	RIP2_KMT2F	NC2_KMT2F	34573.7	27753.8	0.31699
CLP1	3	2	1	1	RIP1_SETD1A	VeCL	3282.84	1936.73	0.761322	RIP1_KMT2F	NC1_KMT2F	2658.34	0.1	14.6982	RIP2_KMT2F	NC2_KMT2F	7828.01	2846.55	1.45943
CLOCK	3	2	1	1	RIP1_SETD1A	VeCL	1641.42	0.1	14.0027	RIP1_KMT2F	NC1_KMT2F	5316.69	1455.76	1.86876	RIP2_KMT2F	NC2_KMT2F	9785.01	7116.37	0.459432
CEP57	3	2	1	1	RIP1_SETD1A	VeCL	3282.84	968.365	1.76132	RIP1_KMT2F	NC1_KMT2F	1329.17	0.1	13.6982	RIP2_KMT2F	NC2_KMT2F	11089.7	7116.37	0.640007
CDK7	3	2	1	1	RIP1_SETD1A	VeCL	1641.42	0.1	14.0027	RIP1_KMT2F	NC1_KMT2F	2658.34	1455.76	0.868753	RIP2_KMT2F	NC2_KMT2F	7828.01	3558.19	1.1375
CDCA2	3	2	1	1	RIP1_SETD1A	VeCL	3282.84	968.365	1.76132	RIP1_KMT2F	NC1_KMT2F	1329.17	0.1	13.6982	RIP2_KMT2F	NC2_KMT2F	15656	14232.7	0.137506
CD47	3	2	1	1	RIP1_SETD1A	VeCL	3282.84	0.1	15.0027	RIP1_KMT2F	NC1_KMT2F	2658.34	1455.76	0.868753	RIP2_KMT2F	NC2_KMT2F	14351.3	7116.37	1.01197
BPHL	3	2	1	1	RIP1_SETD1A	VeCL	1641.42	968.365	0.761322	RIP1_KMT2F	NC1_KMT2F	6645.86	0.1	16.0202	RIP2_KMT2F	NC2_KMT2F	4566.34	1423.27	1.68183
BLVRB	3	2	1	1	RIP1_SETD1A	VeCL	6565.68	1936.73	1.76132	RIP1_KMT2F	NC1_KMT2F	7975.03	0.1	16.2832	RIP2_KMT2F	NC2_KMT2F	4566.34	3558.19	0.359895
BARX1	3	2	1	1	RIP1_SETD1A	VeCL	3282.84	1936.73	0.761322	RIP1_KMT2F	NC1_KMT2F	3987.52	1455.76	1.45372	RIP2_KMT2F	NC2_KMT2F	1304.67	0.1	13.6714
ATAD2	3	2	1	1	RIP1_SETD1A	VeCL	3282.84	0.1	15.0027	RIP1_KMT2F	NC1_KMT2F	3987.52	1455.76	1.45372	RIP2_KMT2F	NC2_KMT2F	37183	28465.5	0.385429
ASH2L	3	2	1	1	RIP1_SETD1A	VeCL	3282.84	0.1	15.0027	RIP1_KMT2F	NC1_KMT2F	10633.4	4367.28	1.2838	RIP2_KMT2F	NC2_KMT2F	24136.4	23484	0.039532
ARVCF	3	2	1	1	RIP1_SETD1A	VeCL	9848.51	968.365	3.34628	RIP1_KMT2F	NC1_KMT2F	9304.21	4367.28	1.09115	RIP2_KMT2F	NC2_KMT2F	11742	6404.73	0.874469
ARRB1	3	2	1	1	RIP1_SETD1A	VeCL	3282.84	968.365	1.76132	RIP1_KMT2F	NC1_KMT2F	3987.52	0.1	15.2832	RIP2_KMT2F	NC2_KMT2F	24788.7	22060.7	0.168204
ARL8A	3	2	1	1	RIP1_SETD1A	VeCL	8207.09	5628.43	0.544138	RIP1_KMT2F	NC1_KMT2F	5316.69	0.1	15.6982	RIP2_KMT2F	NC2_KMT2F	9132.68	2846.55	1.68182
APBB3	3	2	1	1	RIP1_SETD1A	VeCL	3282.84	2905.1	0.176357	RIP1_KMT2F	NC1_KMT2F	2658.34	0.1	14.6982	RIP2_KMT2F	NC2_KMT2F	1957	711.637	1.45943
AKR1A1	3	2	1	1	RIP1_SETD1A	VeCL	11489.9	968.365	3.56867	RIP1_KMT2F	NC1_KMT2F	10633.4	2911.52	1.86876	RIP2_KMT2F	NC2_KMT2F	11089.7	10674.6	0.055038
AGAP1	3	2	1	1	RIP1_SETD1A	VeCL	3282.84	2905.1	0.176357	RIP1_KMT2F	NC1_KMT2F	3987.52	0.1	15.2832	RIP2_KMT2F	NC2_KMT2F	13699	4981.46	1.45943
ADAMTS17	3	2	1	1	RIP1_SETD1A	VeCL	3282.84	1754.97	0.903498	RIP1_KMT2F	NC1_KMT2F	1329.17	0.1	13.6982	RIP2_KMT2F	NC2_KMT2F	5218.67	2134.91	1.28951
ZNF395	3	2	1	0	RIP1_SETD1A	VeCL	6565.68	968.365	2.76132	RIP1_KMT2F	NC1_KMT2F	9304.21	2911.52	1.67611	RIP2_KMT2F	NC2_KMT2F	17613	17079.3	0.044392
ZCCHC24	3	2	1	0	RIP1_SETD1A	VeCL	14772.8	2723.33	2.4395	RIP1_KMT2F	NC1_KMT2F	14620.9	7278.8	1.00626	RIP2_KMT2F	NC2_KMT2F	16308.3	12097.8	0.430862
YES1	3	2	1	0	RIP1_SETD1A	VeCL	8207.09	1754.97	2.22542	RIP1_KMT2F	NC1_KMT2F	5316.69	1455.76	1.86876	RIP2_KMT2F	NC2_KMT2F	19570	17079.3	0.196395
WWC1	3	2	1	0	RIP1_SETD1A	VeCL	8207.09	3691.7	1.15258	RIP1_KMT2F	NC1_KMT2F	17279.2	2911.52	2.56919	RIP2_KMT2F	NC2_KMT2F	13046.7	12097.8	0.10894
WDFY1	3	2	1	0	RIP1_SETD1A	VeCL	4924.26	968.365	2.34628	RIP1_KMT2F	NC1_KMT2F	11962.5	4367.28	1.45371	RIP2_KMT2F	NC2_KMT2F	19570	10674.6	0.874462
VPS26C	3	2	1	0	RIP1_SETD1A	VeCL	3282.84	2905.1	0.176357	RIP1_KMT2F	NC1_KMT2F	10633.4	1455.76	2.86876	RIP2_KMT2F	NC2_KMT2F	18917.7	7828.01	1.27302
TUG1	3	2	1	0	RIP1_SETD1A	VeCL	9848.51	1754.97	2.48846	RIP1_KMT2F	NC1_KMT2F	14620.9	7278.8	1.00626	RIP2_KMT2F	NC2_KMT2F	45011	36293.5	0.310566
TMEM101	3	2	1	0	RIP1_SETD1A	VeCL	14772.8	2905.1	2.34628	RIP1_KMT2F	NC1_KMT2F	10633.4	2911.52	1.86876	RIP2_KMT2F	NC2_KMT2F	12394.3	9962.92	0.315036
STK4	3	2	1	0	RIP1_SETD1A	VeCL	4924.26	968.365	2.34628	RIP1_KMT2F	NC1_KMT2F	13291.7	4367.28	1.60572	RIP2_KMT2F	NC2_KMT2F	46315.7	43409.9	0.093477
STK36	3	2	1	0	RIP1_SETD1A	VeCL	8207.09	1754.97	2.22542	RIP1_KMT2F	NC1_KMT2F	6645.86	4367.28	0.605721	RIP2_KMT2F	NC2_KMT2F	16960.7	7828.01	1.11548
SRP9	3	2	1	0	RIP1_SETD1A	VeCL	4924.26	1754.97	1.48846	RIP1_KMT2F	NC1_KMT2F	13291.7	2911.52	2.19068	RIP2_KMT2F	NC2_KMT2F	56753.1	42698.2	0.410524
SPINDOC	3	2	1	0	RIP1_SETD1A	VeCL	8207.09	1936.73	2.08325	RIP1_KMT2F	NC1_KMT2F	37216.8	11646.1	1.67611	RIP2_KMT2F	NC2_KMT2F	9132.68	7116.37	0.359897
SPATA2	3	2	1	0	RIP1_SETD1A	VeCL	8207.09	1754.97	2.22542	RIP1_KMT2F	NC1_KMT2F	14620.9	7278.8	1.00626	RIP2_KMT2F	NC2_KMT2F	9785.01	6404.73	0.611436
SLC66A2	3	2	1	0	RIP1_SETD1A	VeCL	11489.9	2723.33	2.07692	RIP1_KMT2F	NC1_KMT2F	9304.21	4367.28	1.09115	RIP2_KMT2F	NC2_KMT2F	9132.68	5693.1	0.681824
SIX5	3	2	1	0	RIP1_SETD1A	VeCL	9848.51	3873.46	1.34628	RIP1_KMT2F	NC1_KMT2F	9304.21	1455.76	2.67611	RIP2_KMT2F	NC2_KMT2F	9785.01	7116.37	0.459432
SIPA1	3	2	1	0	RIP1_SETD1A	VeCL	9848.51	1936.73	2.34628	RIP1_KMT2F	NC1_KMT2F	10633.4	7278.8	0.54683	RIP2_KMT2F	NC2_KMT2F	7175.67	3558.19	1.01197
SH3RF3	3	2	1	0	RIP1_SETD1A	VeCL	11489.9	1754.97	2.71085	RIP1_KMT2F	NC1_KMT2F	11962.5	8734.56	0.453712	RIP2_KMT2F	NC2_KMT2F	27398	7828.01	1.80735
SGSM1	3	2	1	0	RIP1_SETD1A	VeCL	4924.26	968.365	2.34628	RIP1_KMT2F	NC1_KMT2F	3987.52	1455.76	1.45372	RIP2_KMT2F	NC2_KMT2F	3914	2134.91	0.874469
SELENOS	3	2	1	0	RIP1_SETD1A	VeCL	4924.26	2905.1	0.761319	RIP1_KMT2F	NC1_KMT2F	7975.03	1455.76	2.45372	RIP2_KMT2F	NC2_KMT2F	13699	5693.1	1.26678
RHBDF2	3	2	1	0	RIP1_SETD1A	VeCL	11489.9	1754.97	2.71085	RIP1_KMT2F	NC1_KMT2F	10633.4	2911.52	1.86876	RIP2_KMT2F	NC2_KMT2F	18917.7	16367.7	0.208885
R3HDM2	3	2	1	0	RIP1_SETD1A	VeCL	6565.68	968.365	2.76132	RIP1_KMT2F	NC1_KMT2F	6645.86	4367.28	0.605721	RIP2_KMT2F	NC2_KMT2F	20874.7	9962.92	1.06712
PLCB3	3	2	1	0	RIP1_SETD1A	VeCL	14772.8	2723.33	2.4395	RIP1_KMT2F	NC1_KMT2F	15950.1	5823.04	1.45372	RIP2_KMT2F	NC2_KMT2F	31312	29888.8	0.067111
PCK2	3	2	1	0	RIP1_SETD1A	VeCL	13131.4	1936.73	2.76133	RIP1_KMT2F	NC1_KMT2F	7975.03	2911.52	1.45372	RIP2_KMT2F	NC2_KMT2F	16308.3	13521.1	0.270394
PCED1A	3	2	1	0	RIP1_SETD1A	VeCL	3282.84	968.365	1.76132	RIP1_KMT2F	NC1_KMT2F	6645.86	1455.76	2.19068	RIP2_KMT2F	NC2_KMT2F	18917.7	12809.5	0.562523
OGDHL	3	2	1	0	RIP1_SETD1A	VeCL	13131.4	3509.94	1.9035	RIP1_KMT2F	NC1_KMT2F	2658.34	1455.76	0.868753	RIP2_KMT2F	NC2_KMT2F	3261.67	711.637	2.1964
NCAPH	3	2	1	0	RIP1_SETD1A	VeCL	13131.4	1936.73	2.76133	RIP1_KMT2F	NC1_KMT2F	15950.1	5823.04	1.45372	RIP2_KMT2F	NC2_KMT2F	61319.4	47679.7	0.362968
NACC1	3	2	1	0	RIP1_SETD1A	VeCL	14772.8	3509.94	2.07342	RIP1_KMT2F	NC1_KMT2F	75762.8	37849.8	1.0012	RIP2_KMT2F	NC2_KMT2F	69147.4	62624.1	0.142957
MYO1E	3	2	1	0	RIP1_SETD1A	VeCL	9848.51	1936.73	2.34628	RIP1_KMT2F	NC1_KMT2F	3987.52	1455.76	1.45372	RIP2_KMT2F	NC2_KMT2F	27398	24195.7	0.17932
MCRIP1	3	2	1	0	RIP1_SETD1A	VeCL	31187	12225.2	1.35109	RIP1_KMT2F	NC1_KMT2F	11962.5	7278.8	0.716746	RIP2_KMT2F	NC2_KMT2F	3914	711.637	2.45943
MAPK12	3	2	1	0	RIP1_SETD1A	VeCL	24621.3	5628.43	2.1291	RIP1_KMT2F	NC1_KMT2F	19937.6	14557.6	0.453719	RIP2_KMT2F	NC2_KMT2F	9785.01	4269.82	1.1964
LRRFIP1	3	2	1	0	RIP1_SETD1A	VeCL	8207.09	1936.73	2.08325	RIP1_KMT2F	NC1_KMT2F	9304.21	2911.52	1.67611	RIP2_KMT2F	NC2_KMT2F	22831.7	19925.8	0.196401
LRRC14	3	2	1	0	RIP1_SETD1A	VeCL	13131.4	5446.67	1.26957	RIP1_KMT2F	NC1_KMT2F	30571	7278.8	2.07039	RIP2_KMT2F	NC2_KMT2F	31312	29177.1	0.101879
KBTBD6	3	2	1	0	RIP1_SETD1A	VeCL	3282.84	968.365	1.76132	RIP1_KMT2F	NC1_KMT2F	11962.5	2911.52	2.03867	RIP2_KMT2F	NC2_KMT2F	47620.4	45544.8	0.064293
KAZALD1	3	2	1	0	RIP1_SETD1A	VeCL	4924.26	3691.7	0.415622	RIP1_KMT2F	NC1_KMT2F	6645.86	1455.76	2.19068	RIP2_KMT2F	NC2_KMT2F	2609.34	711.637	1.87447
IQSEC2	3	2	1	0	RIP1_SETD1A	VeCL	4924.26	968.365	2.34628	RIP1_KMT2F	NC1_KMT2F	2658.34	1455.76	0.868753	RIP2_KMT2F	NC2_KMT2F	14351.3	6404.73	1.16397
HEYL	3	2	1	0	RIP1_SETD1A	VeCL	3282.84	968.365	1.76132	RIP1_KMT2F	NC1_KMT2F	6645.86	1455.76	2.19068	RIP2_KMT2F	NC2_KMT2F	7828.01	6404.73	0.289508
HDAC8	3	2	1	0	RIP1_SETD1A	VeCL	6565.68	968.365	2.76132	RIP1_KMT2F	NC1_KMT2F	10633.4	8734.56	0.283796	RIP2_KMT2F	NC2_KMT2F	13699	6404.73	1.09686
GLTP	3	2	1	0	RIP1_SETD1A	VeCL	8207.09	5446.67	0.591496	RIP1_KMT2F	NC1_KMT2F	15950.1	2911.52	2.45372	RIP2_KMT2F	NC2_KMT2F	1957	711.637	1.45943
GIT1	3	2	1	0	RIP1_SETD1A	VeCL	19697	4660.07	2.07955	RIP1_KMT2F	NC1_KMT2F	70446.1	26203.7	1.42675	RIP2_KMT2F	NC2_KMT2F	31964.4	24195.7	0.401715
FNDC3A	3	2	1	0	RIP1_SETD1A	VeCL	4924.26	968.365	2.34628	RIP1_KMT2F	NC1_KMT2F	9304.21	2911.52	1.67611	RIP2_KMT2F	NC2_KMT2F	54143.7	41274.9	0.391529
FAM136A	3	2	1	0	RIP1_SETD1A	VeCL	8207.09	3691.7	1.15258	RIP1_KMT2F	NC1_KMT2F	38546	8734.56	2.14177	RIP2_KMT2F	NC2_KMT2F	18265.4	17079.3	0.096865
EXOC8	3	2	1	0	RIP1_SETD1A	VeCL	3282.84	968.365	1.76132	RIP1_KMT2F	NC1_KMT2F	11962.5	2911.52	2.03867	RIP2_KMT2F	NC2_KMT2F	56753.1	40563.3	0.484524
EPN2	3	2	1	0	RIP1_SETD1A	VeCL	6565.68	968.365	2.76132	RIP1_KMT2F	NC1_KMT2F	18608.4	7278.8	1.35418	RIP2_KMT2F	NC2_KMT2F	21527	20637.5	0.060879
EML3	3	2	1	0	RIP1_SETD1A	VeCL	8207.09	3509.94	1.22542	RIP1_KMT2F	NC1_KMT2F	7975.03	1455.76	2.45372	RIP2_KMT2F	NC2_KMT2F	10437.3	6404.73	0.704539
EGLN1	3	2	1	0	RIP1_SETD1A	VeCL	16414.2	2723.33	2.5915	RIP1_KMT2F	NC1_KMT2F	3987.52	1455.76	1.45372	RIP2_KMT2F	NC2_KMT2F	30007.4	24195.7	0.310568
DYRK2	3	2	1	0	RIP1_SETD1A	VeCL	22979.9	4478.3	2.35935	RIP1_KMT2F	NC1_KMT2F	7975.03	2911.52	1.45372	RIP2_KMT2F	NC2_KMT2F	27398	20637.5	0.408802
DIPK2A	3	2	1	0	RIP1_SETD1A	VeCL	3282.84	1936.73	0.761322	RIP1_KMT2F	NC1_KMT2F	7975.03	1455.76	2.45372	RIP2_KMT2F	NC2_KMT2F	15656	4269.82	1.87447
DELE1	3	2	1	0	RIP1_SETD1A	VeCL	21338.4	3691.7	2.5311	RIP1_KMT2F	NC1_KMT2F	9304.21	5823.04	0.676111	RIP2_KMT2F	NC2_KMT2F	18265.4	6404.73	1.5119
DDX11	3	2	1	0	RIP1_SETD1A	VeCL	13131.4	4841.83	1.4394	RIP1_KMT2F	NC1_KMT2F	11962.5	2911.52	2.03867	RIP2_KMT2F	NC2_KMT2F	58057.7	49814.6	0.220919
CYFIP2	3	2	1	0	RIP1_SETD1A	VeCL	8207.09	1754.97	2.22542	RIP1_KMT2F	NC1_KMT2F	42533.5	17469.1	1.28379	RIP2_KMT2F	NC2_KMT2F	65233.4	49814.6	0.389042
CSPG5	3	2	1	0	RIP1_SETD1A	VeCL	11489.9	2723.33	2.07692	RIP1_KMT2F	NC1_KMT2F	13291.7	7278.8	0.868753	RIP2_KMT2F	NC2_KMT2F	13046.7	6404.73	1.02648
CNKSR3	3	2	1	0	RIP1_SETD1A	VeCL	9848.51	1936.73	2.34628	RIP1_KMT2F	NC1_KMT2F	3987.52	1455.76	1.45372	RIP2_KMT2F	NC2_KMT2F	18265.4	12097.8	0.594369
CLIC1	3	2	1	0	RIP1_SETD1A	VeCL	18055.6	2905.1	2.63579	RIP1_KMT2F	NC1_KMT2F	14620.9	4367.28	1.74323	RIP2_KMT2F	NC2_KMT2F	18265.4	14944.4	0.289508
CINP	3	2	1	0	RIP1_SETD1A	VeCL	1641.42	968.365	0.761322	RIP1_KMT2F	NC1_KMT2F	6645.86	2911.52	1.19068	RIP2_KMT2F	NC2_KMT2F	7828.01	1423.27	2.45944
CCDC142	3	2	1	0	RIP1_SETD1A	VeCL	3282.84	2723.33	0.269573	RIP1_KMT2F	NC1_KMT2F	14620.9	2911.52	2.32819	RIP2_KMT2F	NC2_KMT2F	23484	9962.92	1.23704
CAPN10	3	2	1	0	RIP1_SETD1A	VeCL	9848.51	4478.3	1.13695	RIP1_KMT2F	NC1_KMT2F	14620.9	2911.52	2.32819	RIP2_KMT2F	NC2_KMT2F	3914	2134.91	0.874469
BRCA1	3	2	1	0	RIP1_SETD1A	VeCL	8207.09	1936.73	2.08325	RIP1_KMT2F	NC1_KMT2F	30571	8734.56	1.80736	RIP2_KMT2F	NC2_KMT2F	80237.1	74010.3	0.116543
ARID3A	3	2	1	0	RIP1_SETD1A	VeCL	9848.51	1936.73	2.34628	RIP1_KMT2F	NC1_KMT2F	7975.03	2911.52	1.45372	RIP2_KMT2F	NC2_KMT2F	22179.4	17079.3	0.376971
ARHGAP1	3	2	1	0	RIP1_SETD1A	VeCL	6565.68	968.365	2.76132	RIP1_KMT2F	NC1_KMT2F	10633.4	7278.8	0.54683	RIP2_KMT2F	NC2_KMT2F	24136.4	11386.2	1.08392
AHNAK2	3	2	1	0	RIP1_SETD1A	VeCL	13131.4	1936.73	2.76133	RIP1_KMT2F	NC1_KMT2F	2658.34	1455.76	0.868753	RIP2_KMT2F	NC2_KMT2F	31312	14944.4	1.06711
ACADVL	3	2	1	0	RIP1_SETD1A	VeCL	4924.26	968.365	2.34628	RIP1_KMT2F	NC1_KMT2F	6645.86	5823.04	0.190683	RIP2_KMT2F	NC2_KMT2F	15656	6404.73	1.28951
ABHD17A	3	2	1	0	RIP1_SETD1A	VeCL	16414.2	3873.46	2.08325	RIP1_KMT2F	NC1_KMT2F	19937.6	17469.1	0.190686	RIP2_KMT2F	NC2_KMT2F	9132.68	3558.19	1.3599
ZNFX1	3	2	0	0	RIP1_SETD1A	VeCL	3282.84	968.365	1.76132	RIP1_KMT2F	NC1_KMT2F	10633.4	2911.52	1.86876	RIP2_KMT2F	NC2_KMT2F	40444.7	39140	0.047307
ZNF324	3	2	0	0	RIP1_SETD1A	VeCL	3282.84	2723.33	0.269573	RIP1_KMT2F	NC1_KMT2F	3987.52	1455.76	1.45372	RIP2_KMT2F	NC2_KMT2F	10437.3	3558.19	1.55253
YEATS2	3	2	0	0	RIP1_SETD1A	VeCL	4924.26	1936.73	1.34628	RIP1_KMT2F	NC1_KMT2F	21266.8	5823.04	1.86876	RIP2_KMT2F	NC2_KMT2F	64581.1	54084.4	0.255899
USP33	3	2	0	0	RIP1_SETD1A	VeCL	3282.84	968.365	1.76132	RIP1_KMT2F	NC1_KMT2F	3987.52	1455.76	1.45372	RIP2_KMT2F	NC2_KMT2F	56100.7	50526.2	0.150987
UNK	3	2	0	0	RIP1_SETD1A	VeCL	16414.2	7383.4	1.15259	RIP1_KMT2F	NC1_KMT2F	30571	8734.56	1.80736	RIP2_KMT2F	NC2_KMT2F	29355	18502.6	0.665878
TRPM4	3	2	0	0	RIP1_SETD1A	VeCL	3282.84	968.365	1.76132	RIP1_KMT2F	NC1_KMT2F	3987.52	1455.76	1.45372	RIP2_KMT2F	NC2_KMT2F	7175.67	6404.73	0.163976
TOB2	3	2	0	0	RIP1_SETD1A	VeCL	22979.9	10893.3	1.07693	RIP1_KMT2F	NC1_KMT2F	21266.8	10190.3	1.06141	RIP2_KMT2F	NC2_KMT2F	63276.4	61200.8	0.048117
TMTC1	3	2	0	0	RIP1_SETD1A	VeCL	3282.84	1936.73	0.761322	RIP1_KMT2F	NC1_KMT2F	14620.9	4367.28	1.74323	RIP2_KMT2F	NC2_KMT2F	5218.67	2134.91	1.28951
TLNRD1	3	2	0	0	RIP1_SETD1A	VeCL	21338.4	8533.53	1.32224	RIP1_KMT2F	NC1_KMT2F	21266.8	14557.6	0.54683	RIP2_KMT2F	NC2_KMT2F	27398	12809.5	1.09686
TEAD2	3	2	0	0	RIP1_SETD1A	VeCL	4924.26	4841.83	0.024355	RIP1_KMT2F	NC1_KMT2F	15950.1	4367.28	1.86876	RIP2_KMT2F	NC2_KMT2F	3261.67	1423.27	1.1964
TBCB	3	2	0	0	RIP1_SETD1A	VeCL	6565.68	2905.1	1.17636	RIP1_KMT2F	NC1_KMT2F	14620.9	7278.8	1.00626	RIP2_KMT2F	NC2_KMT2F	7828.01	4981.46	0.652077
SUGP2	3	2	0	0	RIP1_SETD1A	VeCL	14772.8	6233.27	1.24488	RIP1_KMT2F	NC1_KMT2F	26583.4	13101.8	1.02076	RIP2_KMT2F	NC2_KMT2F	133076	94647.7	0.491611
STON2	3	2	0	0	RIP1_SETD1A	VeCL	3282.84	968.365	1.76132	RIP1_KMT2F	NC1_KMT2F	7975.03	2911.52	1.45372	RIP2_KMT2F	NC2_KMT2F	37835.4	34158.6	0.147488
STK16	3	2	0	0	RIP1_SETD1A	VeCL	4924.26	1754.97	1.48846	RIP1_KMT2F	NC1_KMT2F	5316.69	4367.28	0.283793	RIP2_KMT2F	NC2_KMT2F	7175.67	2134.91	1.74894
SPEG	3	2	0	0	RIP1_SETD1A	VeCL	1641.42	968.365	0.761322	RIP1_KMT2F	NC1_KMT2F	6645.86	2911.52	1.19068	RIP2_KMT2F	NC2_KMT2F	5871.01	2846.55	1.04439
SOX8	3	2	0	0	RIP1_SETD1A	VeCL	6565.68	3509.94	0.903498	RIP1_KMT2F	NC1_KMT2F	3987.52	1455.76	1.45372	RIP2_KMT2F	NC2_KMT2F	4566.34	1423.27	1.68183
SOCS7	3	2	0	0	RIP1_SETD1A	VeCL	18055.6	6415.03	1.49292	RIP1_KMT2F	NC1_KMT2F	14620.9	4367.28	1.74323	RIP2_KMT2F	NC2_KMT2F	47620.4	46256.4	0.041927
SMYD5	3	2	0	0	RIP1_SETD1A	VeCL	3282.84	968.365	1.76132	RIP1_KMT2F	NC1_KMT2F	13291.7	5823.04	1.19068	RIP2_KMT2F	NC2_KMT2F	12394.3	10674.6	0.215495
SLC7A2	3	2	0	0	RIP1_SETD1A	VeCL	3282.84	968.365	1.76132	RIP1_KMT2F	NC1_KMT2F	13291.7	5823.04	1.19068	RIP2_KMT2F	NC2_KMT2F	56753.1	46968	0.273021
SLC25A24	3	2	0	0	RIP1_SETD1A	VeCL	3282.84	968.365	1.76132	RIP1_KMT2F	NC1_KMT2F	5316.69	1455.76	1.86876	RIP2_KMT2F	NC2_KMT2F	23484	19925.8	0.237041
SIX2	3	2	0	0	RIP1_SETD1A	VeCL	8207.09	3691.7	1.15258	RIP1_KMT2F	NC1_KMT2F	21266.8	8734.56	1.2838	RIP2_KMT2F	NC2_KMT2F	10437.3	8539.64	0.289501
SHISA5	3	2	0	0	RIP1_SETD1A	VeCL	16414.2	14766.8	0.152587	RIP1_KMT2F	NC1_KMT2F	17279.2	7278.8	1.24726	RIP2_KMT2F	NC2_KMT2F	19570	7828.01	1.32193
SFMBT2	3	2	0	0	RIP1_SETD1A	VeCL	9848.51	4841.83	1.02435	RIP1_KMT2F	NC1_KMT2F	13291.7	5823.04	1.19068	RIP2_KMT2F	NC2_KMT2F	54143.7	49814.6	0.120225
RGS12	3	2	0	0	RIP1_SETD1A	VeCL	3282.84	968.365	1.76132	RIP1_KMT2F	NC1_KMT2F	5316.69	1455.76	1.86876	RIP2_KMT2F	NC2_KMT2F	9785.01	7828.01	0.321928
RGMB	3	2	0	0	RIP1_SETD1A	VeCL	3282.84	968.365	1.76132	RIP1_KMT2F	NC1_KMT2F	9304.21	8734.56	0.091149	RIP2_KMT2F	NC2_KMT2F	24788.7	12097.8	1.03494
PUM2	3	2	0	0	RIP1_SETD1A	VeCL	6565.68	2723.33	1.26957	RIP1_KMT2F	NC1_KMT2F	19937.6	7278.8	1.45372	RIP2_KMT2F	NC2_KMT2F	65885.7	56931	0.210751
POGK	3	2	0	0	RIP1_SETD1A	VeCL	6565.68	1754.97	1.9035	RIP1_KMT2F	NC1_KMT2F	34558.5	13101.8	1.39928	RIP2_KMT2F	NC2_KMT2F	52186.7	43409.9	0.265658
PMAIP1	3	2	0	0	RIP1_SETD1A	VeCL	4924.26	1936.73	1.34628	RIP1_KMT2F	NC1_KMT2F	3987.52	1455.76	1.45372	RIP2_KMT2F	NC2_KMT2F	13699	10674.6	0.359889
PLXND1	3	2	0	0	RIP1_SETD1A	VeCL	13131.4	4478.3	1.552	RIP1_KMT2F	NC1_KMT2F	45191.9	16013.4	1.49679	RIP2_KMT2F	NC2_KMT2F	27398	16367.7	0.743219
PLEKHH3	3	2	0	0	RIP1_SETD1A	VeCL	11489.9	3509.94	1.71085	RIP1_KMT2F	NC1_KMT2F	5316.69	1455.76	1.86876	RIP2_KMT2F	NC2_KMT2F	11089.7	5693.1	0.961934
PGAP4	3	2	0	0	RIP1_SETD1A	VeCL	6565.68	2905.1	1.17636	RIP1_KMT2F	NC1_KMT2F	5316.69	1455.76	1.86876	RIP2_KMT2F	NC2_KMT2F	18917.7	15656	0.273021
PEA15	3	2	0	0	RIP1_SETD1A	VeCL	3282.84	968.365	1.76132	RIP1_KMT2F	NC1_KMT2F	18608.4	5823.04	1.67611	RIP2_KMT2F	NC2_KMT2F	13699	11386.2	0.266784
PCSK1N	3	2	0	0	RIP1_SETD1A	VeCL	13131.4	4841.83	1.4394	RIP1_KMT2F	NC1_KMT2F	6645.86	2911.52	1.19068	RIP2_KMT2F	NC2_KMT2F	5218.67	4269.82	0.289507
PALM	3	2	0	0	RIP1_SETD1A	VeCL	21338.4	9138.37	1.22344	RIP1_KMT2F	NC1_KMT2F	18608.4	8734.56	1.09115	RIP2_KMT2F	NC2_KMT2F	5218.67	4981.46	0.067114
PACS2	3	2	0	0	RIP1_SETD1A	VeCL	24621.3	6596.8	1.90007	RIP1_KMT2F	NC1_KMT2F	33229.3	8734.56	1.92765	RIP2_KMT2F	NC2_KMT2F	18265.4	15656	0.222398
OBSCN	3	2	0	0	RIP1_SETD1A	VeCL	18055.6	7201.64	1.32605	RIP1_KMT2F	NC1_KMT2F	15950.1	4367.28	1.86876	RIP2_KMT2F	NC2_KMT2F	28702.7	23484	0.289508
NPEPPS	3	2	0	0	RIP1_SETD1A	VeCL	6565.68	1936.73	1.76132	RIP1_KMT2F	NC1_KMT2F	15950.1	5823.04	1.45372	RIP2_KMT2F	NC2_KMT2F	144818	142327	0.025032
NIN	3	2	0	0	RIP1_SETD1A	VeCL	6565.68	1754.97	1.9035	RIP1_KMT2F	NC1_KMT2F	13291.7	4367.28	1.60572	RIP2_KMT2F	NC2_KMT2F	66538.1	45544.8	0.546894
NFKB2	3	2	0	0	RIP1_SETD1A	VeCL	13131.4	3873.46	1.76133	RIP1_KMT2F	NC1_KMT2F	13291.7	4367.28	1.60572	RIP2_KMT2F	NC2_KMT2F	11742	7828.01	0.584961
MYL6B	3	2	0	0	RIP1_SETD1A	VeCL	6565.68	3873.46	0.761322	RIP1_KMT2F	NC1_KMT2F	13291.7	4367.28	1.60572	RIP2_KMT2F	NC2_KMT2F	1957	711.637	1.45943
MRGBP	3	2	0	0	RIP1_SETD1A	VeCL	3282.84	968.365	1.76132	RIP1_KMT2F	NC1_KMT2F	18608.4	17469.1	0.091149	RIP2_KMT2F	NC2_KMT2F	4566.34	2134.91	1.09686
MED22	3	2	0	0	RIP1_SETD1A	VeCL	4924.26	3873.46	0.346284	RIP1_KMT2F	NC1_KMT2F	13291.7	5823.04	1.19068	RIP2_KMT2F	NC2_KMT2F	18917.7	8539.64	1.14749
MED12L	3	2	0	0	RIP1_SETD1A	VeCL	6565.68	1936.73	1.76132	RIP1_KMT2F	NC1_KMT2F	11962.5	5823.04	1.03867	RIP2_KMT2F	NC2_KMT2F	38487.7	28465.5	0.435183
MDM2	3	2	0	0	RIP1_SETD1A	VeCL	9848.51	3509.94	1.48846	RIP1_KMT2F	NC1_KMT2F	17279.2	4367.28	1.98423	RIP2_KMT2F	NC2_KMT2F	47620.4	42698.2	0.157404
LRRC20	3	2	0	0	RIP1_SETD1A	VeCL	9848.51	2905.1	1.76132	RIP1_KMT2F	NC1_KMT2F	10633.4	4367.28	1.2838	RIP2_KMT2F	NC2_KMT2F	9132.68	5693.1	0.681824
LARS1	3	2	0	0	RIP1_SETD1A	VeCL	6565.68	1754.97	1.9035	RIP1_KMT2F	NC1_KMT2F	15950.1	7278.8	1.13179	RIP2_KMT2F	NC2_KMT2F	164388	138769	0.24442
KMT5C	3	2	0	0	RIP1_SETD1A	VeCL	4924.26	4478.3	0.136956	RIP1_KMT2F	NC1_KMT2F	13291.7	5823.04	1.19068	RIP2_KMT2F	NC2_KMT2F	5871.01	2846.55	1.04439
KMT2C	3	2	0	0	RIP1_SETD1A	VeCL	22979.9	10106.7	1.18506	RIP1_KMT2F	NC1_KMT2F	27912.6	11646.1	1.26107	RIP2_KMT2F	NC2_KMT2F	230274	182891	0.332367
KIFBP	3	2	0	0	RIP1_SETD1A	VeCL	3282.84	968.365	1.76132	RIP1_KMT2F	NC1_KMT2F	9304.21	4367.28	1.09115	RIP2_KMT2F	NC2_KMT2F	48925	39140	0.321928
KCTD13	3	2	0	0	RIP1_SETD1A	VeCL	4924.26	3873.46	0.346284	RIP1_KMT2F	NC1_KMT2F	5316.69	1455.76	1.86876	RIP2_KMT2F	NC2_KMT2F	4566.34	1423.27	1.68183
JUND	3	2	0	0	RIP1_SETD1A	VeCL	32828.4	21000.1	0.644548	RIP1_KMT2F	NC1_KMT2F	17279.2	4367.28	1.98423	RIP2_KMT2F	NC2_KMT2F	8480.34	3558.19	1.25298
IPPK	3	2	0	0	RIP1_SETD1A	VeCL	4924.26	1936.73	1.34628	RIP1_KMT2F	NC1_KMT2F	6645.86	2911.52	1.19068	RIP2_KMT2F	NC2_KMT2F	15656	9962.92	0.652075
ILRUN	3	2	0	0	RIP1_SETD1A	VeCL	13131.4	6233.27	1.07496	RIP1_KMT2F	NC1_KMT2F	30571	13101.8	1.2224	RIP2_KMT2F	NC2_KMT2F	39140	29177.1	0.423807
HDAC6	3	2	0	0	RIP1_SETD1A	VeCL	8207.09	3691.7	1.15258	RIP1_KMT2F	NC1_KMT2F	11962.5	4367.28	1.45371	RIP2_KMT2F	NC2_KMT2F	22831.7	22772.4	0.003752
H1-0	3	2	0	0	RIP1_SETD1A	VeCL	4924.26	1936.73	1.34628	RIP1_KMT2F	NC1_KMT2F	10633.4	2911.52	1.86876	RIP2_KMT2F	NC2_KMT2F	25441	22060.7	0.205677
GIGYF2	3	2	0	0	RIP1_SETD1A	VeCL	4924.26	1936.73	1.34628	RIP1_KMT2F	NC1_KMT2F	10633.4	2911.52	1.86876	RIP2_KMT2F	NC2_KMT2F	69147.4	68317.2	0.017426
FYCO1	3	2	0	0	RIP1_SETD1A	VeCL	6565.68	2723.33	1.26957	RIP1_KMT2F	NC1_KMT2F	27912.6	13101.8	1.09115	RIP2_KMT2F	NC2_KMT2F	63276.4	56219.3	0.170602
FOXF2	3	2	0	0	RIP1_SETD1A	VeCL	19697	5628.43	1.80717	RIP1_KMT2F	NC1_KMT2F	17279.2	4367.28	1.98423	RIP2_KMT2F	NC2_KMT2F	12394.3	10674.6	0.215495
FBXO22	3	2	0	0	RIP1_SETD1A	VeCL	6565.68	1936.73	1.76132	RIP1_KMT2F	NC1_KMT2F	6645.86	2911.52	1.19068	RIP2_KMT2F	NC2_KMT2F	16960.7	15656	0.11548
FANCG	3	2	0	0	RIP1_SETD1A	VeCL	1641.42	968.365	0.761322	RIP1_KMT2F	NC1_KMT2F	9304.21	2911.52	1.67611	RIP2_KMT2F	NC2_KMT2F	16960.7	5693.1	1.57491
DYNC2H1	3	2	0	0	RIP1_SETD1A	VeCL	3282.84	968.365	1.76132	RIP1_KMT2F	NC1_KMT2F	15950.1	5823.04	1.45372	RIP2_KMT2F	NC2_KMT2F	135033	111727	0.273334
DHX34	3	2	0	0	RIP1_SETD1A	VeCL	16414.2	5628.43	1.54414	RIP1_KMT2F	NC1_KMT2F	39875.2	13101.8	1.60573	RIP2_KMT2F	NC2_KMT2F	58710.1	45544.8	0.366322
DEK	3	2	0	0	RIP1_SETD1A	VeCL	3282.84	968.365	1.76132	RIP1_KMT2F	NC1_KMT2F	9304.21	2911.52	1.67611	RIP2_KMT2F	NC2_KMT2F	33921.4	27042.2	0.326983
CTU1	3	2	0	0	RIP1_SETD1A	VeCL	6565.68	4478.3	0.551993	RIP1_KMT2F	NC1_KMT2F	6645.86	2911.52	1.19068	RIP2_KMT2F	NC2_KMT2F	7175.67	2134.91	1.74894
CRY2	3	2	0	0	RIP1_SETD1A	VeCL	3282.84	1936.73	0.761322	RIP1_KMT2F	NC1_KMT2F	14620.9	7278.8	1.00626	RIP2_KMT2F	NC2_KMT2F	13046.7	6404.73	1.02648
COQ10A	3	2	0	0	RIP1_SETD1A	VeCL	1641.42	968.365	0.761322	RIP1_KMT2F	NC1_KMT2F	5316.69	1455.76	1.86876	RIP2_KMT2F	NC2_KMT2F	7828.01	2846.55	1.45943
COL4A4	3	2	0	0	RIP1_SETD1A	VeCL	1641.42	968.365	0.761322	RIP1_KMT2F	NC1_KMT2F	3987.52	1455.76	1.45372	RIP2_KMT2F	NC2_KMT2F	1957	711.637	1.45943
CHST7	3	2	0	0	RIP1_SETD1A	VeCL	3282.84	1754.97	0.903498	RIP1_KMT2F	NC1_KMT2F	3987.52	1455.76	1.45372	RIP2_KMT2F	NC2_KMT2F	1957	711.637	1.45943
CGGBP1	3	2	0	0	RIP1_SETD1A	VeCL	6565.68	2723.33	1.26957	RIP1_KMT2F	NC1_KMT2F	17279.2	7278.8	1.24726	RIP2_KMT2F	NC2_KMT2F	30659.7	29177.1	0.071507
CDK2AP1	3	2	0	0	RIP1_SETD1A	VeCL	6565.68	1936.73	1.76132	RIP1_KMT2F	NC1_KMT2F	14620.9	5823.04	1.32819	RIP2_KMT2F	NC2_KMT2F	10437.3	9962.92	0.067108
CDC14B	3	2	0	0	RIP1_SETD1A	VeCL	3282.84	968.365	1.76132	RIP1_KMT2F	NC1_KMT2F	9304.21	4367.28	1.09115	RIP2_KMT2F	NC2_KMT2F	27398	27042.2	0.018858
CCDC85B	3	2	0	0	RIP1_SETD1A	VeCL	18055.6	12648.3	0.513503	RIP1_KMT2F	NC1_KMT2F	9304.21	4367.28	1.09115	RIP2_KMT2F	NC2_KMT2F	6523.34	2134.91	1.61144
CBFA2T2	3	2	0	0	RIP1_SETD1A	VeCL	3282.84	2905.1	0.176357	RIP1_KMT2F	NC1_KMT2F	5316.69	1455.76	1.86876	RIP2_KMT2F	NC2_KMT2F	8480.34	2846.55	1.57491
BSN	3	2	0	0	RIP1_SETD1A	VeCL	13131.4	5446.67	1.26957	RIP1_KMT2F	NC1_KMT2F	19937.6	5823.04	1.77565	RIP2_KMT2F	NC2_KMT2F	8480.34	4269.82	0.989947
BRI3	3	2	0	0	RIP1_SETD1A	VeCL	3282.84	968.365	1.76132	RIP1_KMT2F	NC1_KMT2F	13291.7	5823.04	1.19068	RIP2_KMT2F	NC2_KMT2F	17613	11386.2	0.629354
BRD2	3	2	0	0	RIP1_SETD1A	VeCL	18055.6	5810.19	1.63579	RIP1_KMT2F	NC1_KMT2F	155513	56774.6	1.45372	RIP2_KMT2F	NC2_KMT2F	276590	244092	0.180324
BCL7B	3	2	0	0	RIP1_SETD1A	VeCL	4924.26	1936.73	1.34628	RIP1_KMT2F	NC1_KMT2F	11962.5	4367.28	1.45371	RIP2_KMT2F	NC2_KMT2F	7175.67	4981.46	0.526545
B4GALT6	3	2	0	0	RIP1_SETD1A	VeCL	8207.09	2723.33	1.5915	RIP1_KMT2F	NC1_KMT2F	15950.1	4367.28	1.86876	RIP2_KMT2F	NC2_KMT2F	18265.4	14944.4	0.289508
ARF4	3	2	0	0	RIP1_SETD1A	VeCL	3282.84	968.365	1.76132	RIP1_KMT2F	NC1_KMT2F	5316.69	1455.76	1.86876	RIP2_KMT2F	NC2_KMT2F	28702.7	21349.1	0.427011
ARAF	3	2	0	0	RIP1_SETD1A	VeCL	9848.51	2905.1	1.76132	RIP1_KMT2F	NC1_KMT2F	23925.1	10190.3	1.23133	RIP2_KMT2F	NC2_KMT2F	28702.7	19925.8	0.526549
ANKRD9	3	2	0	0	RIP1_SETD1A	VeCL	9848.51	2905.1	1.76132	RIP1_KMT2F	NC1_KMT2F	5316.69	1455.76	1.86876	RIP2_KMT2F	NC2_KMT2F	11089.7	7116.37	0.640007
ADGRE5	3	2	0	0	RIP1_SETD1A	VeCL	1641.42	968.365	0.761322	RIP1_KMT2F	NC1_KMT2F	3987.52	1455.76	1.45372	RIP2_KMT2F	NC2_KMT2F	11742	4981.46	1.23704
ZYG11A	3	1	1	1	RIP1_SETD1A	VeCL	4924.26	2905.1	0.761319	RIP1_KMT2F	NC1_KMT2F	5316.69	0.1	15.6982	RIP2_KMT2F	NC2_KMT2F	20874.7	12097.8	0.787011
ZSWIM8	3	1	1	1	RIP1_SETD1A	VeCL	19697	14039.8	0.488454	RIP1_KMT2F	NC1_KMT2F	6645.86	0.1	16.0202	RIP2_KMT2F	NC2_KMT2F	16960.7	15656	0.11548
ZNF589	3	1	1	1	RIP1_SETD1A	VeCL	3282.84	0.1	15.0027	RIP1_KMT2F	NC1_KMT2F	14620.9	14557.6	0.00626	RIP2_KMT2F	NC2_KMT2F	39140	32735.3	0.257797
ZIC5	3	1	1	1	RIP1_SETD1A	VeCL	1641.42	968.365	0.761322	RIP1_KMT2F	NC1_KMT2F	7975.03	0.1	16.2832	RIP2_KMT2F	NC2_KMT2F	17613	14944.4	0.237036
ZHX3	3	1	1	1	RIP1_SETD1A	VeCL	3282.84	0.1	15.0027	RIP1_KMT2F	NC1_KMT2F	9304.21	5823.04	0.676111	RIP2_KMT2F	NC2_KMT2F	45011	33446.9	0.428405
ZFAT	3	1	1	1	RIP1_SETD1A	VeCL	6565.68	6415.03	0.033488	RIP1_KMT2F	NC1_KMT2F	7975.03	0.1	16.2832	RIP2_KMT2F	NC2_KMT2F	9785.01	8539.64	0.196398
ZBTB5	3	1	1	1	RIP1_SETD1A	VeCL	1641.42	968.365	0.761322	RIP1_KMT2F	NC1_KMT2F	1329.17	0.1	13.6982	RIP2_KMT2F	NC2_KMT2F	24136.4	19214.2	0.329038
ZBTB47	3	1	1	1	RIP1_SETD1A	VeCL	9848.51	0.1	16.5876	RIP1_KMT2F	NC1_KMT2F	9304.21	5823.04	0.676111	RIP2_KMT2F	NC2_KMT2F	11089.7	10674.6	0.055038
ZBED6	3	1	1	1	RIP1_SETD1A	VeCL	3282.84	1754.97	0.903498	RIP1_KMT2F	NC1_KMT2F	2658.34	0.1	14.6982	RIP2_KMT2F	NC2_KMT2F	20222.4	14232.7	0.506745
YTHDC2	3	1	1	1	RIP1_SETD1A	VeCL	4924.26	0.1	15.5876	RIP1_KMT2F	NC1_KMT2F	21266.8	14557.6	0.54683	RIP2_KMT2F	NC2_KMT2F	72409.1	61912.4	0.225943
WWTR1	3	1	1	1	RIP1_SETD1A	VeCL	3282.84	0.1	15.0027	RIP1_KMT2F	NC1_KMT2F	3987.52	2911.52	0.453719	RIP2_KMT2F	NC2_KMT2F	15656	7828.01	0.999998
WDR74	3	1	1	1	RIP1_SETD1A	VeCL	65656.8	2905.1	4.49829	RIP1_KMT2F	NC1_KMT2F	5316.69	4367.28	0.283793	RIP2_KMT2F	NC2_KMT2F	7175.67	7116.37	0.011972
VPS41	3	1	1	1	RIP1_SETD1A	VeCL	3282.84	0.1	15.0027	RIP1_KMT2F	NC1_KMT2F	2658.34	1455.76	0.868753	RIP2_KMT2F	NC2_KMT2F	22831.7	21349.1	0.096863
VARS2	3	1	1	1	RIP1_SETD1A	VeCL	3282.84	2723.33	0.269573	RIP1_KMT2F	NC1_KMT2F	1329.17	0.1	13.6982	RIP2_KMT2F	NC2_KMT2F	26745.7	14232.7	0.910098
UTP25	3	1	1	1	RIP1_SETD1A	VeCL	3282.84	0.1	15.0027	RIP1_KMT2F	NC1_KMT2F	3987.52	2911.52	0.453719	RIP2_KMT2F	NC2_KMT2F	18265.4	15656	0.222398
USP46	3	1	1	1	RIP1_SETD1A	VeCL	3282.84	0.1	15.0027	RIP1_KMT2F	NC1_KMT2F	9304.21	5823.04	0.676111	RIP2_KMT2F	NC2_KMT2F	19570	13521.1	0.533431
USP42	3	1	1	1	RIP1_SETD1A	VeCL	4924.26	2723.33	0.854535	RIP1_KMT2F	NC1_KMT2F	2658.34	0.1	14.6982	RIP2_KMT2F	NC2_KMT2F	14351.3	8539.64	0.748934
UQCC1	3	1	1	1	RIP1_SETD1A	VeCL	1641.42	968.365	0.761322	RIP1_KMT2F	NC1_KMT2F	10633.4	0.1	16.6982	RIP2_KMT2F	NC2_KMT2F	20222.4	19925.8	0.021317
UGT8	3	1	1	1	RIP1_SETD1A	VeCL	1641.42	968.365	0.761322	RIP1_KMT2F	NC1_KMT2F	3987.52	0.1	15.2832	RIP2_KMT2F	NC2_KMT2F	25441	13521.1	0.911943
UBE2O	3	1	1	1	RIP1_SETD1A	VeCL	18055.6	0.1	17.4621	RIP1_KMT2F	NC1_KMT2F	37216.8	30571	0.28379	RIP2_KMT2F	NC2_KMT2F	176783	160830	0.136443
UBE2K	3	1	1	1	RIP1_SETD1A	VeCL	1641.42	0.1	14.0027	RIP1_KMT2F	NC1_KMT2F	7975.03	4367.28	0.868755	RIP2_KMT2F	NC2_KMT2F	22179.4	22060.7	0.007742
TTLL11	3	1	1	1	RIP1_SETD1A	VeCL	6565.68	0.1	16.0027	RIP1_KMT2F	NC1_KMT2F	6645.86	4367.28	0.605721	RIP2_KMT2F	NC2_KMT2F	5218.67	4981.46	0.067114
TRIP13	3	1	1	1	RIP1_SETD1A	VeCL	3282.84	0.1	15.0027	RIP1_KMT2F	NC1_KMT2F	26583.4	23292.2	0.190679	RIP2_KMT2F	NC2_KMT2F	40444.7	32735.3	0.305103
TRAPPC6B	3	1	1	1	RIP1_SETD1A	VeCL	1641.42	968.365	0.761322	RIP1_KMT2F	NC1_KMT2F	1329.17	0.1	13.6982	RIP2_KMT2F	NC2_KMT2F	3261.67	2846.55	0.196396
TPST2	3	1	1	1	RIP1_SETD1A	VeCL	13131.4	0.1	17.0027	RIP1_KMT2F	NC1_KMT2F	10633.4	5823.04	0.868759	RIP2_KMT2F	NC2_KMT2F	11742	9251.28	0.343953
TMEM39B	3	1	1	1	RIP1_SETD1A	VeCL	6565.68	3691.7	0.830659	RIP1_KMT2F	NC1_KMT2F	3987.52	0.1	15.2832	RIP2_KMT2F	NC2_KMT2F	11742	8539.64	0.459431
TMEM25	3	1	1	1	RIP1_SETD1A	VeCL	1641.42	968.365	0.761322	RIP1_KMT2F	NC1_KMT2F	2658.34	0.1	14.6982	RIP2_KMT2F	NC2_KMT2F	3914	2134.91	0.874469
TMEM186	3	1	1	1	RIP1_SETD1A	VeCL	1641.42	968.365	0.761322	RIP1_KMT2F	NC1_KMT2F	1329.17	0.1	13.6982	RIP2_KMT2F	NC2_KMT2F	2609.34	2134.91	0.28951
TMEM18	3	1	1	1	RIP1_SETD1A	VeCL	1641.42	0.1	14.0027	RIP1_KMT2F	NC1_KMT2F	2658.34	1455.76	0.868753	RIP2_KMT2F	NC2_KMT2F	12394.3	10674.6	0.215495
TIRAP	3	1	1	1	RIP1_SETD1A	VeCL	1641.42	0.1	14.0027	RIP1_KMT2F	NC1_KMT2F	3987.52	2911.52	0.453719	RIP2_KMT2F	NC2_KMT2F	5218.67	4269.82	0.289507
TIMELESS	3	1	1	1	RIP1_SETD1A	VeCL	32828.4	3691.7	3.15259	RIP1_KMT2F	NC1_KMT2F	35887.6	23292.2	0.623639	RIP2_KMT2F	NC2_KMT2F	126553	108169	0.226455
TGFBR1	3	1	1	1	RIP1_SETD1A	VeCL	4924.26	2905.1	0.761319	RIP1_KMT2F	NC1_KMT2F	3987.52	0.1	15.2832	RIP2_KMT2F	NC2_KMT2F	10437.3	7828.01	0.415031
TANC1	3	1	1	1	RIP1_SETD1A	VeCL	3282.84	0.1	15.0027	RIP1_KMT2F	NC1_KMT2F	6645.86	4367.28	0.605721	RIP2_KMT2F	NC2_KMT2F	21527	13521.1	0.670935
SRC	3	1	1	1	RIP1_SETD1A	VeCL	3282.84	0.1	15.0027	RIP1_KMT2F	NC1_KMT2F	11962.5	10190.3	0.231322	RIP2_KMT2F	NC2_KMT2F	18265.4	17790.9	0.037974
SPOP	3	1	1	1	RIP1_SETD1A	VeCL	1641.42	0.1	14.0027	RIP1_KMT2F	NC1_KMT2F	11962.5	10190.3	0.231322	RIP2_KMT2F	NC2_KMT2F	45663.4	37005.1	0.303314
SPG11	3	1	1	1	RIP1_SETD1A	VeCL	3282.84	1754.97	0.903498	RIP1_KMT2F	NC1_KMT2F	1329.17	0.1	13.6982	RIP2_KMT2F	NC2_KMT2F	16308.3	8539.64	0.933359
SOGA1	3	1	1	1	RIP1_SETD1A	VeCL	3282.84	2723.33	0.269573	RIP1_KMT2F	NC1_KMT2F	2658.34	0.1	14.6982	RIP2_KMT2F	NC2_KMT2F	20874.7	18502.6	0.174027
SOBP	3	1	1	1	RIP1_SETD1A	VeCL	8207.09	0.1	16.3246	RIP1_KMT2F	NC1_KMT2F	7975.03	4367.28	0.868755	RIP2_KMT2F	NC2_KMT2F	12394.3	9962.92	0.315036
SLC6A11	3	1	1	1	RIP1_SETD1A	VeCL	1641.42	0.1	14.0027	RIP1_KMT2F	NC1_KMT2F	3987.52	2911.52	0.453719	RIP2_KMT2F	NC2_KMT2F	7828.01	5693.1	0.459431
SLC47A1	3	1	1	1	RIP1_SETD1A	VeCL	3282.84	0.1	15.0027	RIP1_KMT2F	NC1_KMT2F	5316.69	2911.52	0.868756	RIP2_KMT2F	NC2_KMT2F	19570	14944.4	0.389039
SLC29A4	3	1	1	1	RIP1_SETD1A	VeCL	4924.26	0.1	15.5876	RIP1_KMT2F	NC1_KMT2F	9304.21	8734.56	0.091149	RIP2_KMT2F	NC2_KMT2F	3914	3558.19	0.1375
SIX1	3	1	1	1	RIP1_SETD1A	VeCL	1641.42	968.365	0.761322	RIP1_KMT2F	NC1_KMT2F	7975.03	0.1	16.2832	RIP2_KMT2F	NC2_KMT2F	16308.3	10674.6	0.611424
SIRT1	3	1	1	1	RIP1_SETD1A	VeCL	1641.42	0.1	14.0027	RIP1_KMT2F	NC1_KMT2F	3987.52	2911.52	0.453719	RIP2_KMT2F	NC2_KMT2F	36530.7	25618.9	0.511901
SETDB1	3	1	1	1	RIP1_SETD1A	VeCL	9848.51	968.365	3.34628	RIP1_KMT2F	NC1_KMT2F	19937.6	11646.1	0.775645	RIP2_KMT2F	NC2_KMT2F	67190.4	41274.9	0.70299
SERPINF1	3	1	1	1	RIP1_SETD1A	VeCL	18055.6	1936.73	3.22075	RIP1_KMT2F	NC1_KMT2F	14620.9	8734.56	0.743225	RIP2_KMT2F	NC2_KMT2F	18265.4	11386.2	0.681827
SELENON	3	1	1	1	RIP1_SETD1A	VeCL	14772.8	1754.97	3.07342	RIP1_KMT2F	NC1_KMT2F	54496.1	49495.8	0.138847	RIP2_KMT2F	NC2_KMT2F	45663.4	44833.1	0.026474
SATB1	3	1	1	1	RIP1_SETD1A	VeCL	1641.42	0.1	14.0027	RIP1_KMT2F	NC1_KMT2F	6645.86	4367.28	0.605721	RIP2_KMT2F	NC2_KMT2F	19570	15656	0.321928
RUFY1	3	1	1	1	RIP1_SETD1A	VeCL	1641.42	0.1	14.0027	RIP1_KMT2F	NC1_KMT2F	2658.34	1455.76	0.868753	RIP2_KMT2F	NC2_KMT2F	13046.7	9962.92	0.389044
RTCB	3	1	1	1	RIP1_SETD1A	VeCL	8207.09	968.365	3.08325	RIP1_KMT2F	NC1_KMT2F	25254.3	17469.1	0.531724	RIP2_KMT2F	NC2_KMT2F	91326.8	88243	0.049556
RLF	3	1	1	1	RIP1_SETD1A	VeCL	3282.84	1936.73	0.761322	RIP1_KMT2F	NC1_KMT2F	1329.17	0.1	13.6982	RIP2_KMT2F	NC2_KMT2F	11742	8539.64	0.459431
RB1CC1	3	1	1	1	RIP1_SETD1A	VeCL	8207.09	0.1	16.3246	RIP1_KMT2F	NC1_KMT2F	10633.4	10190.3	0.061406	RIP2_KMT2F	NC2_KMT2F	44358.7	29177.1	0.604381
RASIP1	3	1	1	1	RIP1_SETD1A	VeCL	1641.42	968.365	0.761322	RIP1_KMT2F	NC1_KMT2F	1329.17	0.1	13.6982	RIP2_KMT2F	NC2_KMT2F	1304.67	711.637	0.874472
RASAL2	3	1	1	1	RIP1_SETD1A	VeCL	8207.09	968.365	3.08325	RIP1_KMT2F	NC1_KMT2F	9304.21	5823.04	0.676111	RIP2_KMT2F	NC2_KMT2F	49577.4	43409.9	0.191659
RADX	3	1	1	1	RIP1_SETD1A	VeCL	4924.26	0.1	15.5876	RIP1_KMT2F	NC1_KMT2F	3987.52	2911.52	0.453719	RIP2_KMT2F	NC2_KMT2F	72409.1	56219.3	0.365106
R3HDM4	3	1	1	1	RIP1_SETD1A	VeCL	4924.26	0.1	15.5876	RIP1_KMT2F	NC1_KMT2F	5316.69	4367.28	0.283793	RIP2_KMT2F	NC2_KMT2F	14351.3	11386.2	0.333895
PXMP2	3	1	1	1	RIP1_SETD1A	VeCL	8207.09	968.365	3.08325	RIP1_KMT2F	NC1_KMT2F	3987.52	2911.52	0.453719	RIP2_KMT2F	NC2_KMT2F	2609.34	1423.27	0.874476
PPP1R10	3	1	1	1	RIP1_SETD1A	VeCL	8207.09	0.1	16.3246	RIP1_KMT2F	NC1_KMT2F	10633.4	10190.3	0.061406	RIP2_KMT2F	NC2_KMT2F	31312	27042.2	0.211503
PPCDC	3	1	1	1	RIP1_SETD1A	VeCL	3282.84	1936.73	0.761322	RIP1_KMT2F	NC1_KMT2F	1329.17	0.1	13.6982	RIP2_KMT2F	NC2_KMT2F	6523.34	4269.82	0.611436
POLR1H	3	1	1	1	RIP1_SETD1A	VeCL	1641.42	968.365	0.761322	RIP1_KMT2F	NC1_KMT2F	3987.52	0.1	15.2832	RIP2_KMT2F	NC2_KMT2F	5218.67	4981.46	0.067114
POLDIP3	3	1	1	1	RIP1_SETD1A	VeCL	18055.6	1936.73	3.22075	RIP1_KMT2F	NC1_KMT2F	47850.2	39305.5	0.283794	RIP2_KMT2F	NC2_KMT2F	94588.4	85396.4	0.147488
PNPO	3	1	1	1	RIP1_SETD1A	VeCL	3282.84	2905.1	0.176357	RIP1_KMT2F	NC1_KMT2F	11962.5	11646.1	0.038672	RIP2_KMT2F	NC2_KMT2F	9132.68	0.1	16.4788
PNP	3	1	1	1	RIP1_SETD1A	VeCL	3282.84	2905.1	0.176357	RIP1_KMT2F	NC1_KMT2F	5316.69	0.1	15.6982	RIP2_KMT2F	NC2_KMT2F	20874.7	19925.8	0.067118
PLXNA1	3	1	1	1	RIP1_SETD1A	VeCL	9848.51	0.1	16.5876	RIP1_KMT2F	NC1_KMT2F	77092	74243.8	0.054311	RIP2_KMT2F	NC2_KMT2F	180697	175063	0.045698
PGPEP1	3	1	1	1	RIP1_SETD1A	VeCL	3282.84	2723.33	0.269573	RIP1_KMT2F	NC1_KMT2F	5316.69	0.1	15.6982	RIP2_KMT2F	NC2_KMT2F	3261.67	2846.55	0.196396
PGAP3	3	1	1	1	RIP1_SETD1A	VeCL	1641.42	0.1	14.0027	RIP1_KMT2F	NC1_KMT2F	7975.03	4367.28	0.868755	RIP2_KMT2F	NC2_KMT2F	5218.67	2846.55	0.874468
PDLIM7	3	1	1	1	RIP1_SETD1A	VeCL	1641.42	0.1	14.0027	RIP1_KMT2F	NC1_KMT2F	9304.21	5823.04	0.676111	RIP2_KMT2F	NC2_KMT2F	11742	6404.73	0.874469
PDE12	3	1	1	1	RIP1_SETD1A	VeCL	11489.9	9924.97	0.211232	RIP1_KMT2F	NC1_KMT2F	2658.34	0.1	14.6982	RIP2_KMT2F	NC2_KMT2F	9132.68	7828.01	0.222393
PAWR	3	1	1	1	RIP1_SETD1A	VeCL	9848.51	6596.8	0.578139	RIP1_KMT2F	NC1_KMT2F	7975.03	0.1	16.2832	RIP2_KMT2F	NC2_KMT2F	22179.4	22060.7	0.007742
PAQR8	3	1	1	1	RIP1_SETD1A	VeCL	3282.84	0.1	15.0027	RIP1_KMT2F	NC1_KMT2F	5316.69	2911.52	0.868756	RIP2_KMT2F	NC2_KMT2F	7828.01	4269.82	0.87447
NUDC	3	1	1	1	RIP1_SETD1A	VeCL	11489.9	9501.89	0.27408	RIP1_KMT2F	NC1_KMT2F	31900.1	2911.52	3.45372	RIP2_KMT2F	NC2_KMT2F	57405.4	49814.6	0.204618
NR3C1	3	1	1	1	RIP1_SETD1A	VeCL	1641.42	0.1	14.0027	RIP1_KMT2F	NC1_KMT2F	10633.4	7278.8	0.54683	RIP2_KMT2F	NC2_KMT2F	6523.34	3558.19	0.874467
NLRX1	3	1	1	1	RIP1_SETD1A	VeCL	8207.09	6596.8	0.315104	RIP1_KMT2F	NC1_KMT2F	13291.7	0.1	17.0202	RIP2_KMT2F	NC2_KMT2F	9132.68	7828.01	0.222393
NIPAL3	3	1	1	1	RIP1_SETD1A	VeCL	1641.42	0.1	14.0027	RIP1_KMT2F	NC1_KMT2F	25254.3	20380.6	0.309333	RIP2_KMT2F	NC2_KMT2F	41097	27753.8	0.566348
NFKBIA	3	1	1	1	RIP1_SETD1A	VeCL	1641.42	968.365	0.761322	RIP1_KMT2F	NC1_KMT2F	6645.86	0.1	16.0202	RIP2_KMT2F	NC2_KMT2F	6523.34	4981.46	0.389042
NDRG3	3	1	1	1	RIP1_SETD1A	VeCL	1641.42	0.1	14.0027	RIP1_KMT2F	NC1_KMT2F	14620.9	10190.3	0.520836	RIP2_KMT2F	NC2_KMT2F	35878.4	32023.7	0.163976
NAT9	3	1	1	1	RIP1_SETD1A	VeCL	8207.09	968.365	3.08325	RIP1_KMT2F	NC1_KMT2F	19937.6	11646.1	0.775645	RIP2_KMT2F	NC2_KMT2F	9785.01	7828.01	0.321928
MTHFR	3	1	1	1	RIP1_SETD1A	VeCL	3282.84	0.1	15.0027	RIP1_KMT2F	NC1_KMT2F	7975.03	5823.04	0.453717	RIP2_KMT2F	NC2_KMT2F	33921.4	26330.6	0.365455
MED17	3	1	1	1	RIP1_SETD1A	VeCL	3282.84	1936.73	0.761322	RIP1_KMT2F	NC1_KMT2F	2658.34	0.1	14.6982	RIP2_KMT2F	NC2_KMT2F	18917.7	12097.8	0.644992
MAFK	3	1	1	1	RIP1_SETD1A	VeCL	3282.84	1754.97	0.903498	RIP1_KMT2F	NC1_KMT2F	9304.21	0.1	16.5056	RIP2_KMT2F	NC2_KMT2F	7175.67	6404.73	0.163976
LUC7L	3	1	1	1	RIP1_SETD1A	VeCL	4924.26	2723.33	0.854535	RIP1_KMT2F	NC1_KMT2F	2658.34	0.1	14.6982	RIP2_KMT2F	NC2_KMT2F	25441	17790.9	0.516016
LTBP4	3	1	1	1	RIP1_SETD1A	VeCL	24621.3	13253.1	0.893577	RIP1_KMT2F	NC1_KMT2F	7975.03	0.1	16.2832	RIP2_KMT2F	NC2_KMT2F	9785.01	4981.46	0.974005
LRPPRC	3	1	1	1	RIP1_SETD1A	VeCL	14772.8	968.365	3.93125	RIP1_KMT2F	NC1_KMT2F	27912.6	24747.9	0.17361	RIP2_KMT2F	NC2_KMT2F	302683	281097	0.10674
LRP10	3	1	1	1	RIP1_SETD1A	VeCL	22979.9	968.365	4.56868	RIP1_KMT2F	NC1_KMT2F	22595.9	20380.6	0.148864	RIP2_KMT2F	NC2_KMT2F	34573.7	33446.9	0.047803
LIPE	3	1	1	1	RIP1_SETD1A	VeCL	1641.42	968.365	0.761322	RIP1_KMT2F	NC1_KMT2F	2658.34	0.1	14.6982	RIP2_KMT2F	NC2_KMT2F	1957	1423.27	0.459434
LAP3	3	1	1	1	RIP1_SETD1A	VeCL	8207.09	0.1	16.3246	RIP1_KMT2F	NC1_KMT2F	10633.4	5823.04	0.868759	RIP2_KMT2F	NC2_KMT2F	48272.7	45544.8	0.083921
KTN1	3	1	1	1	RIP1_SETD1A	VeCL	1641.42	0.1	14.0027	RIP1_KMT2F	NC1_KMT2F	7975.03	5823.04	0.453717	RIP2_KMT2F	NC2_KMT2F	58710.1	36293.5	0.693898
KLHL36	3	1	1	1	RIP1_SETD1A	VeCL	9848.51	968.365	3.34628	RIP1_KMT2F	NC1_KMT2F	10633.4	10190.3	0.061406	RIP2_KMT2F	NC2_KMT2F	33269	27042.2	0.298966
KCTD5	3	1	1	1	RIP1_SETD1A	VeCL	3282.84	2905.1	0.176357	RIP1_KMT2F	NC1_KMT2F	13291.7	1455.76	3.19068	RIP2_KMT2F	NC2_KMT2F	20222.4	16367.7	0.305103
IL13RA1	3	1	1	1	RIP1_SETD1A	VeCL	1641.42	968.365	0.761322	RIP1_KMT2F	NC1_KMT2F	3987.52	0.1	15.2832	RIP2_KMT2F	NC2_KMT2F	25441	17790.9	0.516016
ICE2	3	1	1	1	RIP1_SETD1A	VeCL	1641.42	0.1	14.0027	RIP1_KMT2F	NC1_KMT2F	3987.52	2911.52	0.453719	RIP2_KMT2F	NC2_KMT2F	20874.7	10674.6	0.967573
HP1BP3	3	1	1	1	RIP1_SETD1A	VeCL	4924.26	2723.33	0.854535	RIP1_KMT2F	NC1_KMT2F	11962.5	1455.76	3.03867	RIP2_KMT2F	NC2_KMT2F	52839.1	42698.2	0.307431
HIPK1	3	1	1	1	RIP1_SETD1A	VeCL	9848.51	0.1	16.5876	RIP1_KMT2F	NC1_KMT2F	33229.3	18924.9	0.81217	RIP2_KMT2F	NC2_KMT2F	97850.1	81126.6	0.270398
HARS1	3	1	1	1	RIP1_SETD1A	VeCL	8207.09	0.1	16.3246	RIP1_KMT2F	NC1_KMT2F	6645.86	5823.04	0.190683	RIP2_KMT2F	NC2_KMT2F	42401.7	37716.8	0.168915
HACD2	3	1	1	1	RIP1_SETD1A	VeCL	1641.42	0.1	14.0027	RIP1_KMT2F	NC1_KMT2F	6645.86	4367.28	0.605721	RIP2_KMT2F	NC2_KMT2F	46968	41274.9	0.186413
GRK3	3	1	1	1	RIP1_SETD1A	VeCL	1641.42	0.1	14.0027	RIP1_KMT2F	NC1_KMT2F	13291.7	7278.8	0.868753	RIP2_KMT2F	NC2_KMT2F	25441	23484	0.115477
GMFB	3	1	1	1	RIP1_SETD1A	VeCL	3282.84	0.1	15.0027	RIP1_KMT2F	NC1_KMT2F	5316.69	4367.28	0.283793	RIP2_KMT2F	NC2_KMT2F	18265.4	12809.5	0.511899
GLI2	3	1	1	1	RIP1_SETD1A	VeCL	8207.09	7201.64	0.188545	RIP1_KMT2F	NC1_KMT2F	2658.34	0.1	14.6982	RIP2_KMT2F	NC2_KMT2F	8480.34	6404.73	0.404984
GET3	3	1	1	1	RIP1_SETD1A	VeCL	1641.42	0.1	14.0027	RIP1_KMT2F	NC1_KMT2F	22595.9	17469.1	0.371256	RIP2_KMT2F	NC2_KMT2F	12394.3	7828.01	0.662959
GBE1	3	1	1	1	RIP1_SETD1A	VeCL	6565.68	0.1	16.0027	RIP1_KMT2F	NC1_KMT2F	2658.34	1455.76	0.868753	RIP2_KMT2F	NC2_KMT2F	16308.3	9962.92	0.710966
FXR1	3	1	1	1	RIP1_SETD1A	VeCL	6565.68	0.1	16.0027	RIP1_KMT2F	NC1_KMT2F	3987.52	2911.52	0.453719	RIP2_KMT2F	NC2_KMT2F	24788.7	18502.6	0.421955
FN3KRP	3	1	1	1	RIP1_SETD1A	VeCL	8207.09	0.1	16.3246	RIP1_KMT2F	NC1_KMT2F	6645.86	4367.28	0.605721	RIP2_KMT2F	NC2_KMT2F	11089.7	9962.92	0.15458
FMNL3	3	1	1	1	RIP1_SETD1A	VeCL	1641.42	0.1	14.0027	RIP1_KMT2F	NC1_KMT2F	13291.7	13101.8	0.020761	RIP2_KMT2F	NC2_KMT2F	20874.7	19925.8	0.067118
FIGNL1	3	1	1	1	RIP1_SETD1A	VeCL	4924.26	0.1	15.5876	RIP1_KMT2F	NC1_KMT2F	2658.34	1455.76	0.868753	RIP2_KMT2F	NC2_KMT2F	33269	22772.4	0.546892
FBXW4	3	1	1	1	RIP1_SETD1A	VeCL	4924.26	3873.46	0.346284	RIP1_KMT2F	NC1_KMT2F	10633.4	0.1	16.6982	RIP2_KMT2F	NC2_KMT2F	6523.34	5693.1	0.196396
FAM78A	3	1	1	1	RIP1_SETD1A	VeCL	3282.84	2723.33	0.269573	RIP1_KMT2F	NC1_KMT2F	7975.03	0.1	16.2832	RIP2_KMT2F	NC2_KMT2F	2609.34	2134.91	0.28951
ETNK1	3	1	1	1	RIP1_SETD1A	VeCL	8207.09	968.365	3.08325	RIP1_KMT2F	NC1_KMT2F	2658.34	1455.76	0.868753	RIP2_KMT2F	NC2_KMT2F	11089.7	7116.37	0.640007
ERF	3	1	1	1	RIP1_SETD1A	VeCL	4924.26	2723.33	0.854535	RIP1_KMT2F	NC1_KMT2F	9304.21	0.1	16.5056	RIP2_KMT2F	NC2_KMT2F	12394.3	8539.64	0.53743
ERCC6L	3	1	1	1	RIP1_SETD1A	VeCL	1641.42	0.1	14.0027	RIP1_KMT2F	NC1_KMT2F	5316.69	4367.28	0.283793	RIP2_KMT2F	NC2_KMT2F	28050.4	24195.7	0.213271
EPAS1	3	1	1	1	RIP1_SETD1A	VeCL	4924.26	3509.94	0.488461	RIP1_KMT2F	NC1_KMT2F	1329.17	0.1	13.6982	RIP2_KMT2F	NC2_KMT2F	9785.01	7116.37	0.459432
ELOVL6	3	1	1	1	RIP1_SETD1A	VeCL	4924.26	2723.33	0.854535	RIP1_KMT2F	NC1_KMT2F	3987.52	0.1	15.2832	RIP2_KMT2F	NC2_KMT2F	20222.4	19214.2	0.073781
DUSP22	3	1	1	1	RIP1_SETD1A	VeCL	4924.26	0.1	15.5876	RIP1_KMT2F	NC1_KMT2F	13291.7	8734.56	0.605719	RIP2_KMT2F	NC2_KMT2F	9132.68	7828.01	0.222393
DPYSL4	3	1	1	1	RIP1_SETD1A	VeCL	1641.42	0.1	14.0027	RIP1_KMT2F	NC1_KMT2F	11962.5	8734.56	0.453712	RIP2_KMT2F	NC2_KMT2F	13046.7	10674.6	0.289503
DPP3	3	1	1	1	RIP1_SETD1A	VeCL	3282.84	0.1	15.0027	RIP1_KMT2F	NC1_KMT2F	9304.21	7278.8	0.354183	RIP2_KMT2F	NC2_KMT2F	36530.7	29177.1	0.324273
DNHD1	3	1	1	1	RIP1_SETD1A	VeCL	3282.84	1754.97	0.903498	RIP1_KMT2F	NC1_KMT2F	5316.69	0.1	15.6982	RIP2_KMT2F	NC2_KMT2F	11089.7	5693.1	0.961934
DISP2	3	1	1	1	RIP1_SETD1A	VeCL	1641.42	968.365	0.761322	RIP1_KMT2F	NC1_KMT2F	1329.17	0.1	13.6982	RIP2_KMT2F	NC2_KMT2F	5871.01	4981.46	0.23704
DDX1	3	1	1	1	RIP1_SETD1A	VeCL	4924.26	0.1	15.5876	RIP1_KMT2F	NC1_KMT2F	14620.9	13101.8	0.158267	RIP2_KMT2F	NC2_KMT2F	117420	104611	0.166644
CTSC	3	1	1	1	RIP1_SETD1A	VeCL	3282.84	2723.33	0.269573	RIP1_KMT2F	NC1_KMT2F	2658.34	0.1	14.6982	RIP2_KMT2F	NC2_KMT2F	29355	24907.3	0.237038
CSTF2	3	1	1	1	RIP1_SETD1A	VeCL	11489.9	968.365	3.56867	RIP1_KMT2F	NC1_KMT2F	10633.4	7278.8	0.54683	RIP2_KMT2F	NC2_KMT2F	50882	46256.4	0.137502
CPEB3	3	1	1	1	RIP1_SETD1A	VeCL	1641.42	0.1	14.0027	RIP1_KMT2F	NC1_KMT2F	11962.5	8734.56	0.453712	RIP2_KMT2F	NC2_KMT2F	16960.7	16367.7	0.051344
CDK20	3	1	1	1	RIP1_SETD1A	VeCL	1641.42	968.365	0.761322	RIP1_KMT2F	NC1_KMT2F	1329.17	0.1	13.6982	RIP2_KMT2F	NC2_KMT2F	5871.01	3558.19	0.722465
CDK1	3	1	1	1	RIP1_SETD1A	VeCL	3282.84	0.1	15.0027	RIP1_KMT2F	NC1_KMT2F	10633.4	5823.04	0.868759	RIP2_KMT2F	NC2_KMT2F	50229.7	43409.9	0.210517
CCNJ	3	1	1	1	RIP1_SETD1A	VeCL	3282.84	1754.97	0.903498	RIP1_KMT2F	NC1_KMT2F	3987.52	0.1	15.2832	RIP2_KMT2F	NC2_KMT2F	10437.3	7828.01	0.415031
CBL	3	1	1	1	RIP1_SETD1A	VeCL	13131.4	0.1	17.0027	RIP1_KMT2F	NC1_KMT2F	19937.6	16013.4	0.316212	RIP2_KMT2F	NC2_KMT2F	146775	113862	0.36632
CAMK2D	3	1	1	1	RIP1_SETD1A	VeCL	1641.42	0.1	14.0027	RIP1_KMT2F	NC1_KMT2F	5316.69	2911.52	0.868756	RIP2_KMT2F	NC2_KMT2F	15656	13521.1	0.211503
CACNB3	3	1	1	1	RIP1_SETD1A	VeCL	1641.42	0.1	14.0027	RIP1_KMT2F	NC1_KMT2F	2658.34	1455.76	0.868753	RIP2_KMT2F	NC2_KMT2F	5871.01	4269.82	0.459433
CABLES2	3	1	1	1	RIP1_SETD1A	VeCL	3282.84	1754.97	0.903498	RIP1_KMT2F	NC1_KMT2F	1329.17	0.1	13.6982	RIP2_KMT2F	NC2_KMT2F	7828.01	7116.37	0.137504
C5orf22	3	1	1	1	RIP1_SETD1A	VeCL	1641.42	0.1	14.0027	RIP1_KMT2F	NC1_KMT2F	3987.52	2911.52	0.453719	RIP2_KMT2F	NC2_KMT2F	17613	17079.3	0.044392
BTBD7	3	1	1	1	RIP1_SETD1A	VeCL	1641.42	0.1	14.0027	RIP1_KMT2F	NC1_KMT2F	13291.7	8734.56	0.605719	RIP2_KMT2F	NC2_KMT2F	55448.4	49103	0.175335
ATG9A	3	1	1	1	RIP1_SETD1A	VeCL	16414.2	0.1	17.3246	RIP1_KMT2F	NC1_KMT2F	47850.2	42217	0.180701	RIP2_KMT2F	NC2_KMT2F	76323.1	57642.6	0.404984
ATAD3B	3	1	1	1	RIP1_SETD1A	VeCL	19697	1936.73	3.34628	RIP1_KMT2F	NC1_KMT2F	51837.7	37849.8	0.453716	RIP2_KMT2F	NC2_KMT2F	28050.4	26330.6	0.091281
ARL1	3	1	1	1	RIP1_SETD1A	VeCL	3282.84	2905.1	0.176357	RIP1_KMT2F	NC1_KMT2F	2658.34	0.1	14.6982	RIP2_KMT2F	NC2_KMT2F	8480.34	5693.1	0.574908
AMMECR1	3	1	1	1	RIP1_SETD1A	VeCL	1641.42	0.1	14.0027	RIP1_KMT2F	NC1_KMT2F	2658.34	1455.76	0.868753	RIP2_KMT2F	NC2_KMT2F	25441	20637.5	0.301887
ALMS1	3	1	1	1	RIP1_SETD1A	VeCL	1641.42	0.1	14.0027	RIP1_KMT2F	NC1_KMT2F	13291.7	11646.1	0.190679	RIP2_KMT2F	NC2_KMT2F	104373	79703.3	0.389037
ALG8	3	1	1	1	RIP1_SETD1A	VeCL	1641.42	0.1	14.0027	RIP1_KMT2F	NC1_KMT2F	3987.52	2911.52	0.453719	RIP2_KMT2F	NC2_KMT2F	33921.4	31312	0.11548
ALDH4A1	3	1	1	1	RIP1_SETD1A	VeCL	3282.84	0.1	15.0027	RIP1_KMT2F	NC1_KMT2F	2658.34	1455.76	0.868753	RIP2_KMT2F	NC2_KMT2F	10437.3	9251.28	0.174024
AGPAT4	3	1	1	1	RIP1_SETD1A	VeCL	4924.26	0.1	15.5876	RIP1_KMT2F	NC1_KMT2F	2658.34	1455.76	0.868753	RIP2_KMT2F	NC2_KMT2F	22179.4	17790.9	0.318081
ADCY7	3	1	1	1	RIP1_SETD1A	VeCL	3282.84	0.1	15.0027	RIP1_KMT2F	NC1_KMT2F	6645.86	4367.28	0.605721	RIP2_KMT2F	NC2_KMT2F	11089.7	9962.92	0.15458
ADCY1	3	1	1	1	RIP1_SETD1A	VeCL	26262.7	15976.5	0.717064	RIP1_KMT2F	NC1_KMT2F	2658.34	0.1	14.6982	RIP2_KMT2F	NC2_KMT2F	6523.34	3558.19	0.874467
ADAP1	3	1	1	1	RIP1_SETD1A	VeCL	1641.42	968.365	0.761322	RIP1_KMT2F	NC1_KMT2F	13291.7	1455.76	3.19068	RIP2_KMT2F	NC2_KMT2F	5218.67	4981.46	0.067114
ACP1	3	1	1	1	RIP1_SETD1A	VeCL	4924.26	4841.83	0.024355	RIP1_KMT2F	NC1_KMT2F	15950.1	1455.76	3.45372	RIP2_KMT2F	NC2_KMT2F	13046.7	7828.01	0.736967
ACOX3	3	1	1	1	RIP1_SETD1A	VeCL	3282.84	1936.73	0.761322	RIP1_KMT2F	NC1_KMT2F	5316.69	0.1	15.6982	RIP2_KMT2F	NC2_KMT2F	7828.01	6404.73	0.289508
ZNF75D	3	1	1	0	RIP1_SETD1A	VeCL	1641.42	968.365	0.761322	RIP1_KMT2F	NC1_KMT2F	6645.86	1455.76	2.19068	RIP2_KMT2F	NC2_KMT2F	11742	6404.73	0.874469
ZNF638	3	1	1	0	RIP1_SETD1A	VeCL	3282.84	2723.33	0.269573	RIP1_KMT2F	NC1_KMT2F	13291.7	2911.52	2.19068	RIP2_KMT2F	NC2_KMT2F	82194.1	73298.6	0.165249
ZC3H3	3	1	1	0	RIP1_SETD1A	VeCL	4924.26	4841.83	0.024355	RIP1_KMT2F	NC1_KMT2F	11962.5	2911.52	2.03867	RIP2_KMT2F	NC2_KMT2F	27398	25618.9	0.096862
YTHDF1	3	1	1	0	RIP1_SETD1A	VeCL	4924.26	968.365	2.34628	RIP1_KMT2F	NC1_KMT2F	14620.9	8734.56	0.743225	RIP2_KMT2F	NC2_KMT2F	41749.4	39851.7	0.067114
XAB2	3	1	1	0	RIP1_SETD1A	VeCL	9848.51	8170	0.269569	RIP1_KMT2F	NC1_KMT2F	21266.8	4367.28	2.2838	RIP2_KMT2F	NC2_KMT2F	22179.4	21349.1	0.055045
WDR6	3	1	1	0	RIP1_SETD1A	VeCL	47601.1	9138.37	2.38099	RIP1_KMT2F	NC1_KMT2F	19937.6	16013.4	0.316212	RIP2_KMT2F	NC2_KMT2F	157212	153002	0.039161
VWA1	3	1	1	0	RIP1_SETD1A	VeCL	4924.26	968.365	2.34628	RIP1_KMT2F	NC1_KMT2F	5316.69	4367.28	0.283793	RIP2_KMT2F	NC2_KMT2F	10437.3	7116.37	0.552535
TTLL12	3	1	1	0	RIP1_SETD1A	VeCL	31187	6415.03	2.28142	RIP1_KMT2F	NC1_KMT2F	99687.9	82978.3	0.264684	RIP2_KMT2F	NC2_KMT2F	137642	119555	0.203246
TRIM16	3	1	1	0	RIP1_SETD1A	VeCL	3282.84	1936.73	0.761322	RIP1_KMT2F	NC1_KMT2F	6645.86	1455.76	2.19068	RIP2_KMT2F	NC2_KMT2F	5871.01	5693.1	0.044394
TMEM97	3	1	1	0	RIP1_SETD1A	VeCL	1641.42	968.365	0.761322	RIP1_KMT2F	NC1_KMT2F	11962.5	2911.52	2.03867	RIP2_KMT2F	NC2_KMT2F	35226	25618.9	0.459432
TMEM184B	3	1	1	0	RIP1_SETD1A	VeCL	42676.9	10106.7	2.07814	RIP1_KMT2F	NC1_KMT2F	89054.5	48040.1	0.890449	RIP2_KMT2F	NC2_KMT2F	69147.4	62624.1	0.142957
TMCO1	3	1	1	0	RIP1_SETD1A	VeCL	6565.68	968.365	2.76132	RIP1_KMT2F	NC1_KMT2F	2658.34	1455.76	0.868753	RIP2_KMT2F	NC2_KMT2F	23484	20637.5	0.18641
TFAP4	3	1	1	0	RIP1_SETD1A	VeCL	14772.8	2723.33	2.4395	RIP1_KMT2F	NC1_KMT2F	13291.7	7278.8	0.868753	RIP2_KMT2F	NC2_KMT2F	14351.3	11386.2	0.333895
TCERG1	3	1	1	0	RIP1_SETD1A	VeCL	9848.51	1936.73	2.34628	RIP1_KMT2F	NC1_KMT2F	15950.1	13101.8	0.2838	RIP2_KMT2F	NC2_KMT2F	78932.4	50526.2	0.643586
SP2	3	1	1	0	RIP1_SETD1A	VeCL	3282.84	1754.97	0.903498	RIP1_KMT2F	NC1_KMT2F	22595.9	2911.52	2.95622	RIP2_KMT2F	NC2_KMT2F	19570	14232.7	0.459434
SLC9A3R2	3	1	1	0	RIP1_SETD1A	VeCL	14772.8	3691.7	2.00059	RIP1_KMT2F	NC1_KMT2F	13291.7	7278.8	0.868753	RIP2_KMT2F	NC2_KMT2F	12394.3	9251.28	0.421952
SLC66A1	3	1	1	0	RIP1_SETD1A	VeCL	4924.26	3873.46	0.346284	RIP1_KMT2F	NC1_KMT2F	6645.86	1455.76	2.19068	RIP2_KMT2F	NC2_KMT2F	14351.3	7828.01	0.874464
SFXN4	3	1	1	0	RIP1_SETD1A	VeCL	4924.26	968.365	2.34628	RIP1_KMT2F	NC1_KMT2F	13291.7	10190.3	0.383329	RIP2_KMT2F	NC2_KMT2F	12394.3	9251.28	0.421952
SEPTIN8	3	1	1	0	RIP1_SETD1A	VeCL	13131.4	1754.97	2.9035	RIP1_KMT2F	NC1_KMT2F	35887.6	23292.2	0.623639	RIP2_KMT2F	NC2_KMT2F	55448.4	47679.7	0.217771
SAP30BP	3	1	1	0	RIP1_SETD1A	VeCL	4924.26	968.365	2.34628	RIP1_KMT2F	NC1_KMT2F	9304.21	5823.04	0.676111	RIP2_KMT2F	NC2_KMT2F	20874.7	11386.2	0.874469
RTL8A	3	1	1	0	RIP1_SETD1A	VeCL	16414.2	9320.13	0.816522	RIP1_KMT2F	NC1_KMT2F	10633.4	10190.3	0.061406	RIP2_KMT2F	NC2_KMT2F	5871.01	1423.27	2.0444
ROCK1	3	1	1	0	RIP1_SETD1A	VeCL	1641.42	968.365	0.761322	RIP1_KMT2F	NC1_KMT2F	7975.03	4367.28	0.868755	RIP2_KMT2F	NC2_KMT2F	16308.3	2134.91	2.93336
PPP4R1	3	1	1	0	RIP1_SETD1A	VeCL	4924.26	3873.46	0.346284	RIP1_KMT2F	NC1_KMT2F	7975.03	1455.76	2.45372	RIP2_KMT2F	NC2_KMT2F	37835.4	29888.8	0.340132
POLR3A	3	1	1	0	RIP1_SETD1A	VeCL	11489.9	2723.33	2.07692	RIP1_KMT2F	NC1_KMT2F	39875.2	34938.2	0.190686	RIP2_KMT2F	NC2_KMT2F	249844	204951	0.285749
PFAS	3	1	1	0	RIP1_SETD1A	VeCL	11489.9	1936.73	2.56867	RIP1_KMT2F	NC1_KMT2F	45191.9	33482.5	0.432657	RIP2_KMT2F	NC2_KMT2F	256367	248361	0.045772
OSBPL2	3	1	1	0	RIP1_SETD1A	VeCL	4924.26	968.365	2.34628	RIP1_KMT2F	NC1_KMT2F	2658.34	1455.76	0.868753	RIP2_KMT2F	NC2_KMT2F	10437.3	5693.1	0.874462
NUP214	3	1	1	0	RIP1_SETD1A	VeCL	9848.51	1936.73	2.34628	RIP1_KMT2F	NC1_KMT2F	18608.4	16013.4	0.216674	RIP2_KMT2F	NC2_KMT2F	157865	140904	0.163979
NPAT	3	1	1	0	RIP1_SETD1A	VeCL	1641.42	968.365	0.761322	RIP1_KMT2F	NC1_KMT2F	9304.21	1455.76	2.67611	RIP2_KMT2F	NC2_KMT2F	11742	8539.64	0.459431
NINL	3	1	1	0	RIP1_SETD1A	VeCL	6565.68	4478.3	0.551993	RIP1_KMT2F	NC1_KMT2F	6645.86	1455.76	2.19068	RIP2_KMT2F	NC2_KMT2F	15003.7	9962.92	0.590678
NFS1	3	1	1	0	RIP1_SETD1A	VeCL	8207.09	1936.73	2.08325	RIP1_KMT2F	NC1_KMT2F	7975.03	7278.8	0.131789	RIP2_KMT2F	NC2_KMT2F	18265.4	16367.7	0.158262
NFATC4	3	1	1	0	RIP1_SETD1A	VeCL	8207.09	1754.97	2.22542	RIP1_KMT2F	NC1_KMT2F	5316.69	4367.28	0.283793	RIP2_KMT2F	NC2_KMT2F	7828.01	4269.82	0.87447
NBAS	3	1	1	0	RIP1_SETD1A	VeCL	4924.26	968.365	2.34628	RIP1_KMT2F	NC1_KMT2F	11962.5	10190.3	0.231322	RIP2_KMT2F	NC2_KMT2F	79584.7	74721.9	0.09096
MRPL43	3	1	1	0	RIP1_SETD1A	VeCL	6565.68	968.365	2.76132	RIP1_KMT2F	NC1_KMT2F	26583.4	26203.7	0.020755	RIP2_KMT2F	NC2_KMT2F	52186.7	51237.9	0.026471
MMS19	3	1	1	0	RIP1_SETD1A	VeCL	21338.4	4660.07	2.19503	RIP1_KMT2F	NC1_KMT2F	27912.6	17469.1	0.676111	RIP2_KMT2F	NC2_KMT2F	76975.4	71875.3	0.098901
MLLT6	3	1	1	0	RIP1_SETD1A	VeCL	6565.68	3691.7	0.830659	RIP1_KMT2F	NC1_KMT2F	65129.4	16013.4	2.02403	RIP2_KMT2F	NC2_KMT2F	80889.4	66893.9	0.274076
MICALL1	3	1	1	0	RIP1_SETD1A	VeCL	11489.9	2723.33	2.07692	RIP1_KMT2F	NC1_KMT2F	93042.1	59686.2	0.640486	RIP2_KMT2F	NC2_KMT2F	109592	73298.6	0.580285
MEX3D	3	1	1	0	RIP1_SETD1A	VeCL	13131.4	7383.4	0.830664	RIP1_KMT2F	NC1_KMT2F	33229.3	7278.8	2.19068	RIP2_KMT2F	NC2_KMT2F	15003.7	13521.1	0.150106
MED26	3	1	1	0	RIP1_SETD1A	VeCL	4924.26	968.365	2.34628	RIP1_KMT2F	NC1_KMT2F	5316.69	2911.52	0.868756	RIP2_KMT2F	NC2_KMT2F	8480.34	5693.1	0.574908
MEAF6	3	1	1	0	RIP1_SETD1A	VeCL	6565.68	968.365	2.76132	RIP1_KMT2F	NC1_KMT2F	5316.69	4367.28	0.283793	RIP2_KMT2F	NC2_KMT2F	8480.34	7116.37	0.252981
MBD3	3	1	1	0	RIP1_SETD1A	VeCL	29545.5	7201.64	2.03654	RIP1_KMT2F	NC1_KMT2F	79750.3	61141.9	0.383329	RIP2_KMT2F	NC2_KMT2F	78280.1	60489.1	0.37197
LRP8	3	1	1	0	RIP1_SETD1A	VeCL	4924.26	968.365	2.34628	RIP1_KMT2F	NC1_KMT2F	13291.7	8734.56	0.605719	RIP2_KMT2F	NC2_KMT2F	26745.7	19925.8	0.424669
KIF23	3	1	1	0	RIP1_SETD1A	VeCL	3282.84	2723.33	0.269573	RIP1_KMT2F	NC1_KMT2F	7975.03	1455.76	2.45372	RIP2_KMT2F	NC2_KMT2F	48272.7	39140	0.302564
JCAD	3	1	1	0	RIP1_SETD1A	VeCL	4924.26	968.365	2.34628	RIP1_KMT2F	NC1_KMT2F	7975.03	5823.04	0.453717	RIP2_KMT2F	NC2_KMT2F	41749.4	29177.1	0.516919
IGF2BP1	3	1	1	0	RIP1_SETD1A	VeCL	26262.7	4660.07	2.49459	RIP1_KMT2F	NC1_KMT2F	114309	100447	0.186505	RIP2_KMT2F	NC2_KMT2F	549265	501704	0.130666
IFFO1	3	1	1	0	RIP1_SETD1A	VeCL	1641.42	968.365	0.761322	RIP1_KMT2F	NC1_KMT2F	9304.21	5823.04	0.676111	RIP2_KMT2F	NC2_KMT2F	3914	711.637	2.45943
HYAL2	3	1	1	0	RIP1_SETD1A	VeCL	6565.68	968.365	2.76132	RIP1_KMT2F	NC1_KMT2F	5316.69	2911.52	0.868756	RIP2_KMT2F	NC2_KMT2F	8480.34	7116.37	0.252981
HS6ST2	3	1	1	0	RIP1_SETD1A	VeCL	4924.26	968.365	2.34628	RIP1_KMT2F	NC1_KMT2F	13291.7	10190.3	0.383329	RIP2_KMT2F	NC2_KMT2F	54796.1	39851.7	0.459432
HOXC13	3	1	1	0	RIP1_SETD1A	VeCL	21338.4	2723.33	2.97001	RIP1_KMT2F	NC1_KMT2F	6645.86	4367.28	0.605721	RIP2_KMT2F	NC2_KMT2F	3261.67	2846.55	0.196396
HDGFL2	3	1	1	0	RIP1_SETD1A	VeCL	11489.9	2723.33	2.07692	RIP1_KMT2F	NC1_KMT2F	29241.8	21836.4	0.421297	RIP2_KMT2F	NC2_KMT2F	73713.7	69028.8	0.094734
HBS1L	3	1	1	0	RIP1_SETD1A	VeCL	6565.68	968.365	2.76132	RIP1_KMT2F	NC1_KMT2F	15950.1	13101.8	0.2838	RIP2_KMT2F	NC2_KMT2F	50882	49103	0.051344
GPR180	3	1	1	0	RIP1_SETD1A	VeCL	4924.26	2905.1	0.761319	RIP1_KMT2F	NC1_KMT2F	11962.5	2911.52	2.03867	RIP2_KMT2F	NC2_KMT2F	41097	37005.1	0.151309
GOSR1	3	1	1	0	RIP1_SETD1A	VeCL	1641.42	968.365	0.761322	RIP1_KMT2F	NC1_KMT2F	7975.03	1455.76	2.45372	RIP2_KMT2F	NC2_KMT2F	22179.4	22060.7	0.007742
GOLGA7	3	1	1	0	RIP1_SETD1A	VeCL	1641.42	968.365	0.761322	RIP1_KMT2F	NC1_KMT2F	11962.5	2911.52	2.03867	RIP2_KMT2F	NC2_KMT2F	7828.01	6404.73	0.289508
GEMIN6	3	1	1	0	RIP1_SETD1A	VeCL	4924.26	4478.3	0.136956	RIP1_KMT2F	NC1_KMT2F	6645.86	1455.76	2.19068	RIP2_KMT2F	NC2_KMT2F	6523.34	4269.82	0.611436
FPGS	3	1	1	0	RIP1_SETD1A	VeCL	11489.9	8351.77	0.460212	RIP1_KMT2F	NC1_KMT2F	10633.4	7278.8	0.54683	RIP2_KMT2F	NC2_KMT2F	5218.67	711.637	2.87447
FBXL5	3	1	1	0	RIP1_SETD1A	VeCL	3282.84	2905.1	0.176357	RIP1_KMT2F	NC1_KMT2F	6645.86	1455.76	2.19068	RIP2_KMT2F	NC2_KMT2F	15656	12809.5	0.289501
FANCE	3	1	1	0	RIP1_SETD1A	VeCL	6565.68	4660.07	0.494593	RIP1_KMT2F	NC1_KMT2F	10633.4	5823.04	0.868759	RIP2_KMT2F	NC2_KMT2F	16960.7	2846.55	2.57491
ELF4	3	1	1	0	RIP1_SETD1A	VeCL	6565.68	3873.46	0.761322	RIP1_KMT2F	NC1_KMT2F	31900.1	5823.04	2.45372	RIP2_KMT2F	NC2_KMT2F	31312	24195.7	0.371965
DVL3	3	1	1	0	RIP1_SETD1A	VeCL	6565.68	968.365	2.76132	RIP1_KMT2F	NC1_KMT2F	34558.5	18924.9	0.868755	RIP2_KMT2F	NC2_KMT2F	30659.7	27753.8	0.143658
DST	3	1	1	0	RIP1_SETD1A	VeCL	4924.26	968.365	2.34628	RIP1_KMT2F	NC1_KMT2F	10633.4	5823.04	0.868759	RIP2_KMT2F	NC2_KMT2F	131771	98917.5	0.413735
DNAJB12	3	1	1	0	RIP1_SETD1A	VeCL	8207.09	1936.73	2.08325	RIP1_KMT2F	NC1_KMT2F	14620.9	10190.3	0.520836	RIP2_KMT2F	NC2_KMT2F	35226	32735.3	0.105793
DFFB	3	1	1	0	RIP1_SETD1A	VeCL	8207.09	1936.73	2.08325	RIP1_KMT2F	NC1_KMT2F	3987.52	2911.52	0.453719	RIP2_KMT2F	NC2_KMT2F	11742	8539.64	0.459431
DCAKD	3	1	1	0	RIP1_SETD1A	VeCL	1641.42	968.365	0.761322	RIP1_KMT2F	NC1_KMT2F	19937.6	2911.52	2.77565	RIP2_KMT2F	NC2_KMT2F	15656	10674.6	0.552534
DAGLA	3	1	1	0	RIP1_SETD1A	VeCL	4924.26	968.365	2.34628	RIP1_KMT2F	NC1_KMT2F	6645.86	4367.28	0.605721	RIP2_KMT2F	NC2_KMT2F	3261.67	2846.55	0.196396
CSNK1D	3	1	1	0	RIP1_SETD1A	VeCL	13131.4	1936.73	2.76133	RIP1_KMT2F	NC1_KMT2F	42533.5	23292.2	0.868753	RIP2_KMT2F	NC2_KMT2F	84803.4	79703.3	0.089483
COX7B	3	1	1	0	RIP1_SETD1A	VeCL	1641.42	968.365	0.761322	RIP1_KMT2F	NC1_KMT2F	6645.86	1455.76	2.19068	RIP2_KMT2F	NC2_KMT2F	6523.34	5693.1	0.196396
CNOT9	3	1	1	0	RIP1_SETD1A	VeCL	14772.8	3509.94	2.07342	RIP1_KMT2F	NC1_KMT2F	26583.4	17469.1	0.60572	RIP2_KMT2F	NC2_KMT2F	38487.7	35581.9	0.113254
CGN	3	1	1	0	RIP1_SETD1A	VeCL	3282.84	1754.97	0.903498	RIP1_KMT2F	NC1_KMT2F	6645.86	1455.76	2.19068	RIP2_KMT2F	NC2_KMT2F	21527	17790.9	0.275008
CEP170	3	1	1	0	RIP1_SETD1A	VeCL	6565.68	6415.03	0.033488	RIP1_KMT2F	NC1_KMT2F	6645.86	1455.76	2.19068	RIP2_KMT2F	NC2_KMT2F	64581.1	46968	0.459434
CCDC71	3	1	1	0	RIP1_SETD1A	VeCL	9848.51	1936.73	2.34628	RIP1_KMT2F	NC1_KMT2F	7975.03	7278.8	0.131789	RIP2_KMT2F	NC2_KMT2F	8480.34	7116.37	0.252981
CASP2	3	1	1	0	RIP1_SETD1A	VeCL	8207.09	1754.97	2.22542	RIP1_KMT2F	NC1_KMT2F	23925.1	16013.4	0.579245	RIP2_KMT2F	NC2_KMT2F	74366.1	55507.7	0.421957
BMS1	3	1	1	0	RIP1_SETD1A	VeCL	9848.51	1754.97	2.48846	RIP1_KMT2F	NC1_KMT2F	9304.21	7278.8	0.354183	RIP2_KMT2F	NC2_KMT2F	110897	101764	0.123993
AUTS2	3	1	1	0	RIP1_SETD1A	VeCL	18055.6	13253.1	0.446117	RIP1_KMT2F	NC1_KMT2F	21266.8	4367.28	2.2838	RIP2_KMT2F	NC2_KMT2F	31312	19214.2	0.704543
ATM	3	1	1	0	RIP1_SETD1A	VeCL	6565.68	968.365	2.76132	RIP1_KMT2F	NC1_KMT2F	5316.69	4367.28	0.283793	RIP2_KMT2F	NC2_KMT2F	85455.7	70452.1	0.278534
ALX4	3	1	1	0	RIP1_SETD1A	VeCL	13131.4	1936.73	2.76133	RIP1_KMT2F	NC1_KMT2F	3987.52	2911.52	0.453719	RIP2_KMT2F	NC2_KMT2F	31312	18502.6	0.758988
AHCTF1	3	1	1	0	RIP1_SETD1A	VeCL	4924.26	968.365	2.34628	RIP1_KMT2F	NC1_KMT2F	13291.7	7278.8	0.868753	RIP2_KMT2F	NC2_KMT2F	128510	124536	0.045318
ADO	3	1	1	0	RIP1_SETD1A	VeCL	8207.09	5446.67	0.591496	RIP1_KMT2F	NC1_KMT2F	14620.9	2911.52	2.32819	RIP2_KMT2F	NC2_KMT2F	18917.7	18502.6	0.032009
ACTR2	3	1	1	0	RIP1_SETD1A	VeCL	4924.26	4660.07	0.079555	RIP1_KMT2F	NC1_KMT2F	14620.9	2911.52	2.32819	RIP2_KMT2F	NC2_KMT2F	101112	96782.6	0.063135
ZWINT	3	1	0	0	RIP1_SETD1A	VeCL	22979.9	7383.4	1.63801	RIP1_KMT2F	NC1_KMT2F	47850.2	30571	0.646361	RIP2_KMT2F	NC2_KMT2F	53491.4	41274.9	0.374042
ZNF787	3	1	0	0	RIP1_SETD1A	VeCL	22979.9	13616.7	0.754995	RIP1_KMT2F	NC1_KMT2F	18608.4	7278.8	1.35418	RIP2_KMT2F	NC2_KMT2F	7828.01	7116.37	0.137504
ZNF783	3	1	0	0	RIP1_SETD1A	VeCL	14772.8	4478.3	1.72192	RIP1_KMT2F	NC1_KMT2F	7975.03	4367.28	0.868755	RIP2_KMT2F	NC2_KMT2F	35226	24195.7	0.54189
ZNF516	3	1	0	0	RIP1_SETD1A	VeCL	14772.8	11861.7	0.316633	RIP1_KMT2F	NC1_KMT2F	10633.4	4367.28	1.2838	RIP2_KMT2F	NC2_KMT2F	38487.7	34158.6	0.172149
ZNF324B	3	1	0	0	RIP1_SETD1A	VeCL	6565.68	4478.3	0.551993	RIP1_KMT2F	NC1_KMT2F	6645.86	4367.28	0.605721	RIP2_KMT2F	NC2_KMT2F	6523.34	2134.91	1.61144
ZNF281	3	1	0	0	RIP1_SETD1A	VeCL	4924.26	2905.1	0.761319	RIP1_KMT2F	NC1_KMT2F	6645.86	2911.52	1.19068	RIP2_KMT2F	NC2_KMT2F	31964.4	24195.7	0.401715
ZMYM4	3	1	0	0	RIP1_SETD1A	VeCL	1641.42	968.365	0.761322	RIP1_KMT2F	NC1_KMT2F	33229.3	8734.56	1.92765	RIP2_KMT2F	NC2_KMT2F	101112	81838.3	0.305106
ZFP36L2	3	1	0	0	RIP1_SETD1A	VeCL	9848.51	5446.67	0.854531	RIP1_KMT2F	NC1_KMT2F	14620.9	7278.8	1.00626	RIP2_KMT2F	NC2_KMT2F	27398	25618.9	0.096862
ZFHX4	3	1	0	0	RIP1_SETD1A	VeCL	4924.26	1754.97	1.48846	RIP1_KMT2F	NC1_KMT2F	30571	17469.1	0.807358	RIP2_KMT2F	NC2_KMT2F	141556	140904	0.00666
ZDHHC20	3	1	0	0	RIP1_SETD1A	VeCL	3282.84	1754.97	0.903498	RIP1_KMT2F	NC1_KMT2F	11962.5	4367.28	1.45371	RIP2_KMT2F	NC2_KMT2F	30007.4	19925.8	0.590681
YBX1	3	1	0	0	RIP1_SETD1A	VeCL	75505.3	66995.9	0.172505	RIP1_KMT2F	NC1_KMT2F	277797	120828	1.20108	RIP2_KMT2F	NC2_KMT2F	146123	142327	0.037974
WIZ	3	1	0	0	RIP1_SETD1A	VeCL	22979.9	16944.8	0.43953	RIP1_KMT2F	NC1_KMT2F	63800.3	30571	1.0614	RIP2_KMT2F	NC2_KMT2F	58057.7	51949.5	0.160378
WDR59	3	1	0	0	RIP1_SETD1A	VeCL	9848.51	3873.46	1.34628	RIP1_KMT2F	NC1_KMT2F	13291.7	13101.8	0.020761	RIP2_KMT2F	NC2_KMT2F	35878.4	30600.4	0.229565
WDR46	3	1	0	0	RIP1_SETD1A	VeCL	4924.26	1936.73	1.34628	RIP1_KMT2F	NC1_KMT2F	10633.4	5823.04	0.868759	RIP2_KMT2F	NC2_KMT2F	22179.4	18502.6	0.261492
WDR26	3	1	0	0	RIP1_SETD1A	VeCL	16414.2	7565.16	1.1175	RIP1_KMT2F	NC1_KMT2F	30571	26203.7	0.222393	RIP2_KMT2F	NC2_KMT2F	106983	81126.6	0.399135
WDHD1	3	1	0	0	RIP1_SETD1A	VeCL	4924.26	2905.1	0.761319	RIP1_KMT2F	NC1_KMT2F	3987.52	1455.76	1.45372	RIP2_KMT2F	NC2_KMT2F	46315.7	34870.2	0.409507
VAV2	3	1	0	0	RIP1_SETD1A	VeCL	9848.51	2905.1	1.76132	RIP1_KMT2F	NC1_KMT2F	21266.8	17469.1	0.283798	RIP2_KMT2F	NC2_KMT2F	7828.01	6404.73	0.289508
VAC14	3	1	0	0	RIP1_SETD1A	VeCL	19697	8533.53	1.20676	RIP1_KMT2F	NC1_KMT2F	23925.1	21836.4	0.13179	RIP2_KMT2F	NC2_KMT2F	54143.7	49103	0.140982
UTRN	3	1	0	0	RIP1_SETD1A	VeCL	3282.84	2905.1	0.176357	RIP1_KMT2F	NC1_KMT2F	5316.69	1455.76	1.86876	RIP2_KMT2F	NC2_KMT2F	34573.7	27042.2	0.354462
USP21	3	1	0	0	RIP1_SETD1A	VeCL	9848.51	4660.07	1.07955	RIP1_KMT2F	NC1_KMT2F	11962.5	8734.56	0.453712	RIP2_KMT2F	NC2_KMT2F	8480.34	7828.01	0.115477
UNC5C	3	1	0	0	RIP1_SETD1A	VeCL	14772.8	5264.91	1.48846	RIP1_KMT2F	NC1_KMT2F	13291.7	8734.56	0.605719	RIP2_KMT2F	NC2_KMT2F	52186.7	39851.7	0.389041
ULK3	3	1	0	0	RIP1_SETD1A	VeCL	11489.9	8170	0.491958	RIP1_KMT2F	NC1_KMT2F	21266.8	7278.8	1.54683	RIP2_KMT2F	NC2_KMT2F	2609.34	2134.91	0.28951
UFC1	3	1	0	0	RIP1_SETD1A	VeCL	3282.84	2905.1	0.176357	RIP1_KMT2F	NC1_KMT2F	10633.4	4367.28	1.2838	RIP2_KMT2F	NC2_KMT2F	6523.34	5693.1	0.196396
TYSND1	3	1	0	0	RIP1_SETD1A	VeCL	3282.84	2723.33	0.269573	RIP1_KMT2F	NC1_KMT2F	10633.4	2911.52	1.86876	RIP2_KMT2F	NC2_KMT2F	16960.7	9251.28	0.874471
TUT1	3	1	0	0	RIP1_SETD1A	VeCL	3282.84	968.365	1.76132	RIP1_KMT2F	NC1_KMT2F	5316.69	4367.28	0.283793	RIP2_KMT2F	NC2_KMT2F	22179.4	19925.8	0.154583
TUSC2	3	1	0	0	RIP1_SETD1A	VeCL	4924.26	1754.97	1.48846	RIP1_KMT2F	NC1_KMT2F	10633.4	7278.8	0.54683	RIP2_KMT2F	NC2_KMT2F	5871.01	4981.46	0.23704
TTC7B	3	1	0	0	RIP1_SETD1A	VeCL	6565.68	3691.7	0.830659	RIP1_KMT2F	NC1_KMT2F	39875.2	11646.1	1.77564	RIP2_KMT2F	NC2_KMT2F	22179.4	14232.7	0.640011
TTC3	3	1	0	0	RIP1_SETD1A	VeCL	4924.26	4478.3	0.136956	RIP1_KMT2F	NC1_KMT2F	31900.1	14557.6	1.13179	RIP2_KMT2F	NC2_KMT2F	106983	96782.6	0.144562
TSPO	3	1	0	0	RIP1_SETD1A	VeCL	19697	8715.29	1.17636	RIP1_KMT2F	NC1_KMT2F	13291.7	7278.8	0.868753	RIP2_KMT2F	NC2_KMT2F	6523.34	3558.19	0.874467
TSEN34	3	1	0	0	RIP1_SETD1A	VeCL	24621.3	13798.4	0.835406	RIP1_KMT2F	NC1_KMT2F	14620.9	10190.3	0.520836	RIP2_KMT2F	NC2_KMT2F	13699	5693.1	1.26678
TRMT1	3	1	0	0	RIP1_SETD1A	VeCL	11489.9	3691.7	1.63801	RIP1_KMT2F	NC1_KMT2F	15950.1	13101.8	0.2838	RIP2_KMT2F	NC2_KMT2F	33269	20637.5	0.68891
TRIM41	3	1	0	0	RIP1_SETD1A	VeCL	14772.8	5446.67	1.4395	RIP1_KMT2F	NC1_KMT2F	19937.6	18924.9	0.075206	RIP2_KMT2F	NC2_KMT2F	24136.4	17790.9	0.440071
TRAPPC5	3	1	0	0	RIP1_SETD1A	VeCL	18055.6	15553.4	0.215216	RIP1_KMT2F	NC1_KMT2F	14620.9	11646.1	0.328185	RIP2_KMT2F	NC2_KMT2F	6523.34	2846.55	1.1964
TRAF7	3	1	0	0	RIP1_SETD1A	VeCL	16414.2	8956.61	0.87392	RIP1_KMT2F	NC1_KMT2F	61141.9	27659.4	1.14439	RIP2_KMT2F	NC2_KMT2F	35226	29888.8	0.237036
TOX4	3	1	0	0	RIP1_SETD1A	VeCL	6565.68	1754.97	1.9035	RIP1_KMT2F	NC1_KMT2F	27912.6	18924.9	0.560631	RIP2_KMT2F	NC2_KMT2F	56100.7	55507.7	0.015331
TONSL	3	1	0	0	RIP1_SETD1A	VeCL	27904.1	16158.2	0.788211	RIP1_KMT2F	NC1_KMT2F	27912.6	13101.8	1.09115	RIP2_KMT2F	NC2_KMT2F	46968	43409.9	0.113654
TOMM22	3	1	0	0	RIP1_SETD1A	VeCL	27904.1	13375.4	1.06089	RIP1_KMT2F	NC1_KMT2F	81079.5	52407.4	0.629567	RIP2_KMT2F	NC2_KMT2F	61319.4	49103	0.320532
TNPO1	3	1	0	0	RIP1_SETD1A	VeCL	3282.84	968.365	1.76132	RIP1_KMT2F	NC1_KMT2F	21266.8	17469.1	0.283798	RIP2_KMT2F	NC2_KMT2F	269414	212779	0.340469
TNFRSF21	3	1	0	0	RIP1_SETD1A	VeCL	1641.42	968.365	0.761322	RIP1_KMT2F	NC1_KMT2F	11962.5	5823.04	1.03867	RIP2_KMT2F	NC2_KMT2F	11089.7	9251.28	0.261495
TMUB1	3	1	0	0	RIP1_SETD1A	VeCL	27904.1	17671.9	0.65902	RIP1_KMT2F	NC1_KMT2F	23925.1	10190.3	1.23133	RIP2_KMT2F	NC2_KMT2F	4566.34	4269.82	0.096863
TMEM192	3	1	0	0	RIP1_SETD1A	VeCL	3282.84	2905.1	0.176357	RIP1_KMT2F	NC1_KMT2F	3987.52	1455.76	1.45372	RIP2_KMT2F	NC2_KMT2F	12394.3	9251.28	0.421952
TMEM129	3	1	0	0	RIP1_SETD1A	VeCL	21338.4	6233.27	1.77539	RIP1_KMT2F	NC1_KMT2F	15950.1	8734.56	0.868759	RIP2_KMT2F	NC2_KMT2F	20874.7	20637.5	0.016487
TIMM22	3	1	0	0	RIP1_SETD1A	VeCL	19697	5446.67	1.85453	RIP1_KMT2F	NC1_KMT2F	13291.7	11646.1	0.190679	RIP2_KMT2F	NC2_KMT2F	14351.3	12097.8	0.246437
TEDC1	3	1	0	0	RIP1_SETD1A	VeCL	14772.8	5446.67	1.4395	RIP1_KMT2F	NC1_KMT2F	7975.03	5823.04	0.453717	RIP2_KMT2F	NC2_KMT2F	5218.67	4269.82	0.289507
TCF19	3	1	0	0	RIP1_SETD1A	VeCL	8207.09	2723.33	1.5915	RIP1_KMT2F	NC1_KMT2F	22595.9	18924.9	0.255775	RIP2_KMT2F	NC2_KMT2F	29355	19925.8	0.558969
TCAF1	3	1	0	0	RIP1_SETD1A	VeCL	6565.68	2905.1	1.17636	RIP1_KMT2F	NC1_KMT2F	2658.34	1455.76	0.868753	RIP2_KMT2F	NC2_KMT2F	50229.7	49103	0.032729
TBC1D9B	3	1	0	0	RIP1_SETD1A	VeCL	45959.7	19668.2	1.2245	RIP1_KMT2F	NC1_KMT2F	130259	91712.9	0.506186	RIP2_KMT2F	NC2_KMT2F	129162	109592	0.237039
TBC1D4	3	1	0	0	RIP1_SETD1A	VeCL	14772.8	5264.91	1.48846	RIP1_KMT2F	NC1_KMT2F	38546	24747.9	0.639275	RIP2_KMT2F	NC2_KMT2F	140252	138769	0.015336
TBC1D24	3	1	0	0	RIP1_SETD1A	VeCL	6565.68	2723.33	1.26957	RIP1_KMT2F	NC1_KMT2F	9304.21	7278.8	0.354183	RIP2_KMT2F	NC2_KMT2F	31312	27753.8	0.17403
TANGO2	3	1	0	0	RIP1_SETD1A	VeCL	6565.68	1936.73	1.76132	RIP1_KMT2F	NC1_KMT2F	7975.03	4367.28	0.868755	RIP2_KMT2F	NC2_KMT2F	8480.34	4981.46	0.767553
TANC2	3	1	0	0	RIP1_SETD1A	VeCL	11489.9	4660.07	1.30194	RIP1_KMT2F	NC1_KMT2F	9304.21	7278.8	0.354183	RIP2_KMT2F	NC2_KMT2F	106330	89666.3	0.245911
TAF4B	3	1	0	0	RIP1_SETD1A	VeCL	6565.68	4841.83	0.439392	RIP1_KMT2F	NC1_KMT2F	10633.4	4367.28	1.2838	RIP2_KMT2F	NC2_KMT2F	17613	14232.7	0.307431
SYNRG	3	1	0	0	RIP1_SETD1A	VeCL	1641.42	968.365	0.761322	RIP1_KMT2F	NC1_KMT2F	3987.52	1455.76	1.45372	RIP2_KMT2F	NC2_KMT2F	46315.7	42698.2	0.117326
SYMPK	3	1	0	0	RIP1_SETD1A	VeCL	24621.3	10288.5	1.25887	RIP1_KMT2F	NC1_KMT2F	31900.1	21836.4	0.546826	RIP2_KMT2F	NC2_KMT2F	90674.4	86819.7	0.062673
SUSD5	3	1	0	0	RIP1_SETD1A	VeCL	6565.68	1936.73	1.76132	RIP1_KMT2F	NC1_KMT2F	10633.4	7278.8	0.54683	RIP2_KMT2F	NC2_KMT2F	36530.7	32023.7	0.189969
STK26	3	1	0	0	RIP1_SETD1A	VeCL	3282.84	968.365	1.76132	RIP1_KMT2F	NC1_KMT2F	5316.69	4367.28	0.283793	RIP2_KMT2F	NC2_KMT2F	23484	22060.7	0.0902
SSU72	3	1	0	0	RIP1_SETD1A	VeCL	18055.6	9743.21	0.889977	RIP1_KMT2F	NC1_KMT2F	46521	11646.1	1.99804	RIP2_KMT2F	NC2_KMT2F	28050.4	14944.4	0.908416
SRSF1	3	1	0	0	RIP1_SETD1A	VeCL	24621.3	12225.2	1.01005	RIP1_KMT2F	NC1_KMT2F	53166.9	48040.1	0.146289	RIP2_KMT2F	NC2_KMT2F	214618	204951	0.066492
SPG7	3	1	0	0	RIP1_SETD1A	VeCL	9848.51	3691.7	1.41562	RIP1_KMT2F	NC1_KMT2F	11962.5	10190.3	0.231322	RIP2_KMT2F	NC2_KMT2F	31964.4	27042.2	0.241253
SPG21	3	1	0	0	RIP1_SETD1A	VeCL	4924.26	1936.73	1.34628	RIP1_KMT2F	NC1_KMT2F	15950.1	14557.6	0.131793	RIP2_KMT2F	NC2_KMT2F	14351.3	14232.7	0.011972
SNX27	3	1	0	0	RIP1_SETD1A	VeCL	11489.9	3509.94	1.71085	RIP1_KMT2F	NC1_KMT2F	35887.6	21836.4	0.71675	RIP2_KMT2F	NC2_KMT2F	86108.1	76856.8	0.163976
SNX19	3	1	0	0	RIP1_SETD1A	VeCL	1641.42	968.365	0.761322	RIP1_KMT2F	NC1_KMT2F	5316.69	1455.76	1.86876	RIP2_KMT2F	NC2_KMT2F	16960.7	10674.6	0.668014
SNX1	3	1	0	0	RIP1_SETD1A	VeCL	9848.51	8170	0.269569	RIP1_KMT2F	NC1_KMT2F	14620.9	5823.04	1.32819	RIP2_KMT2F	NC2_KMT2F	30007.4	18502.6	0.69759
SLC43A1	3	1	0	0	RIP1_SETD1A	VeCL	1641.42	968.365	0.761322	RIP1_KMT2F	NC1_KMT2F	5316.69	1455.76	1.86876	RIP2_KMT2F	NC2_KMT2F	8480.34	6404.73	0.404984
SLC35B4	3	1	0	0	RIP1_SETD1A	VeCL	13131.4	4660.07	1.4946	RIP1_KMT2F	NC1_KMT2F	25254.3	24747.9	0.029223	RIP2_KMT2F	NC2_KMT2F	125900	106746	0.238096
SLC30A1	3	1	0	0	RIP1_SETD1A	VeCL	3282.84	968.365	1.76132	RIP1_KMT2F	NC1_KMT2F	7975.03	7278.8	0.131789	RIP2_KMT2F	NC2_KMT2F	29355	26330.6	0.156866
SLC25A39	3	1	0	0	RIP1_SETD1A	VeCL	27904.1	25418.8	0.134581	RIP1_KMT2F	NC1_KMT2F	79750.3	34938.2	1.19068	RIP2_KMT2F	NC2_KMT2F	26093.4	19214.2	0.441512
SLC23A2	3	1	0	0	RIP1_SETD1A	VeCL	6565.68	1754.97	1.9035	RIP1_KMT2F	NC1_KMT2F	25254.3	16013.4	0.657249	RIP2_KMT2F	NC2_KMT2F	99154.8	69740.4	0.507688
SLBP	3	1	0	0	RIP1_SETD1A	VeCL	9848.51	8170	0.269569	RIP1_KMT2F	NC1_KMT2F	14620.9	5823.04	1.32819	RIP2_KMT2F	NC2_KMT2F	37835.4	26330.6	0.522996
SIPA1L1	3	1	0	0	RIP1_SETD1A	VeCL	3282.84	968.365	1.76132	RIP1_KMT2F	NC1_KMT2F	7975.03	4367.28	0.868755	RIP2_KMT2F	NC2_KMT2F	46315.7	41986.6	0.141572
SHKBP1	3	1	0	0	RIP1_SETD1A	VeCL	6565.68	5628.43	0.222212	RIP1_KMT2F	NC1_KMT2F	10633.4	7278.8	0.54683	RIP2_KMT2F	NC2_KMT2F	13046.7	4981.46	1.38904
SH3RF1	3	1	0	0	RIP1_SETD1A	VeCL	3282.84	1754.97	0.903498	RIP1_KMT2F	NC1_KMT2F	6645.86	2911.52	1.19068	RIP2_KMT2F	NC2_KMT2F	16308.3	15656	0.058891
SH3BP4	3	1	0	0	RIP1_SETD1A	VeCL	1641.42	968.365	0.761322	RIP1_KMT2F	NC1_KMT2F	7975.03	2911.52	1.45372	RIP2_KMT2F	NC2_KMT2F	31964.4	31312	0.02975
SDC3	3	1	0	0	RIP1_SETD1A	VeCL	19697	6415.03	1.61845	RIP1_KMT2F	NC1_KMT2F	19937.6	14557.6	0.453719	RIP2_KMT2F	NC2_KMT2F	34573.7	31312	0.142959
SACS	3	1	0	0	RIP1_SETD1A	VeCL	4924.26	1936.73	1.34628	RIP1_KMT2F	NC1_KMT2F	7975.03	5823.04	0.453717	RIP2_KMT2F	NC2_KMT2F	210052	174351	0.268752
RSAD1	3	1	0	0	RIP1_SETD1A	VeCL	18055.6	5264.91	1.77797	RIP1_KMT2F	NC1_KMT2F	7975.03	4367.28	0.868755	RIP2_KMT2F	NC2_KMT2F	18917.7	16367.7	0.208885
RPS6KA2	3	1	0	0	RIP1_SETD1A	VeCL	4924.26	3873.46	0.346284	RIP1_KMT2F	NC1_KMT2F	26583.4	13101.8	1.02076	RIP2_KMT2F	NC2_KMT2F	16960.7	15656	0.11548
RPRD1A	3	1	0	0	RIP1_SETD1A	VeCL	8207.09	5446.67	0.591496	RIP1_KMT2F	NC1_KMT2F	33229.3	14557.6	1.19068	RIP2_KMT2F	NC2_KMT2F	68495.1	61912.4	0.145772
RPAP1	3	1	0	0	RIP1_SETD1A	VeCL	16414.2	4478.3	1.87392	RIP1_KMT2F	NC1_KMT2F	18608.4	14557.6	0.354181	RIP2_KMT2F	NC2_KMT2F	51534.4	49814.6	0.048967
RNF150	3	1	0	0	RIP1_SETD1A	VeCL	11489.9	5264.91	1.12589	RIP1_KMT2F	NC1_KMT2F	7975.03	4367.28	0.868755	RIP2_KMT2F	NC2_KMT2F	16308.3	12097.8	0.430862
RIPOR1	3	1	0	0	RIP1_SETD1A	VeCL	8207.09	3873.46	1.08325	RIP1_KMT2F	NC1_KMT2F	22595.9	13101.8	0.786296	RIP2_KMT2F	NC2_KMT2F	26745.7	19925.8	0.424669
RHBDD2	3	1	0	0	RIP1_SETD1A	VeCL	11489.9	8533.53	0.429152	RIP1_KMT2F	NC1_KMT2F	11962.5	7278.8	0.716746	RIP2_KMT2F	NC2_KMT2F	15003.7	4981.46	1.59068
RGMA	3	1	0	0	RIP1_SETD1A	VeCL	4924.26	1936.73	1.34628	RIP1_KMT2F	NC1_KMT2F	15950.1	8734.56	0.868759	RIP2_KMT2F	NC2_KMT2F	15003.7	8539.64	0.813071
RC3H2	3	1	0	0	RIP1_SETD1A	VeCL	6565.68	1936.73	1.76132	RIP1_KMT2F	NC1_KMT2F	29241.8	18924.9	0.627746	RIP2_KMT2F	NC2_KMT2F	93936.1	76856.8	0.289507
RAB34	3	1	0	0	RIP1_SETD1A	VeCL	14772.8	4841.83	1.60932	RIP1_KMT2F	NC1_KMT2F	6645.86	4367.28	0.605721	RIP2_KMT2F	NC2_KMT2F	7175.67	7116.37	0.011972
RAB11FIP1	3	1	0	0	RIP1_SETD1A	VeCL	3282.84	2723.33	0.269573	RIP1_KMT2F	NC1_KMT2F	15950.1	7278.8	1.13179	RIP2_KMT2F	NC2_KMT2F	71756.7	58354.2	0.298277
QSER1	3	1	0	0	RIP1_SETD1A	VeCL	8207.09	7201.64	0.188545	RIP1_KMT2F	NC1_KMT2F	19937.6	7278.8	1.45372	RIP2_KMT2F	NC2_KMT2F	83498.7	67605.5	0.304613
PYGO2	3	1	0	0	RIP1_SETD1A	VeCL	16414.2	6233.27	1.39688	RIP1_KMT2F	NC1_KMT2F	23925.1	14557.6	0.716752	RIP2_KMT2F	NC2_KMT2F	32616.7	29888.8	0.126006
PYCR2	3	1	0	0	RIP1_SETD1A	VeCL	11489.9	10106.7	0.185054	RIP1_KMT2F	NC1_KMT2F	19937.6	5823.04	1.77565	RIP2_KMT2F	NC2_KMT2F	40444.7	33446.9	0.274078
PUM1	3	1	0	0	RIP1_SETD1A	VeCL	14772.8	9138.37	0.692935	RIP1_KMT2F	NC1_KMT2F	34558.5	14557.6	1.24727	RIP2_KMT2F	NC2_KMT2F	144818	130230	0.153179
PRRC1	3	1	0	0	RIP1_SETD1A	VeCL	4924.26	4660.07	0.079555	RIP1_KMT2F	NC1_KMT2F	3987.52	1455.76	1.45372	RIP2_KMT2F	NC2_KMT2F	45011	42698.2	0.076102
PREB	3	1	0	0	RIP1_SETD1A	VeCL	19697	8715.29	1.17636	RIP1_KMT2F	NC1_KMT2F	43862.7	30571	0.520831	RIP2_KMT2F	NC2_KMT2F	29355	24195.7	0.278856
PPP2R3B	3	1	0	0	RIP1_SETD1A	VeCL	8207.09	5446.67	0.591496	RIP1_KMT2F	NC1_KMT2F	9304.21	4367.28	1.09115	RIP2_KMT2F	NC2_KMT2F	14351.3	11386.2	0.333895
PPARGC1B	3	1	0	0	RIP1_SETD1A	VeCL	4924.26	1936.73	1.34628	RIP1_KMT2F	NC1_KMT2F	13291.7	13101.8	0.020761	RIP2_KMT2F	NC2_KMT2F	109592	93936.1	0.222391
POM121C	3	1	0	0	RIP1_SETD1A	VeCL	14772.8	9320.13	0.664521	RIP1_KMT2F	NC1_KMT2F	73104.5	23292.2	1.65011	RIP2_KMT2F	NC2_KMT2F	143513	127383	0.172009
POLR2H	3	1	0	0	RIP1_SETD1A	VeCL	6565.68	1754.97	1.9035	RIP1_KMT2F	NC1_KMT2F	6645.86	4367.28	0.605721	RIP2_KMT2F	NC2_KMT2F	7175.67	4981.46	0.526545
POLR1B	3	1	0	0	RIP1_SETD1A	VeCL	8207.09	3873.46	1.08325	RIP1_KMT2F	NC1_KMT2F	15950.1	13101.8	0.2838	RIP2_KMT2F	NC2_KMT2F	130467	113150	0.205448
POLR1A	3	1	0	0	RIP1_SETD1A	VeCL	8207.09	3691.7	1.15258	RIP1_KMT2F	NC1_KMT2F	63800.3	42217	0.595739	RIP2_KMT2F	NC2_KMT2F	289636	261171	0.149246
POLDIP2	3	1	0	0	RIP1_SETD1A	VeCL	13131.4	3873.46	1.76133	RIP1_KMT2F	NC1_KMT2F	39875.2	27659.4	0.527722	RIP2_KMT2F	NC2_KMT2F	52839.1	51237.9	0.044395
PNPT1	3	1	0	0	RIP1_SETD1A	VeCL	4924.26	1936.73	1.34628	RIP1_KMT2F	NC1_KMT2F	5316.69	4367.28	0.283793	RIP2_KMT2F	NC2_KMT2F	35226	24907.3	0.500072
PLEKHG3	3	1	0	0	RIP1_SETD1A	VeCL	22979.9	8533.53	1.42916	RIP1_KMT2F	NC1_KMT2F	6645.86	4367.28	0.605721	RIP2_KMT2F	NC2_KMT2F	31964.4	28465.5	0.167252
PKN1	3	1	0	0	RIP1_SETD1A	VeCL	44318.3	20031.7	1.14562	RIP1_KMT2F	NC1_KMT2F	78421.2	56774.6	0.465998	RIP2_KMT2F	NC2_KMT2F	56753.1	51949.5	0.127589
PIK3C2A	3	1	0	0	RIP1_SETD1A	VeCL	4924.26	3691.7	0.415622	RIP1_KMT2F	NC1_KMT2F	5316.69	1455.76	1.86876	RIP2_KMT2F	NC2_KMT2F	78280.1	68317.2	0.196397
PIGQ	3	1	0	0	RIP1_SETD1A	VeCL	18055.6	5628.43	1.68164	RIP1_KMT2F	NC1_KMT2F	15950.1	11646.1	0.453719	RIP2_KMT2F	NC2_KMT2F	27398	21349.1	0.359895
PIEZO1	3	1	0	0	RIP1_SETD1A	VeCL	45959.7	18881.6	1.28339	RIP1_KMT2F	NC1_KMT2F	63800.3	56774.6	0.168318	RIP2_KMT2F	NC2_KMT2F	133076	107457	0.308491
PHLPP1	3	1	0	0	RIP1_SETD1A	VeCL	8207.09	3509.94	1.22542	RIP1_KMT2F	NC1_KMT2F	9304.21	7278.8	0.354183	RIP2_KMT2F	NC2_KMT2F	38487.7	37716.8	0.02919
PHF5A	3	1	0	0	RIP1_SETD1A	VeCL	4924.26	1936.73	1.34628	RIP1_KMT2F	NC1_KMT2F	7975.03	7278.8	0.131789	RIP2_KMT2F	NC2_KMT2F	8480.34	7116.37	0.252981
PGAM5	3	1	0	0	RIP1_SETD1A	VeCL	31187	12225.2	1.35109	RIP1_KMT2F	NC1_KMT2F	61141.9	42217	0.534337	RIP2_KMT2F	NC2_KMT2F	37183	29177.1	0.349807
PFKL	3	1	0	0	RIP1_SETD1A	VeCL	8207.09	2723.33	1.5915	RIP1_KMT2F	NC1_KMT2F	34558.5	27659.4	0.321271	RIP2_KMT2F	NC2_KMT2F	61319.4	61200.8	0.002793
PDAP1	3	1	0	0	RIP1_SETD1A	VeCL	4924.26	3873.46	0.346284	RIP1_KMT2F	NC1_KMT2F	18608.4	5823.04	1.67611	RIP2_KMT2F	NC2_KMT2F	19570	19214.2	0.026471
PCNX1	3	1	0	0	RIP1_SETD1A	VeCL	6565.68	2905.1	1.17636	RIP1_KMT2F	NC1_KMT2F	35887.6	32026.7	0.16421	RIP2_KMT2F	NC2_KMT2F	196353	158695	0.307193
PAQR3	3	1	0	0	RIP1_SETD1A	VeCL	4924.26	3691.7	0.415622	RIP1_KMT2F	NC1_KMT2F	17279.2	5823.04	1.56919	RIP2_KMT2F	NC2_KMT2F	25441	20637.5	0.301887
PAFAH1B1	3	1	0	0	RIP1_SETD1A	VeCL	6565.68	1754.97	1.9035	RIP1_KMT2F	NC1_KMT2F	13291.7	13101.8	0.020761	RIP2_KMT2F	NC2_KMT2F	86108.1	83973.2	0.03622
OGT	3	1	0	0	RIP1_SETD1A	VeCL	4924.26	1754.97	1.48846	RIP1_KMT2F	NC1_KMT2F	19937.6	10190.3	0.968295	RIP2_KMT2F	NC2_KMT2F	182654	165100	0.145773
NUP153	3	1	0	0	RIP1_SETD1A	VeCL	6565.68	2723.33	1.26957	RIP1_KMT2F	NC1_KMT2F	15950.1	8734.56	0.868759	RIP2_KMT2F	NC2_KMT2F	164388	162253	0.01886
NUFIP2	3	1	0	0	RIP1_SETD1A	VeCL	3282.84	968.365	1.76132	RIP1_KMT2F	NC1_KMT2F	17279.2	11646.1	0.56919	RIP2_KMT2F	NC2_KMT2F	67190.4	56931	0.239041
NUDT4	3	1	0	0	RIP1_SETD1A	VeCL	3282.84	1936.73	0.761322	RIP1_KMT2F	NC1_KMT2F	5316.69	4367.28	0.283793	RIP2_KMT2F	NC2_KMT2F	22831.7	9962.92	1.1964
NUDT21	3	1	0	0	RIP1_SETD1A	VeCL	6565.68	6415.03	0.033488	RIP1_KMT2F	NC1_KMT2F	15950.1	5823.04	1.45372	RIP2_KMT2F	NC2_KMT2F	61319.4	51237.9	0.259132
NR4A1	3	1	0	0	RIP1_SETD1A	VeCL	3282.84	968.365	1.76132	RIP1_KMT2F	NC1_KMT2F	6645.86	4367.28	0.605721	RIP2_KMT2F	NC2_KMT2F	2609.34	2134.91	0.28951
NOM1	3	1	0	0	RIP1_SETD1A	VeCL	6565.68	5628.43	0.222212	RIP1_KMT2F	NC1_KMT2F	2658.34	1455.76	0.868753	RIP2_KMT2F	NC2_KMT2F	11742	5693.1	1.04439
NOL12	3	1	0	0	RIP1_SETD1A	VeCL	3282.84	1754.97	0.903498	RIP1_KMT2F	NC1_KMT2F	7975.03	2911.52	1.45372	RIP2_KMT2F	NC2_KMT2F	7175.67	5693.1	0.333899
NOC4L	3	1	0	0	RIP1_SETD1A	VeCL	8207.09	6778.56	0.275892	RIP1_KMT2F	NC1_KMT2F	9304.21	4367.28	1.09115	RIP2_KMT2F	NC2_KMT2F	21527	16367.7	0.395296
NIBAN2	3	1	0	0	RIP1_SETD1A	VeCL	8207.09	2723.33	1.5915	RIP1_KMT2F	NC1_KMT2F	14620.9	14557.6	0.00626	RIP2_KMT2F	NC2_KMT2F	42401.7	33446.9	0.34225
NEURL4	3	1	0	0	RIP1_SETD1A	VeCL	11489.9	8170	0.491958	RIP1_KMT2F	NC1_KMT2F	19937.6	7278.8	1.45372	RIP2_KMT2F	NC2_KMT2F	45663.4	35581.9	0.359895
NELFB	3	1	0	0	RIP1_SETD1A	VeCL	27904.1	7565.16	1.88304	RIP1_KMT2F	NC1_KMT2F	39875.2	24747.9	0.688186	RIP2_KMT2F	NC2_KMT2F	38487.7	29888.8	0.364792
NDUFC1	3	1	0	0	RIP1_SETD1A	VeCL	1641.42	968.365	0.761322	RIP1_KMT2F	NC1_KMT2F	13291.7	5823.04	1.19068	RIP2_KMT2F	NC2_KMT2F	89369.8	74721.9	0.258256
NAT10	3	1	0	0	RIP1_SETD1A	VeCL	6565.68	2905.1	1.17636	RIP1_KMT2F	NC1_KMT2F	23925.1	18924.9	0.338239	RIP2_KMT2F	NC2_KMT2F	145470	125960	0.207756
NAPA	3	1	0	0	RIP1_SETD1A	VeCL	18055.6	8533.53	1.08123	RIP1_KMT2F	NC1_KMT2F	13291.7	7278.8	0.868753	RIP2_KMT2F	NC2_KMT2F	18917.7	10674.6	0.825555
NAA30	3	1	0	0	RIP1_SETD1A	VeCL	8207.09	3509.94	1.22542	RIP1_KMT2F	NC1_KMT2F	10633.4	5823.04	0.868759	RIP2_KMT2F	NC2_KMT2F	7175.67	7116.37	0.011972
MTR	3	1	0	0	RIP1_SETD1A	VeCL	18055.6	5446.67	1.729	RIP1_KMT2F	NC1_KMT2F	17279.2	13101.8	0.399271	RIP2_KMT2F	NC2_KMT2F	257672	239822	0.103572
MTMR4	3	1	0	0	RIP1_SETD1A	VeCL	19697	7988.24	1.30203	RIP1_KMT2F	NC1_KMT2F	51837.7	37849.8	0.453716	RIP2_KMT2F	NC2_KMT2F	107635	91089.5	0.240791
MRPL40	3	1	0	0	RIP1_SETD1A	VeCL	4924.26	2905.1	0.761319	RIP1_KMT2F	NC1_KMT2F	11962.5	5823.04	1.03867	RIP2_KMT2F	NC2_KMT2F	10437.3	5693.1	0.874462
MPRIP	3	1	0	0	RIP1_SETD1A	VeCL	18055.6	8170	1.14404	RIP1_KMT2F	NC1_KMT2F	82408.7	68420.7	0.268364	RIP2_KMT2F	NC2_KMT2F	170911	159407	0.10053
MPPE1	3	1	0	0	RIP1_SETD1A	VeCL	6565.68	1754.97	1.9035	RIP1_KMT2F	NC1_KMT2F	5316.69	2911.52	0.868756	RIP2_KMT2F	NC2_KMT2F	4566.34	3558.19	0.359895
MPP2	3	1	0	0	RIP1_SETD1A	VeCL	11489.9	10470.3	0.134063	RIP1_KMT2F	NC1_KMT2F	31900.1	14557.6	1.13179	RIP2_KMT2F	NC2_KMT2F	31964.4	29888.8	0.096861
MOV10	3	1	0	0	RIP1_SETD1A	VeCL	14772.8	5628.43	1.39214	RIP1_KMT2F	NC1_KMT2F	3987.52	2911.52	0.453719	RIP2_KMT2F	NC2_KMT2F	66538.1	56931	0.224966
MKNK2	3	1	0	0	RIP1_SETD1A	VeCL	21338.4	9320.13	1.19503	RIP1_KMT2F	NC1_KMT2F	54496.1	50951.6	0.097026	RIP2_KMT2F	NC2_KMT2F	52186.7	41274.9	0.338417
MEX3B	3	1	0	0	RIP1_SETD1A	VeCL	1641.42	968.365	0.761322	RIP1_KMT2F	NC1_KMT2F	5316.69	4367.28	0.283793	RIP2_KMT2F	NC2_KMT2F	11742	4269.82	1.45943
MATK	3	1	0	0	RIP1_SETD1A	VeCL	13131.4	9501.89	0.466734	RIP1_KMT2F	NC1_KMT2F	10633.4	8734.56	0.283796	RIP2_KMT2F	NC2_KMT2F	8480.34	3558.19	1.25298
MARK1	3	1	0	0	RIP1_SETD1A	VeCL	4924.26	3873.46	0.346284	RIP1_KMT2F	NC1_KMT2F	3987.52	1455.76	1.45372	RIP2_KMT2F	NC2_KMT2F	10437.3	7116.37	0.552535
MAP3K7	3	1	0	0	RIP1_SETD1A	VeCL	6565.68	1936.73	1.76132	RIP1_KMT2F	NC1_KMT2F	2658.34	1455.76	0.868753	RIP2_KMT2F	NC2_KMT2F	7828.01	7116.37	0.137504
MAP2K7	3	1	0	0	RIP1_SETD1A	VeCL	13131.4	5628.43	1.22222	RIP1_KMT2F	NC1_KMT2F	15950.1	13101.8	0.2838	RIP2_KMT2F	NC2_KMT2F	25441	17790.9	0.516016
MAML1	3	1	0	0	RIP1_SETD1A	VeCL	9848.51	7201.64	0.45158	RIP1_KMT2F	NC1_KMT2F	30571	14557.6	1.07039	RIP2_KMT2F	NC2_KMT2F	82194.1	61200.8	0.425484
MACF1	3	1	0	0	RIP1_SETD1A	VeCL	18055.6	8774.85	1.041	RIP1_KMT2F	NC1_KMT2F	29241.8	23292.2	0.328185	RIP2_KMT2F	NC2_KMT2F	193743	151579	0.354074
LY6E	3	1	0	0	RIP1_SETD1A	VeCL	24621.3	6415.03	1.94038	RIP1_KMT2F	NC1_KMT2F	10633.4	5823.04	0.868759	RIP2_KMT2F	NC2_KMT2F	11089.7	7116.37	0.640007
LSS	3	1	0	0	RIP1_SETD1A	VeCL	32828.4	11861.7	1.46863	RIP1_KMT2F	NC1_KMT2F	23925.1	13101.8	0.86876	RIP2_KMT2F	NC2_KMT2F	62624.1	54796.1	0.192645
LRIG3	3	1	0	0	RIP1_SETD1A	VeCL	6565.68	5446.67	0.26957	RIP1_KMT2F	NC1_KMT2F	7975.03	2911.52	1.45372	RIP2_KMT2F	NC2_KMT2F	40444.7	28465.5	0.506736
LMX1B	3	1	0	0	RIP1_SETD1A	VeCL	3282.84	1936.73	0.761322	RIP1_KMT2F	NC1_KMT2F	2658.34	1455.76	0.868753	RIP2_KMT2F	NC2_KMT2F	8480.34	2846.55	1.57491
LENG8	3	1	0	0	RIP1_SETD1A	VeCL	13131.4	10529.8	0.318543	RIP1_KMT2F	NC1_KMT2F	21266.8	10190.3	1.06141	RIP2_KMT2F	NC2_KMT2F	91326.8	74721.9	0.289507
LAS1L	3	1	0	0	RIP1_SETD1A	VeCL	18055.6	6415.03	1.49292	RIP1_KMT2F	NC1_KMT2F	13291.7	11646.1	0.190679	RIP2_KMT2F	NC2_KMT2F	57405.4	43409.9	0.403162
LARP4B	3	1	0	0	RIP1_SETD1A	VeCL	14772.8	13798.4	0.098442	RIP1_KMT2F	NC1_KMT2F	23925.1	10190.3	1.23133	RIP2_KMT2F	NC2_KMT2F	109592	81838.3	0.421294
LAMA1	3	1	0	0	RIP1_SETD1A	VeCL	8207.09	2723.33	1.5915	RIP1_KMT2F	NC1_KMT2F	10633.4	8734.56	0.283796	RIP2_KMT2F	NC2_KMT2F	65233.4	56219.3	0.214545
KNTC1	3	1	0	0	RIP1_SETD1A	VeCL	3282.84	1754.97	0.903498	RIP1_KMT2F	NC1_KMT2F	5316.69	1455.76	1.86876	RIP2_KMT2F	NC2_KMT2F	79584.7	49814.6	0.675922
KNOP1	3	1	0	0	RIP1_SETD1A	VeCL	4924.26	3691.7	0.415622	RIP1_KMT2F	NC1_KMT2F	15950.1	7278.8	1.13179	RIP2_KMT2F	NC2_KMT2F	48925	44121.5	0.14909
KIAA0930	3	1	0	0	RIP1_SETD1A	VeCL	21338.4	10106.7	1.07814	RIP1_KMT2F	NC1_KMT2F	39875.2	39305.5	0.020761	RIP2_KMT2F	NC2_KMT2F	37183	31312	0.247928
KIAA0319L	3	1	0	0	RIP1_SETD1A	VeCL	4924.26	1754.97	1.48846	RIP1_KMT2F	NC1_KMT2F	11962.5	10190.3	0.231322	RIP2_KMT2F	NC2_KMT2F	60014.7	53372.8	0.169211
KEAP1	3	1	0	0	RIP1_SETD1A	VeCL	18055.6	7565.16	1.255	RIP1_KMT2F	NC1_KMT2F	39875.2	37849.8	0.075206	RIP2_KMT2F	NC2_KMT2F	36530.7	32735.3	0.158262
KDM4B	3	1	0	0	RIP1_SETD1A	VeCL	24621.3	17308.4	0.508435	RIP1_KMT2F	NC1_KMT2F	22595.9	8734.56	1.37125	RIP2_KMT2F	NC2_KMT2F	39140	32735.3	0.257797
KCTD17	3	1	0	0	RIP1_SETD1A	VeCL	8207.09	2905.1	1.49828	RIP1_KMT2F	NC1_KMT2F	9304.21	7278.8	0.354183	RIP2_KMT2F	NC2_KMT2F	11089.7	5693.1	0.961934
KCTD15	3	1	0	0	RIP1_SETD1A	VeCL	11489.9	9138.37	0.330357	RIP1_KMT2F	NC1_KMT2F	31900.1	11646.1	1.45371	RIP2_KMT2F	NC2_KMT2F	37835.4	35581.9	0.088593
KATNIP	3	1	0	0	RIP1_SETD1A	VeCL	3282.84	1936.73	0.761322	RIP1_KMT2F	NC1_KMT2F	11962.5	7278.8	0.716746	RIP2_KMT2F	NC2_KMT2F	5218.67	2134.91	1.28951
JRK	3	1	0	0	RIP1_SETD1A	VeCL	24621.3	7988.24	1.62396	RIP1_KMT2F	NC1_KMT2F	19937.6	10190.3	0.968295	RIP2_KMT2F	NC2_KMT2F	15003.7	11386.2	0.398032
IRF2BPL	3	1	0	0	RIP1_SETD1A	VeCL	14772.8	4660.07	1.66452	RIP1_KMT2F	NC1_KMT2F	7975.03	7278.8	0.131789	RIP2_KMT2F	NC2_KMT2F	15003.7	11386.2	0.398032
IQCC	3	1	0	0	RIP1_SETD1A	VeCL	8207.09	3691.7	1.15258	RIP1_KMT2F	NC1_KMT2F	5316.69	4367.28	0.283793	RIP2_KMT2F	NC2_KMT2F	7175.67	5693.1	0.333899
IPO4	3	1	0	0	RIP1_SETD1A	VeCL	32828.4	12043.5	1.44669	RIP1_KMT2F	NC1_KMT2F	55825.2	43672.8	0.354181	RIP2_KMT2F	NC2_KMT2F	138295	128095	0.110535
INPP5E	3	1	0	0	RIP1_SETD1A	VeCL	4924.26	4660.07	0.079555	RIP1_KMT2F	NC1_KMT2F	15950.1	7278.8	1.13179	RIP2_KMT2F	NC2_KMT2F	12394.3	6404.73	0.952467
INO80D	3	1	0	0	RIP1_SETD1A	VeCL	3282.84	1936.73	0.761322	RIP1_KMT2F	NC1_KMT2F	3987.52	2911.52	0.453719	RIP2_KMT2F	NC2_KMT2F	5218.67	1423.27	1.87447
IGFBP2	3	1	0	0	RIP1_SETD1A	VeCL	18055.6	8351.77	1.11229	RIP1_KMT2F	NC1_KMT2F	11962.5	8734.56	0.453712	RIP2_KMT2F	NC2_KMT2F	14351.3	12097.8	0.246437
HS6ST1	3	1	0	0	RIP1_SETD1A	VeCL	11489.9	5628.43	1.02956	RIP1_KMT2F	NC1_KMT2F	30571	29115.2	0.070391	RIP2_KMT2F	NC2_KMT2F	33921.4	32023.7	0.083056
HPS6	3	1	0	0	RIP1_SETD1A	VeCL	13131.4	4478.3	1.552	RIP1_KMT2F	NC1_KMT2F	10633.4	10190.3	0.061406	RIP2_KMT2F	NC2_KMT2F	27398	19214.2	0.511898
HOXD13	3	1	0	0	RIP1_SETD1A	VeCL	4924.26	1936.73	1.34628	RIP1_KMT2F	NC1_KMT2F	31900.1	18924.9	0.753275	RIP2_KMT2F	NC2_KMT2F	39792.4	31312	0.345777
HNRNPDL	3	1	0	0	RIP1_SETD1A	VeCL	16414.2	8351.77	0.974791	RIP1_KMT2F	NC1_KMT2F	15950.1	7278.8	1.13179	RIP2_KMT2F	NC2_KMT2F	76323.1	59065.9	0.369794
HMGB1	3	1	0	0	RIP1_SETD1A	VeCL	6565.68	3691.7	0.830659	RIP1_KMT2F	NC1_KMT2F	13291.7	4367.28	1.60572	RIP2_KMT2F	NC2_KMT2F	96545.4	66182.2	0.544764
HLA-B	3	1	0	0	RIP1_SETD1A	VeCL	21338.4	8533.53	1.32224	RIP1_KMT2F	NC1_KMT2F	33229.3	27659.4	0.264686	RIP2_KMT2F	NC2_KMT2F	59362.4	59065.9	0.007224
HERC1	3	1	0	0	RIP1_SETD1A	VeCL	4924.26	4478.3	0.136956	RIP1_KMT2F	NC1_KMT2F	15950.1	7278.8	1.13179	RIP2_KMT2F	NC2_KMT2F	142861	118843	0.265555
HEATR3	3	1	0	0	RIP1_SETD1A	VeCL	6565.68	4660.07	0.494593	RIP1_KMT2F	NC1_KMT2F	6645.86	2911.52	1.19068	RIP2_KMT2F	NC2_KMT2F	47620.4	35581.9	0.420436
GTF2I	3	1	0	0	RIP1_SETD1A	VeCL	8207.09	2723.33	1.5915	RIP1_KMT2F	NC1_KMT2F	15950.1	13101.8	0.2838	RIP2_KMT2F	NC2_KMT2F	126553	120978	0.064997
GSR	3	1	0	0	RIP1_SETD1A	VeCL	4924.26	1936.73	1.34628	RIP1_KMT2F	NC1_KMT2F	25254.3	17469.1	0.531724	RIP2_KMT2F	NC2_KMT2F	37183	32023.7	0.215503
GRK6	3	1	0	0	RIP1_SETD1A	VeCL	18055.6	5810.19	1.63579	RIP1_KMT2F	NC1_KMT2F	62471.1	59686.2	0.065792	RIP2_KMT2F	NC2_KMT2F	35226	31312	0.169925
GRK2	3	1	0	0	RIP1_SETD1A	VeCL	13131.4	8170	0.684613	RIP1_KMT2F	NC1_KMT2F	69117	27659.4	1.32127	RIP2_KMT2F	NC2_KMT2F	50882	32023.7	0.668015
GPC1	3	1	0	0	RIP1_SETD1A	VeCL	6565.68	2723.33	1.26957	RIP1_KMT2F	NC1_KMT2F	3987.52	2911.52	0.453719	RIP2_KMT2F	NC2_KMT2F	16308.3	11386.2	0.51832
GOLGA4	3	1	0	0	RIP1_SETD1A	VeCL	3282.84	1936.73	0.761322	RIP1_KMT2F	NC1_KMT2F	9304.21	4367.28	1.09115	RIP2_KMT2F	NC2_KMT2F	26093.4	17079.3	0.611436
GLRX5	3	1	0	0	RIP1_SETD1A	VeCL	21338.4	5628.43	1.92265	RIP1_KMT2F	NC1_KMT2F	13291.7	7278.8	0.868753	RIP2_KMT2F	NC2_KMT2F	7175.67	4981.46	0.526545
GLOD4	3	1	0	0	RIP1_SETD1A	VeCL	3282.84	2723.33	0.269573	RIP1_KMT2F	NC1_KMT2F	6645.86	2911.52	1.19068	RIP2_KMT2F	NC2_KMT2F	18917.7	17079.3	0.147488
GLMP	3	1	0	0	RIP1_SETD1A	VeCL	3282.84	2905.1	0.176357	RIP1_KMT2F	NC1_KMT2F	3987.52	2911.52	0.453719	RIP2_KMT2F	NC2_KMT2F	17613	7828.01	1.16992
GDI1	3	1	0	0	RIP1_SETD1A	VeCL	26262.7	8533.53	1.6218	RIP1_KMT2F	NC1_KMT2F	47850.2	32026.7	0.57925	RIP2_KMT2F	NC2_KMT2F	63276.4	62624.1	0.01495
GAS1	3	1	0	0	RIP1_SETD1A	VeCL	6565.68	4660.07	0.494593	RIP1_KMT2F	NC1_KMT2F	22595.9	5823.04	1.95622	RIP2_KMT2F	NC2_KMT2F	33921.4	26330.6	0.365455
GALK1	3	1	0	0	RIP1_SETD1A	VeCL	18055.6	10652	0.761322	RIP1_KMT2F	NC1_KMT2F	11962.5	4367.28	1.45371	RIP2_KMT2F	NC2_KMT2F	8480.34	6404.73	0.404984
GADD45GIP1	3	1	0	0	RIP1_SETD1A	VeCL	19697	5810.19	1.76132	RIP1_KMT2F	NC1_KMT2F	70446.1	43672.8	0.689785	RIP2_KMT2F	NC2_KMT2F	31312	24195.7	0.371965
FZR1	3	1	0	0	RIP1_SETD1A	VeCL	16414.2	4660.07	1.81652	RIP1_KMT2F	NC1_KMT2F	27912.6	16013.4	0.801637	RIP2_KMT2F	NC2_KMT2F	26745.7	22060.7	0.277828
FURIN	3	1	0	0	RIP1_SETD1A	VeCL	13131.4	5446.67	1.26957	RIP1_KMT2F	NC1_KMT2F	50508.5	27659.4	0.868756	RIP2_KMT2F	NC2_KMT2F	33921.4	29177.1	0.217359
FJX1	3	1	0	0	RIP1_SETD1A	VeCL	11489.9	4660.07	1.30194	RIP1_KMT2F	NC1_KMT2F	26583.4	20380.6	0.383329	RIP2_KMT2F	NC2_KMT2F	24136.4	17079.3	0.498962
FHL1	3	1	0	0	RIP1_SETD1A	VeCL	22979.9	11075.1	1.05305	RIP1_KMT2F	NC1_KMT2F	45191.9	26203.7	0.786294	RIP2_KMT2F	NC2_KMT2F	56753.1	43409.9	0.386675
FBXW11	3	1	0	0	RIP1_SETD1A	VeCL	9848.51	8170	0.269569	RIP1_KMT2F	NC1_KMT2F	17279.2	5823.04	1.56919	RIP2_KMT2F	NC2_KMT2F	50229.7	44121.5	0.187059
FBXO10	3	1	0	0	RIP1_SETD1A	VeCL	3282.84	968.365	1.76132	RIP1_KMT2F	NC1_KMT2F	5316.69	2911.52	0.868756	RIP2_KMT2F	NC2_KMT2F	20874.7	16367.7	0.350904
FBRSL1	3	1	0	0	RIP1_SETD1A	VeCL	34469.8	14162	1.28331	RIP1_KMT2F	NC1_KMT2F	22595.9	21836.4	0.049326	RIP2_KMT2F	NC2_KMT2F	17613	17079.3	0.044392
FAM50A	3	1	0	0	RIP1_SETD1A	VeCL	18055.6	4660.07	1.95402	RIP1_KMT2F	NC1_KMT2F	11962.5	7278.8	0.716746	RIP2_KMT2F	NC2_KMT2F	22831.7	20637.5	0.14577
FAM222B	3	1	0	0	RIP1_SETD1A	VeCL	16414.2	7383.4	1.15259	RIP1_KMT2F	NC1_KMT2F	45191.9	30571	0.5639	RIP2_KMT2F	NC2_KMT2F	45663.4	42698.2	0.096863
FAM210B	3	1	0	0	RIP1_SETD1A	VeCL	8207.09	2723.33	1.5915	RIP1_KMT2F	NC1_KMT2F	7975.03	5823.04	0.453717	RIP2_KMT2F	NC2_KMT2F	8480.34	6404.73	0.404984
FAM20B	3	1	0	0	RIP1_SETD1A	VeCL	6565.68	2723.33	1.26957	RIP1_KMT2F	NC1_KMT2F	25254.3	17469.1	0.531724	RIP2_KMT2F	NC2_KMT2F	41749.4	37716.8	0.146548
FAM168A	3	1	0	0	RIP1_SETD1A	VeCL	6565.68	1754.97	1.9035	RIP1_KMT2F	NC1_KMT2F	19937.6	18924.9	0.075206	RIP2_KMT2F	NC2_KMT2F	65233.4	56219.3	0.214545
FAM120AOS	3	1	0	0	RIP1_SETD1A	VeCL	11489.9	3691.7	1.63801	RIP1_KMT2F	NC1_KMT2F	71775.3	66965	0.10008	RIP2_KMT2F	NC2_KMT2F	117420	91801.2	0.355093
FADD	3	1	0	0	RIP1_SETD1A	VeCL	9848.51	5810.19	0.76132	RIP1_KMT2F	NC1_KMT2F	15950.1	5823.04	1.45372	RIP2_KMT2F	NC2_KMT2F	7828.01	7116.37	0.137504
EXOSC3	3	1	0	0	RIP1_SETD1A	VeCL	1641.42	968.365	0.761322	RIP1_KMT2F	NC1_KMT2F	13291.7	4367.28	1.60572	RIP2_KMT2F	NC2_KMT2F	19570	12809.5	0.61143
ESPL1	3	1	0	0	RIP1_SETD1A	VeCL	26262.7	9501.89	1.46673	RIP1_KMT2F	NC1_KMT2F	22595.9	18924.9	0.255775	RIP2_KMT2F	NC2_KMT2F	204181	150155	0.443396
ERN1	3	1	0	0	RIP1_SETD1A	VeCL	6565.68	2905.1	1.17636	RIP1_KMT2F	NC1_KMT2F	5316.69	4367.28	0.283793	RIP2_KMT2F	NC2_KMT2F	30007.4	27042.2	0.150106
ERH	3	1	0	0	RIP1_SETD1A	VeCL	4924.26	4660.07	0.079555	RIP1_KMT2F	NC1_KMT2F	3987.52	1455.76	1.45372	RIP2_KMT2F	NC2_KMT2F	11089.7	6404.73	0.792011
EPS15L1	3	1	0	0	RIP1_SETD1A	VeCL	4924.26	1754.97	1.48846	RIP1_KMT2F	NC1_KMT2F	9304.21	7278.8	0.354183	RIP2_KMT2F	NC2_KMT2F	31312	28465.5	0.137501
ENTR1	3	1	0	0	RIP1_SETD1A	VeCL	8207.09	3509.94	1.22542	RIP1_KMT2F	NC1_KMT2F	35887.6	23292.2	0.623639	RIP2_KMT2F	NC2_KMT2F	15003.7	14232.7	0.076109
ENGASE	3	1	0	0	RIP1_SETD1A	VeCL	6565.68	4660.07	0.494593	RIP1_KMT2F	NC1_KMT2F	9304.21	4367.28	1.09115	RIP2_KMT2F	NC2_KMT2F	12394.3	11386.2	0.12239
ENDOG	3	1	0	0	RIP1_SETD1A	VeCL	19697	7383.4	1.41562	RIP1_KMT2F	NC1_KMT2F	11962.5	10190.3	0.231322	RIP2_KMT2F	NC2_KMT2F	14351.3	12809.5	0.163967
ENAH	3	1	0	0	RIP1_SETD1A	VeCL	13131.4	4478.3	1.552	RIP1_KMT2F	NC1_KMT2F	57154.4	46584.3	0.295021	RIP2_KMT2F	NC2_KMT2F	185915	143751	0.371071
ELL	3	1	0	0	RIP1_SETD1A	VeCL	4924.26	4660.07	0.079555	RIP1_KMT2F	NC1_KMT2F	9304.21	2911.52	1.67611	RIP2_KMT2F	NC2_KMT2F	14351.3	11386.2	0.333895
EIF2S3	3	1	0	0	RIP1_SETD1A	VeCL	6565.68	5446.67	0.26957	RIP1_KMT2F	NC1_KMT2F	35887.6	17469.1	1.03868	RIP2_KMT2F	NC2_KMT2F	176130	170793	0.044392
EDEM1	3	1	0	0	RIP1_SETD1A	VeCL	1641.42	968.365	0.761322	RIP1_KMT2F	NC1_KMT2F	5316.69	1455.76	1.86876	RIP2_KMT2F	NC2_KMT2F	41749.4	39140	0.093112
DRAP1	3	1	0	0	RIP1_SETD1A	VeCL	9848.51	3509.94	1.48846	RIP1_KMT2F	NC1_KMT2F	5316.69	2911.52	0.868756	RIP2_KMT2F	NC2_KMT2F	9132.68	4981.46	0.87447
DOK1	3	1	0	0	RIP1_SETD1A	VeCL	8207.09	3509.94	1.22542	RIP1_KMT2F	NC1_KMT2F	2658.34	1455.76	0.868753	RIP2_KMT2F	NC2_KMT2F	5218.67	3558.19	0.552539
DOCK6	3	1	0	0	RIP1_SETD1A	VeCL	3282.84	1936.73	0.761322	RIP1_KMT2F	NC1_KMT2F	13291.7	5823.04	1.19068	RIP2_KMT2F	NC2_KMT2F	21527	18502.6	0.218419
DNAJC3	3	1	0	0	RIP1_SETD1A	VeCL	6565.68	1936.73	1.76132	RIP1_KMT2F	NC1_KMT2F	5316.69	4367.28	0.283793	RIP2_KMT2F	NC2_KMT2F	35226	32735.3	0.105793
DIPK1B	3	1	0	0	RIP1_SETD1A	VeCL	31187	11256.9	1.47013	RIP1_KMT2F	NC1_KMT2F	38546	32026.7	0.267306	RIP2_KMT2F	NC2_KMT2F	27398	19925.8	0.459433
DIDO1	3	1	0	0	RIP1_SETD1A	VeCL	14772.8	7201.64	1.03655	RIP1_KMT2F	NC1_KMT2F	42533.5	26203.7	0.698829	RIP2_KMT2F	NC2_KMT2F	176130	165100	0.093301
DHX38	3	1	0	0	RIP1_SETD1A	VeCL	16414.2	9924.97	0.72581	RIP1_KMT2F	NC1_KMT2F	29241.8	14557.6	1.00626	RIP2_KMT2F	NC2_KMT2F	85455.7	66182.2	0.368733
DHX37	3	1	0	0	RIP1_SETD1A	VeCL	34469.8	15735.2	1.13134	RIP1_KMT2F	NC1_KMT2F	53166.9	27659.4	0.942758	RIP2_KMT2F	NC2_KMT2F	82846.4	61912.4	0.420211
DHX30	3	1	0	0	RIP1_SETD1A	VeCL	16414.2	7988.24	1.03899	RIP1_KMT2F	NC1_KMT2F	66458.6	59686.2	0.155058	RIP2_KMT2F	NC2_KMT2F	204181	171505	0.251598
DHFR	3	1	0	0	RIP1_SETD1A	VeCL	9848.51	6415.03	0.618449	RIP1_KMT2F	NC1_KMT2F	59812.7	20380.6	1.55326	RIP2_KMT2F	NC2_KMT2F	85455.7	82549.9	0.04991
DGKD	3	1	0	0	RIP1_SETD1A	VeCL	13131.4	5446.67	1.26957	RIP1_KMT2F	NC1_KMT2F	2658.34	1455.76	0.868753	RIP2_KMT2F	NC2_KMT2F	15003.7	11386.2	0.398032
DENND5A	3	1	0	0	RIP1_SETD1A	VeCL	16414.2	7201.64	1.18855	RIP1_KMT2F	NC1_KMT2F	62471.1	34938.2	0.838384	RIP2_KMT2F	NC2_KMT2F	77627.7	77568.4	0.001102
DEAF1	3	1	0	0	RIP1_SETD1A	VeCL	37752.6	13798.4	1.45208	RIP1_KMT2F	NC1_KMT2F	111650	56774.6	0.975666	RIP2_KMT2F	NC2_KMT2F	26745.7	18502.6	0.531579
DDX6	3	1	0	0	RIP1_SETD1A	VeCL	9848.51	3509.94	1.48846	RIP1_KMT2F	NC1_KMT2F	14620.9	10190.3	0.520836	RIP2_KMT2F	NC2_KMT2F	198962	155849	0.352344
DDX47	3	1	0	0	RIP1_SETD1A	VeCL	6565.68	1936.73	1.76132	RIP1_KMT2F	NC1_KMT2F	10633.4	8734.56	0.283796	RIP2_KMT2F	NC2_KMT2F	31312	29177.1	0.101879
DCHS1	3	1	0	0	RIP1_SETD1A	VeCL	3282.84	1754.97	0.903498	RIP1_KMT2F	NC1_KMT2F	5316.69	1455.76	1.86876	RIP2_KMT2F	NC2_KMT2F	14351.3	11386.2	0.333895
DCAF6	3	1	0	0	RIP1_SETD1A	VeCL	1641.42	968.365	0.761322	RIP1_KMT2F	NC1_KMT2F	14620.9	7278.8	1.00626	RIP2_KMT2F	NC2_KMT2F	18917.7	17790.9	0.088597
CYREN	3	1	0	0	RIP1_SETD1A	VeCL	13131.4	3509.94	1.9035	RIP1_KMT2F	NC1_KMT2F	27912.6	18924.9	0.560631	RIP2_KMT2F	NC2_KMT2F	58057.7	40563.3	0.517312
CXXC1	3	1	0	0	RIP1_SETD1A	VeCL	8207.09	3691.7	1.15258	RIP1_KMT2F	NC1_KMT2F	14620.9	14557.6	0.00626	RIP2_KMT2F	NC2_KMT2F	20222.4	18502.6	0.128226
CUL4B	3	1	0	0	RIP1_SETD1A	VeCL	1641.42	968.365	0.761322	RIP1_KMT2F	NC1_KMT2F	5316.69	1455.76	1.86876	RIP2_KMT2F	NC2_KMT2F	71104.4	56219.3	0.338873
CSTF2T	3	1	0	0	RIP1_SETD1A	VeCL	4924.26	1936.73	1.34628	RIP1_KMT2F	NC1_KMT2F	3987.52	2911.52	0.453719	RIP2_KMT2F	NC2_KMT2F	33921.4	29177.1	0.217359
CSK	3	1	0	0	RIP1_SETD1A	VeCL	22979.9	10893.3	1.07693	RIP1_KMT2F	NC1_KMT2F	49179.4	40761.3	0.270854	RIP2_KMT2F	NC2_KMT2F	47620.4	44121.5	0.110098
CREBZF	3	1	0	0	RIP1_SETD1A	VeCL	19697	10893.3	0.854535	RIP1_KMT2F	NC1_KMT2F	23925.1	11646.1	1.03868	RIP2_KMT2F	NC2_KMT2F	50229.7	44121.5	0.187059
CPSF6	3	1	0	0	RIP1_SETD1A	VeCL	4924.26	1936.73	1.34628	RIP1_KMT2F	NC1_KMT2F	17279.2	16013.4	0.109757	RIP2_KMT2F	NC2_KMT2F	86108.1	82549.9	0.060882
CPSF4	3	1	0	0	RIP1_SETD1A	VeCL	4924.26	1936.73	1.34628	RIP1_KMT2F	NC1_KMT2F	10633.4	8734.56	0.283796	RIP2_KMT2F	NC2_KMT2F	15003.7	11386.2	0.398032
COL6A2	3	1	0	0	RIP1_SETD1A	VeCL	8207.09	5810.19	0.498285	RIP1_KMT2F	NC1_KMT2F	11962.5	5823.04	1.03867	RIP2_KMT2F	NC2_KMT2F	29355	27753.8	0.080921
CNTROB	3	1	0	0	RIP1_SETD1A	VeCL	9848.51	4478.3	1.13695	RIP1_KMT2F	NC1_KMT2F	13291.7	7278.8	0.868753	RIP2_KMT2F	NC2_KMT2F	27398	16367.7	0.743219
CNNM2	3	1	0	0	RIP1_SETD1A	VeCL	19697	7019.88	1.48846	RIP1_KMT2F	NC1_KMT2F	17279.2	11646.1	0.56919	RIP2_KMT2F	NC2_KMT2F	71756.7	71163.7	0.011972
CLTC	3	1	0	0	RIP1_SETD1A	VeCL	11489.9	5628.43	1.02956	RIP1_KMT2F	NC1_KMT2F	43862.7	43672.8	0.00626	RIP2_KMT2F	NC2_KMT2F	1079610	1071730	0.010569
CLPP	3	1	0	0	RIP1_SETD1A	VeCL	26262.7	8351.77	1.65286	RIP1_KMT2F	NC1_KMT2F	14620.9	14557.6	0.00626	RIP2_KMT2F	NC2_KMT2F	15656	10674.6	0.552534
CKAP4	3	1	0	0	RIP1_SETD1A	VeCL	8207.09	3873.46	1.08325	RIP1_KMT2F	NC1_KMT2F	26583.4	21836.4	0.283791	RIP2_KMT2F	NC2_KMT2F	84151.1	72587	0.213271
CHSY1	3	1	0	0	RIP1_SETD1A	VeCL	9848.51	2723.33	1.85453	RIP1_KMT2F	NC1_KMT2F	10633.4	7278.8	0.54683	RIP2_KMT2F	NC2_KMT2F	48272.7	40563.3	0.251032
CHP1	3	1	0	0	RIP1_SETD1A	VeCL	6565.68	1754.97	1.9035	RIP1_KMT2F	NC1_KMT2F	5316.69	4367.28	0.283793	RIP2_KMT2F	NC2_KMT2F	10437.3	9962.92	0.067108
CHD7	3	1	0	0	RIP1_SETD1A	VeCL	14772.8	6415.03	1.20341	RIP1_KMT2F	NC1_KMT2F	26583.4	18924.9	0.49024	RIP2_KMT2F	NC2_KMT2F	169607	165811	0.032656
CEP250	3	1	0	0	RIP1_SETD1A	VeCL	6565.68	4660.07	0.494593	RIP1_KMT2F	NC1_KMT2F	19937.6	5823.04	1.77565	RIP2_KMT2F	NC2_KMT2F	91326.8	88243	0.049556
CEP164	3	1	0	0	RIP1_SETD1A	VeCL	6565.68	5446.67	0.26957	RIP1_KMT2F	NC1_KMT2F	5316.69	1455.76	1.86876	RIP2_KMT2F	NC2_KMT2F	9785.01	5693.1	0.781359
CENPX	3	1	0	0	RIP1_SETD1A	VeCL	18055.6	13434.9	0.426461	RIP1_KMT2F	NC1_KMT2F	23925.1	10190.3	1.23133	RIP2_KMT2F	NC2_KMT2F	1304.67	711.637	0.874472
CDS2	3	1	0	0	RIP1_SETD1A	VeCL	4924.26	1936.73	1.34628	RIP1_KMT2F	NC1_KMT2F	33229.3	30571	0.120292	RIP2_KMT2F	NC2_KMT2F	100459	91089.5	0.14125
CDK5RAP3	3	1	0	0	RIP1_SETD1A	VeCL	3282.84	1936.73	0.761322	RIP1_KMT2F	NC1_KMT2F	9304.21	2911.52	1.67611	RIP2_KMT2F	NC2_KMT2F	31964.4	25618.9	0.319257
CDC73	3	1	0	0	RIP1_SETD1A	VeCL	3282.84	1754.97	0.903498	RIP1_KMT2F	NC1_KMT2F	5316.69	1455.76	1.86876	RIP2_KMT2F	NC2_KMT2F	30007.4	26330.6	0.188578
CCDC6	3	1	0	0	RIP1_SETD1A	VeCL	4924.26	1936.73	1.34628	RIP1_KMT2F	NC1_KMT2F	26583.4	20380.6	0.383329	RIP2_KMT2F	NC2_KMT2F	71104.4	67605.5	0.072798
CCAR1	3	1	0	0	RIP1_SETD1A	VeCL	3282.84	2723.33	0.269573	RIP1_KMT2F	NC1_KMT2F	10633.4	2911.52	1.86876	RIP2_KMT2F	NC2_KMT2F	58710.1	46968	0.321931
CBX4	3	1	0	0	RIP1_SETD1A	VeCL	19697	8533.53	1.20676	RIP1_KMT2F	NC1_KMT2F	18608.4	17469.1	0.091149	RIP2_KMT2F	NC2_KMT2F	33269	24907.3	0.41761
CBFB	3	1	0	0	RIP1_SETD1A	VeCL	3282.84	1754.97	0.903498	RIP1_KMT2F	NC1_KMT2F	3987.52	1455.76	1.45372	RIP2_KMT2F	NC2_KMT2F	12394.3	9251.28	0.421952
CASP9	3	1	0	0	RIP1_SETD1A	VeCL	3282.84	1754.97	0.903498	RIP1_KMT2F	NC1_KMT2F	5316.69	1455.76	1.86876	RIP2_KMT2F	NC2_KMT2F	1957	1423.27	0.459434
CARS1	3	1	0	0	RIP1_SETD1A	VeCL	3282.84	968.365	1.76132	RIP1_KMT2F	NC1_KMT2F	6645.86	4367.28	0.605721	RIP2_KMT2F	NC2_KMT2F	28702.7	19214.2	0.579014
CAD	3	1	0	0	RIP1_SETD1A	VeCL	55808.2	27415.1	1.02551	RIP1_KMT2F	NC1_KMT2F	54496.1	40761.3	0.418953	RIP2_KMT2F	NC2_KMT2F	361393	339451	0.090365
C1orf198	3	1	0	0	RIP1_SETD1A	VeCL	4924.26	3691.7	0.415622	RIP1_KMT2F	NC1_KMT2F	14620.9	7278.8	1.00626	RIP2_KMT2F	NC2_KMT2F	30659.7	28465.5	0.107129
BRSK2	3	1	0	0	RIP1_SETD1A	VeCL	9848.51	6415.03	0.618449	RIP1_KMT2F	NC1_KMT2F	9304.21	4367.28	1.09115	RIP2_KMT2F	NC2_KMT2F	20222.4	10674.6	0.921772
BRD7	3	1	0	0	RIP1_SETD1A	VeCL	3282.84	1936.73	0.761322	RIP1_KMT2F	NC1_KMT2F	13291.7	5823.04	1.19068	RIP2_KMT2F	NC2_KMT2F	22831.7	17079.3	0.418789
BPNT2	3	1	0	0	RIP1_SETD1A	VeCL	9848.51	6415.03	0.618449	RIP1_KMT2F	NC1_KMT2F	18608.4	7278.8	1.35418	RIP2_KMT2F	NC2_KMT2F	75018.4	44833.1	0.74268
BLOC1S3	3	1	0	0	RIP1_SETD1A	VeCL	6565.68	3873.46	0.761322	RIP1_KMT2F	NC1_KMT2F	5316.69	1455.76	1.86876	RIP2_KMT2F	NC2_KMT2F	7175.67	4269.82	0.748938
BDP1	3	1	0	0	RIP1_SETD1A	VeCL	3282.84	968.365	1.76132	RIP1_KMT2F	NC1_KMT2F	3987.52	2911.52	0.453719	RIP2_KMT2F	NC2_KMT2F	53491.4	34870.2	0.617312
BAG3	3	1	0	0	RIP1_SETD1A	VeCL	3282.84	2905.1	0.176357	RIP1_KMT2F	NC1_KMT2F	13291.7	5823.04	1.19068	RIP2_KMT2F	NC2_KMT2F	33269	19925.8	0.739541
B4GALT5	3	1	0	0	RIP1_SETD1A	VeCL	3282.84	968.365	1.76132	RIP1_KMT2F	NC1_KMT2F	29241.8	20380.6	0.520836	RIP2_KMT2F	NC2_KMT2F	43706.4	41986.6	0.057916
B3GALT6	3	1	0	0	RIP1_SETD1A	VeCL	9848.51	9138.37	0.107969	RIP1_KMT2F	NC1_KMT2F	31900.1	11646.1	1.45371	RIP2_KMT2F	NC2_KMT2F	30007.4	20637.5	0.54005
AXIN1	3	1	0	0	RIP1_SETD1A	VeCL	18055.6	13798.4	0.387945	RIP1_KMT2F	NC1_KMT2F	3987.52	1455.76	1.45372	RIP2_KMT2F	NC2_KMT2F	26745.7	20637.5	0.374039
ATXN7L3B	3	1	0	0	RIP1_SETD1A	VeCL	16414.2	5628.43	1.54414	RIP1_KMT2F	NC1_KMT2F	22595.9	13101.8	0.786296	RIP2_KMT2F	NC2_KMT2F	63928.7	50526.2	0.339432
ATP8A1	3	1	0	0	RIP1_SETD1A	VeCL	3282.84	968.365	1.76132	RIP1_KMT2F	NC1_KMT2F	3987.52	2911.52	0.453719	RIP2_KMT2F	NC2_KMT2F	23484	14944.4	0.652073
ATP11B	3	1	0	0	RIP1_SETD1A	VeCL	4924.26	1754.97	1.48846	RIP1_KMT2F	NC1_KMT2F	13291.7	7278.8	0.868753	RIP2_KMT2F	NC2_KMT2F	35226	29888.8	0.237036
ATG2A	3	1	0	0	RIP1_SETD1A	VeCL	14772.8	7201.64	1.03655	RIP1_KMT2F	NC1_KMT2F	21266.8	16013.4	0.409323	RIP2_KMT2F	NC2_KMT2F	42401.7	35581.9	0.252979
ARHGEF12	3	1	0	0	RIP1_SETD1A	VeCL	8207.09	8170	0.006535	RIP1_KMT2F	NC1_KMT2F	33229.3	11646.1	1.51261	RIP2_KMT2F	NC2_KMT2F	170259	133788	0.347782
ARHGEF11	3	1	0	0	RIP1_SETD1A	VeCL	6565.68	1936.73	1.76132	RIP1_KMT2F	NC1_KMT2F	29241.8	23292.2	0.328185	RIP2_KMT2F	NC2_KMT2F	66538.1	48391.3	0.459433
APOL2	3	1	0	0	RIP1_SETD1A	VeCL	1641.42	968.365	0.761322	RIP1_KMT2F	NC1_KMT2F	2658.34	1455.76	0.868753	RIP2_KMT2F	NC2_KMT2F	9785.01	2846.55	1.78136
APMAP	3	1	0	0	RIP1_SETD1A	VeCL	4924.26	1754.97	1.48846	RIP1_KMT2F	NC1_KMT2F	17279.2	10190.3	0.76184	RIP2_KMT2F	NC2_KMT2F	44358.7	38428.4	0.207044
AP1B1	3	1	0	0	RIP1_SETD1A	VeCL	22979.9	10652	1.10925	RIP1_KMT2F	NC1_KMT2F	47850.2	43672.8	0.13179	RIP2_KMT2F	NC2_KMT2F	150037	130941	0.196401
ANXA6	3	1	0	0	RIP1_SETD1A	VeCL	13131.4	4660.07	1.4946	RIP1_KMT2F	NC1_KMT2F	15950.1	11646.1	0.453719	RIP2_KMT2F	NC2_KMT2F	78932.4	66182.2	0.254174
ALDH1B1	3	1	0	0	RIP1_SETD1A	VeCL	16414.2	7565.16	1.1175	RIP1_KMT2F	NC1_KMT2F	21266.8	13101.8	0.698838	RIP2_KMT2F	NC2_KMT2F	54796.1	44833.1	0.289509
AKR1B1	3	1	0	0	RIP1_SETD1A	VeCL	22979.9	15312.1	0.5857	RIP1_KMT2F	NC1_KMT2F	34558.5	13101.8	1.39928	RIP2_KMT2F	NC2_KMT2F	58710.1	45544.8	0.366322
AIP	3	1	0	0	RIP1_SETD1A	VeCL	6565.68	3691.7	0.830659	RIP1_KMT2F	NC1_KMT2F	17279.2	8734.56	0.984229	RIP2_KMT2F	NC2_KMT2F	15003.7	6404.73	1.22811
AGAP3	3	1	0	0	RIP1_SETD1A	VeCL	22979.9	7383.4	1.63801	RIP1_KMT2F	NC1_KMT2F	78421.2	40761.3	0.944044	RIP2_KMT2F	NC2_KMT2F	58057.7	44833.1	0.372923
AFAP1	3	1	0	0	RIP1_SETD1A	VeCL	4924.26	1936.73	1.34628	RIP1_KMT2F	NC1_KMT2F	14620.9	11646.1	0.328185	RIP2_KMT2F	NC2_KMT2F	41749.4	39851.7	0.067114
ACBD3	3	1	0	0	RIP1_SETD1A	VeCL	4924.26	4478.3	0.136956	RIP1_KMT2F	NC1_KMT2F	14620.9	5823.04	1.32819	RIP2_KMT2F	NC2_KMT2F	44358.7	37005.1	0.261493
ABL1	3	1	0	0	RIP1_SETD1A	VeCL	11489.9	4660.07	1.30194	RIP1_KMT2F	NC1_KMT2F	43862.7	32026.7	0.453719	RIP2_KMT2F	NC2_KMT2F	92631.4	77568.4	0.256032
ABHD10	3	1	0	0	RIP1_SETD1A	VeCL	3282.84	2905.1	0.176357	RIP1_KMT2F	NC1_KMT2F	3987.52	1455.76	1.45372	RIP2_KMT2F	NC2_KMT2F	11742	11386.2	0.044392
ABCB9	3	1	0	0	RIP1_SETD1A	VeCL	6565.68	2905.1	1.17636	RIP1_KMT2F	NC1_KMT2F	7975.03	4367.28	0.868755	RIP2_KMT2F	NC2_KMT2F	9785.01	9251.28	0.08092
ABCA2	3	1	0	0	RIP1_SETD1A	VeCL	26262.7	12466.5	1.07496	RIP1_KMT2F	NC1_KMT2F	2658.34	1455.76	0.868753	RIP2_KMT2F	NC2_KMT2F	43054	29177.1	0.561311
ZZEF1	3	0	0	0	RIP1_SETD1A	VeCL	9848.51	9138.37	0.107969	RIP1_KMT2F	NC1_KMT2F	31900.1	29115.2	0.131788	RIP2_KMT2F	NC2_KMT2F	162431	159407	0.027112
ZSCAN30	3	0	0	0	RIP1_SETD1A	VeCL	3282.84	1754.97	0.903498	RIP1_KMT2F	NC1_KMT2F	15950.1	11646.1	0.453719	RIP2_KMT2F	NC2_KMT2F	23484	20637.5	0.18641
ZSCAN22	3	0	0	0	RIP1_SETD1A	VeCL	1641.42	968.365	0.761322	RIP1_KMT2F	NC1_KMT2F	5316.69	2911.52	0.868756	RIP2_KMT2F	NC2_KMT2F	11742	11386.2	0.044392
ZNF74	3	0	0	0	RIP1_SETD1A	VeCL	6565.68	3691.7	0.830659	RIP1_KMT2F	NC1_KMT2F	13291.7	10190.3	0.383329	RIP2_KMT2F	NC2_KMT2F	5218.67	2846.55	0.874468
ZNF703	3	0	0	0	RIP1_SETD1A	VeCL	70581	49624.9	0.508216	RIP1_KMT2F	NC1_KMT2F	160830	93168.6	0.787621	RIP2_KMT2F	NC2_KMT2F	176783	164388	0.104875
ZNF689	3	0	0	0	RIP1_SETD1A	VeCL	13131.4	11438.6	0.19911	RIP1_KMT2F	NC1_KMT2F	25254.3	24747.9	0.029223	RIP2_KMT2F	NC2_KMT2F	34573.7	27753.8	0.31699
ZNF512	3	0	0	0	RIP1_SETD1A	VeCL	8207.09	4478.3	0.87392	RIP1_KMT2F	NC1_KMT2F	10633.4	10190.3	0.061406	RIP2_KMT2F	NC2_KMT2F	47620.4	41986.6	0.181651
ZNF384	3	0	0	0	RIP1_SETD1A	VeCL	8207.09	5446.67	0.591496	RIP1_KMT2F	NC1_KMT2F	10633.4	7278.8	0.54683	RIP2_KMT2F	NC2_KMT2F	15003.7	14944.4	0.005713
ZDHHC7	3	0	0	0	RIP1_SETD1A	VeCL	8207.09	7201.64	0.188545	RIP1_KMT2F	NC1_KMT2F	13291.7	8734.56	0.605719	RIP2_KMT2F	NC2_KMT2F	35226	23484	0.584963
ZC3H7B	3	0	0	0	RIP1_SETD1A	VeCL	21338.4	16521.8	0.369081	RIP1_KMT2F	NC1_KMT2F	83737.8	64053.4	0.386604	RIP2_KMT2F	NC2_KMT2F	100459	94647.7	0.085967
ZBTB7A	3	0	0	0	RIP1_SETD1A	VeCL	6565.68	5264.91	0.318536	RIP1_KMT2F	NC1_KMT2F	3987.52	2911.52	0.453719	RIP2_KMT2F	NC2_KMT2F	18265.4	15656	0.222398
ZBTB40	3	0	0	0	RIP1_SETD1A	VeCL	3282.84	1936.73	0.761322	RIP1_KMT2F	NC1_KMT2F	11962.5	7278.8	0.716746	RIP2_KMT2F	NC2_KMT2F	83498.7	48391.3	0.787006
XBP1	3	0	0	0	RIP1_SETD1A	VeCL	18055.6	14343.7	0.332029	RIP1_KMT2F	NC1_KMT2F	22595.9	21836.4	0.049326	RIP2_KMT2F	NC2_KMT2F	47620.4	43409.9	0.133556
WWC2	3	0	0	0	RIP1_SETD1A	VeCL	3282.84	2723.33	0.269573	RIP1_KMT2F	NC1_KMT2F	5316.69	2911.52	0.868756	RIP2_KMT2F	NC2_KMT2F	25441	18502.6	0.459427
WNK1	3	0	0	0	RIP1_SETD1A	VeCL	39394.1	32316.5	0.285709	RIP1_KMT2F	NC1_KMT2F	45191.9	37849.8	0.255779	RIP2_KMT2F	NC2_KMT2F	274633	254766	0.108332
WDR81	3	0	0	0	RIP1_SETD1A	VeCL	6565.68	4478.3	0.551993	RIP1_KMT2F	NC1_KMT2F	6645.86	5823.04	0.190683	RIP2_KMT2F	NC2_KMT2F	14351.3	14232.7	0.011972
WDR77	3	0	0	0	RIP1_SETD1A	VeCL	11489.9	9501.89	0.27408	RIP1_KMT2F	NC1_KMT2F	31900.1	20380.6	0.646364	RIP2_KMT2F	NC2_KMT2F	74366.1	69028.8	0.107447
VTI1B	3	0	0	0	RIP1_SETD1A	VeCL	4924.26	3509.94	0.488461	RIP1_KMT2F	NC1_KMT2F	34558.5	20380.6	0.761844	RIP2_KMT2F	NC2_KMT2F	31312	25618.9	0.289507
VPS26B	3	0	0	0	RIP1_SETD1A	VeCL	8207.09	4660.07	0.816519	RIP1_KMT2F	NC1_KMT2F	23925.1	16013.4	0.579245	RIP2_KMT2F	NC2_KMT2F	22179.4	17079.3	0.376971
VPS13B	3	0	0	0	RIP1_SETD1A	VeCL	3282.84	1754.97	0.903498	RIP1_KMT2F	NC1_KMT2F	7975.03	4367.28	0.868755	RIP2_KMT2F	NC2_KMT2F	61971.7	47679.7	0.378234
VAPB	3	0	0	0	RIP1_SETD1A	VeCL	1641.42	968.365	0.761322	RIP1_KMT2F	NC1_KMT2F	13291.7	11646.1	0.190679	RIP2_KMT2F	NC2_KMT2F	51534.4	42698.2	0.271361
UTP6	3	0	0	0	RIP1_SETD1A	VeCL	4924.26	3873.46	0.346284	RIP1_KMT2F	NC1_KMT2F	3987.52	2911.52	0.453719	RIP2_KMT2F	NC2_KMT2F	48272.7	41274.9	0.225943
USP22	3	0	0	0	RIP1_SETD1A	VeCL	91919.5	47628.6	0.948543	RIP1_KMT2F	NC1_KMT2F	172792	171780	0.008474	RIP2_KMT2F	NC2_KMT2F	401838	384996	0.061771
USP19	3	0	0	0	RIP1_SETD1A	VeCL	11489.9	7201.64	0.673969	RIP1_KMT2F	NC1_KMT2F	14620.9	14557.6	0.00626	RIP2_KMT2F	NC2_KMT2F	106983	95359.4	0.165935
UCHL5	3	0	0	0	RIP1_SETD1A	VeCL	3282.84	1936.73	0.761322	RIP1_KMT2F	NC1_KMT2F	2658.34	1455.76	0.868753	RIP2_KMT2F	NC2_KMT2F	48272.7	45544.8	0.083921
UBXN2B	3	0	0	0	RIP1_SETD1A	VeCL	1641.42	968.365	0.761322	RIP1_KMT2F	NC1_KMT2F	6645.86	5823.04	0.190683	RIP2_KMT2F	NC2_KMT2F	11089.7	10674.6	0.055038
UBE2J2	3	0	0	0	RIP1_SETD1A	VeCL	4924.26	4841.83	0.024355	RIP1_KMT2F	NC1_KMT2F	9304.21	7278.8	0.354183	RIP2_KMT2F	NC2_KMT2F	9785.01	7828.01	0.321928
UBE2G2	3	0	0	0	RIP1_SETD1A	VeCL	8207.09	5446.67	0.591496	RIP1_KMT2F	NC1_KMT2F	22595.9	14557.6	0.634288	RIP2_KMT2F	NC2_KMT2F	48925	47679.7	0.037197
UBE2D3	3	0	0	0	RIP1_SETD1A	VeCL	8207.09	7383.4	0.152585	RIP1_KMT2F	NC1_KMT2F	19937.6	17469.1	0.190686	RIP2_KMT2F	NC2_KMT2F	69147.4	54796.1	0.335602
UBA52	3	0	0	0	RIP1_SETD1A	VeCL	34469.8	25055.3	0.460217	RIP1_KMT2F	NC1_KMT2F	51837.7	46584.3	0.154158	RIP2_KMT2F	NC2_KMT2F	30007.4	24907.3	0.26875
TTYH3	3	0	0	0	RIP1_SETD1A	VeCL	29545.5	23905.2	0.305614	RIP1_KMT2F	NC1_KMT2F	83737.8	55318.9	0.598107	RIP2_KMT2F	NC2_KMT2F	76975.4	75433.5	0.029192
TTI2	3	0	0	0	RIP1_SETD1A	VeCL	1641.42	968.365	0.761322	RIP1_KMT2F	NC1_KMT2F	2658.34	1455.76	0.868753	RIP2_KMT2F	NC2_KMT2F	11089.7	10674.6	0.055038
TTF2	3	0	0	0	RIP1_SETD1A	VeCL	3282.84	1936.73	0.761322	RIP1_KMT2F	NC1_KMT2F	7975.03	7278.8	0.131789	RIP2_KMT2F	NC2_KMT2F	88717.4	78991.7	0.167516
TTC7A	3	0	0	0	RIP1_SETD1A	VeCL	3282.84	1754.97	0.903498	RIP1_KMT2F	NC1_KMT2F	15950.1	10190.3	0.646369	RIP2_KMT2F	NC2_KMT2F	69799.7	55507.7	0.330533
TSHZ1	3	0	0	0	RIP1_SETD1A	VeCL	4924.26	3509.94	0.488461	RIP1_KMT2F	NC1_KMT2F	13291.7	8734.56	0.605719	RIP2_KMT2F	NC2_KMT2F	28702.7	17790.9	0.690047
TSC1	3	0	0	0	RIP1_SETD1A	VeCL	4924.26	4478.3	0.136956	RIP1_KMT2F	NC1_KMT2F	17279.2	10190.3	0.76184	RIP2_KMT2F	NC2_KMT2F	66538.1	51237.9	0.376969
TRIR	3	0	0	0	RIP1_SETD1A	VeCL	18055.6	14403.3	0.326047	RIP1_KMT2F	NC1_KMT2F	29241.8	20380.6	0.520836	RIP2_KMT2F	NC2_KMT2F	13046.7	9251.28	0.49596
TRAF3	3	0	0	0	RIP1_SETD1A	VeCL	9848.51	8170	0.269569	RIP1_KMT2F	NC1_KMT2F	46521	30571	0.605718	RIP2_KMT2F	NC2_KMT2F	24788.7	19214.2	0.36751
TRABD	3	0	0	0	RIP1_SETD1A	VeCL	31187	23723.4	0.394634	RIP1_KMT2F	NC1_KMT2F	14620.9	10190.3	0.520836	RIP2_KMT2F	NC2_KMT2F	18917.7	14232.7	0.410527
TP53I11	3	0	0	0	RIP1_SETD1A	VeCL	9848.51	8170	0.269569	RIP1_KMT2F	NC1_KMT2F	18608.4	16013.4	0.216674	RIP2_KMT2F	NC2_KMT2F	13046.7	11386.2	0.196399
TOP3B	3	0	0	0	RIP1_SETD1A	VeCL	3282.84	1936.73	0.761322	RIP1_KMT2F	NC1_KMT2F	13291.7	13101.8	0.020761	RIP2_KMT2F	NC2_KMT2F	30659.7	19214.2	0.674171
TOMM40	3	0	0	0	RIP1_SETD1A	VeCL	26262.7	24086.9	0.124767	RIP1_KMT2F	NC1_KMT2F	55825.2	55318.9	0.013144	RIP2_KMT2F	NC2_KMT2F	50229.7	44121.5	0.187059
TNRC18	3	0	0	0	RIP1_SETD1A	VeCL	50884	33103.1	0.620246	RIP1_KMT2F	NC1_KMT2F	53166.9	52407.4	0.020758	RIP2_KMT2F	NC2_KMT2F	206790	170081	0.281944
TNKS1BP1	3	0	0	0	RIP1_SETD1A	VeCL	14772.8	8774.85	0.751497	RIP1_KMT2F	NC1_KMT2F	13291.7	10190.3	0.383329	RIP2_KMT2F	NC2_KMT2F	80889.4	75433.5	0.100745
TNKS	3	0	0	0	RIP1_SETD1A	VeCL	6565.68	4478.3	0.551993	RIP1_KMT2F	NC1_KMT2F	18608.4	17469.1	0.091149	RIP2_KMT2F	NC2_KMT2F	42401.7	39851.7	0.089481
TNIP1	3	0	0	0	RIP1_SETD1A	VeCL	9848.51	8351.77	0.237823	RIP1_KMT2F	NC1_KMT2F	27912.6	26203.7	0.091146	RIP2_KMT2F	NC2_KMT2F	18265.4	15656	0.222398
TMEM30A	3	0	0	0	RIP1_SETD1A	VeCL	3282.84	1754.97	0.903498	RIP1_KMT2F	NC1_KMT2F	2658.34	1455.76	0.868753	RIP2_KMT2F	NC2_KMT2F	24788.7	22060.7	0.168204
TMEM243	3	0	0	0	RIP1_SETD1A	VeCL	4924.26	2905.1	0.761319	RIP1_KMT2F	NC1_KMT2F	3987.52	2911.52	0.453719	RIP2_KMT2F	NC2_KMT2F	3261.67	2134.91	0.611436
TMBIM6	3	0	0	0	RIP1_SETD1A	VeCL	16414.2	13011.8	0.335124	RIP1_KMT2F	NC1_KMT2F	47850.2	43672.8	0.13179	RIP2_KMT2F	NC2_KMT2F	213966	205663	0.057099
THRAP3	3	0	0	0	RIP1_SETD1A	VeCL	8207.09	6233.27	0.396882	RIP1_KMT2F	NC1_KMT2F	6645.86	4367.28	0.605721	RIP2_KMT2F	NC2_KMT2F	145470	144462	0.010032
THEM6	3	0	0	0	RIP1_SETD1A	VeCL	6565.68	4841.83	0.439392	RIP1_KMT2F	NC1_KMT2F	21266.8	18924.9	0.168317	RIP2_KMT2F	NC2_KMT2F	14351.3	13521.1	0.085969
TEX2	3	0	0	0	RIP1_SETD1A	VeCL	1641.42	968.365	0.761322	RIP1_KMT2F	NC1_KMT2F	26583.4	16013.4	0.731246	RIP2_KMT2F	NC2_KMT2F	43054	39851.7	0.111506
TCF3	3	0	0	0	RIP1_SETD1A	VeCL	29545.5	20818.3	0.505086	RIP1_KMT2F	NC1_KMT2F	65129.4	40761.3	0.676109	RIP2_KMT2F	NC2_KMT2F	50229.7	49103	0.032729
TCF20	3	0	0	0	RIP1_SETD1A	VeCL	8207.09	6233.27	0.396882	RIP1_KMT2F	NC1_KMT2F	25254.3	23292.2	0.116682	RIP2_KMT2F	NC2_KMT2F	147427	112439	0.390858
TBKBP1	3	0	0	0	RIP1_SETD1A	VeCL	3282.84	1936.73	0.761322	RIP1_KMT2F	NC1_KMT2F	5316.69	2911.52	0.868756	RIP2_KMT2F	NC2_KMT2F	9785.01	9251.28	0.08092
TADA2B	3	0	0	0	RIP1_SETD1A	VeCL	3282.84	2723.33	0.269573	RIP1_KMT2F	NC1_KMT2F	11962.5	10190.3	0.231322	RIP2_KMT2F	NC2_KMT2F	38487.7	23484	0.712719
TACO1	3	0	0	0	RIP1_SETD1A	VeCL	6565.68	5810.19	0.176359	RIP1_KMT2F	NC1_KMT2F	10633.4	7278.8	0.54683	RIP2_KMT2F	NC2_KMT2F	16308.3	11386.2	0.51832
STT3A	3	0	0	0	RIP1_SETD1A	VeCL	18055.6	9924.97	0.863312	RIP1_KMT2F	NC1_KMT2F	26583.4	20380.6	0.383329	RIP2_KMT2F	NC2_KMT2F	210052	209221	0.005719
STRADB	3	0	0	0	RIP1_SETD1A	VeCL	1641.42	968.365	0.761322	RIP1_KMT2F	NC1_KMT2F	15950.1	13101.8	0.2838	RIP2_KMT2F	NC2_KMT2F	9785.01	7116.37	0.459432
STOML2	3	0	0	0	RIP1_SETD1A	VeCL	29545.5	26932.5	0.13359	RIP1_KMT2F	NC1_KMT2F	49179.4	40761.3	0.270854	RIP2_KMT2F	NC2_KMT2F	39792.4	32023.7	0.313353
STK11	3	0	0	0	RIP1_SETD1A	VeCL	22979.9	13434.9	0.774387	RIP1_KMT2F	NC1_KMT2F	19937.6	14557.6	0.453719	RIP2_KMT2F	NC2_KMT2F	29355	23484	0.321928
SSR2	3	0	0	0	RIP1_SETD1A	VeCL	24621.3	18822	0.387487	RIP1_KMT2F	NC1_KMT2F	18608.4	17469.1	0.091149	RIP2_KMT2F	NC2_KMT2F	37835.4	32735.3	0.208889
SPTBN2	3	0	0	0	RIP1_SETD1A	VeCL	24621.3	17731.5	0.473592	RIP1_KMT2F	NC1_KMT2F	42533.5	39305.5	0.113868	RIP2_KMT2F	NC2_KMT2F	141556	133076	0.089122
SPTBN1	3	0	0	0	RIP1_SETD1A	VeCL	32828.4	19245.1	0.770453	RIP1_KMT2F	NC1_KMT2F	73104.5	53863.1	0.440663	RIP2_KMT2F	NC2_KMT2F	405099	328776	0.30117
SPTAN1	3	0	0	0	RIP1_SETD1A	VeCL	14772.8	14585	0.018458	RIP1_KMT2F	NC1_KMT2F	62471.1	53863.1	0.213892	RIP2_KMT2F	NC2_KMT2F	433802	375744	0.207287
SPRTN	3	0	0	0	RIP1_SETD1A	VeCL	3282.84	1754.97	0.903498	RIP1_KMT2F	NC1_KMT2F	2658.34	1455.76	0.868753	RIP2_KMT2F	NC2_KMT2F	27398	23484	0.222392
SORBS3	3	0	0	0	RIP1_SETD1A	VeCL	3282.84	2905.1	0.176357	RIP1_KMT2F	NC1_KMT2F	18608.4	10190.3	0.868757	RIP2_KMT2F	NC2_KMT2F	4566.34	3558.19	0.359895
SNX5	3	0	0	0	RIP1_SETD1A	VeCL	9848.51	8533.53	0.206763	RIP1_KMT2F	NC1_KMT2F	33229.3	20380.6	0.705259	RIP2_KMT2F	NC2_KMT2F	50229.7	41986.6	0.258612
SNX18	3	0	0	0	RIP1_SETD1A	VeCL	6565.68	3509.94	0.903498	RIP1_KMT2F	NC1_KMT2F	7975.03	5823.04	0.453717	RIP2_KMT2F	NC2_KMT2F	15656	12809.5	0.289501
SNRPD1	3	0	0	0	RIP1_SETD1A	VeCL	8207.09	4660.07	0.816519	RIP1_KMT2F	NC1_KMT2F	10633.4	10190.3	0.061406	RIP2_KMT2F	NC2_KMT2F	19570	18502.6	0.080916
SMIM7	3	0	0	0	RIP1_SETD1A	VeCL	3282.84	1754.97	0.903498	RIP1_KMT2F	NC1_KMT2F	5316.69	2911.52	0.868756	RIP2_KMT2F	NC2_KMT2F	7828.01	7116.37	0.137504
SMG9	3	0	0	0	RIP1_SETD1A	VeCL	6565.68	5446.67	0.26957	RIP1_KMT2F	NC1_KMT2F	7975.03	4367.28	0.868755	RIP2_KMT2F	NC2_KMT2F	20222.4	12809.5	0.65874
SMC1A	3	0	0	0	RIP1_SETD1A	VeCL	26262.7	17126.6	0.616776	RIP1_KMT2F	NC1_KMT2F	70446.1	59686.2	0.239122	RIP2_KMT2F	NC2_KMT2F	356827	335181	0.090284
SMARCA4	3	0	0	0	RIP1_SETD1A	VeCL	24621.3	15008.1	0.714166	RIP1_KMT2F	NC1_KMT2F	78421.2	71332.2	0.13669	RIP2_KMT2F	NC2_KMT2F	333995	324506	0.041581
SLITRK5	3	0	0	0	RIP1_SETD1A	VeCL	8207.09	5446.67	0.591496	RIP1_KMT2F	NC1_KMT2F	26583.4	18924.9	0.49024	RIP2_KMT2F	NC2_KMT2F	93936.1	59065.9	0.669354
SLC38A2	3	0	0	0	RIP1_SETD1A	VeCL	4924.26	4841.83	0.024355	RIP1_KMT2F	NC1_KMT2F	17279.2	13101.8	0.399271	RIP2_KMT2F	NC2_KMT2F	196353	194989	0.010057
SLC35F6	3	0	0	0	RIP1_SETD1A	VeCL	11489.9	10106.7	0.185054	RIP1_KMT2F	NC1_KMT2F	26583.4	26203.7	0.020755	RIP2_KMT2F	NC2_KMT2F	52839.1	34870.2	0.599611
SKA2	3	0	0	0	RIP1_SETD1A	VeCL	1641.42	968.365	0.761322	RIP1_KMT2F	NC1_KMT2F	2658.34	1455.76	0.868753	RIP2_KMT2F	NC2_KMT2F	6523.34	4269.82	0.611436
SHARPIN	3	0	0	0	RIP1_SETD1A	VeCL	3282.84	1754.97	0.903498	RIP1_KMT2F	NC1_KMT2F	31900.1	18924.9	0.753275	RIP2_KMT2F	NC2_KMT2F	14351.3	13521.1	0.085969
SGTA	3	0	0	0	RIP1_SETD1A	VeCL	22979.9	15553.4	0.563143	RIP1_KMT2F	NC1_KMT2F	53166.9	36394	0.546828	RIP2_KMT2F	NC2_KMT2F	45663.4	40563.3	0.170863
SFRP1	3	0	0	0	RIP1_SETD1A	VeCL	4924.26	2905.1	0.761319	RIP1_KMT2F	NC1_KMT2F	2658.34	1455.76	0.868753	RIP2_KMT2F	NC2_KMT2F	11089.7	9962.92	0.15458
SEPTIN9	3	0	0	0	RIP1_SETD1A	VeCL	24621.3	21181.8	0.217082	RIP1_KMT2F	NC1_KMT2F	65129.4	36394	0.839608	RIP2_KMT2F	NC2_KMT2F	69799.7	59777.5	0.223618
SEPTIN11	3	0	0	0	RIP1_SETD1A	VeCL	6565.68	4478.3	0.551993	RIP1_KMT2F	NC1_KMT2F	21266.8	13101.8	0.698838	RIP2_KMT2F	NC2_KMT2F	111549	108169	0.04439
SEPHS2	3	0	0	0	RIP1_SETD1A	VeCL	19697	10106.7	0.962664	RIP1_KMT2F	NC1_KMT2F	51837.7	30571	0.761838	RIP2_KMT2F	NC2_KMT2F	41749.4	39140	0.093112
SEMA4C	3	0	0	0	RIP1_SETD1A	VeCL	4924.26	2905.1	0.761319	RIP1_KMT2F	NC1_KMT2F	11962.5	8734.56	0.453712	RIP2_KMT2F	NC2_KMT2F	13699	9962.92	0.45943
SEC23IP	3	0	0	0	RIP1_SETD1A	VeCL	3282.84	1754.97	0.903498	RIP1_KMT2F	NC1_KMT2F	3987.52	2911.52	0.453719	RIP2_KMT2F	NC2_KMT2F	102416	84684.8	0.274266
SATB2	3	0	0	0	RIP1_SETD1A	VeCL	3282.84	1936.73	0.761322	RIP1_KMT2F	NC1_KMT2F	13291.7	11646.1	0.190679	RIP2_KMT2F	NC2_KMT2F	50229.7	36293.5	0.468829
SARM1	3	0	0	0	RIP1_SETD1A	VeCL	16414.2	8351.77	0.974791	RIP1_KMT2F	NC1_KMT2F	30571	27659.4	0.144394	RIP2_KMT2F	NC2_KMT2F	84151.1	72587	0.213271
SAMD4B	3	0	0	0	RIP1_SETD1A	VeCL	22979.9	14403.3	0.673973	RIP1_KMT2F	NC1_KMT2F	70446.1	42217	0.738696	RIP2_KMT2F	NC2_KMT2F	60014.7	56931	0.076101
RUSF1	3	0	0	0	RIP1_SETD1A	VeCL	4924.26	3873.46	0.346284	RIP1_KMT2F	NC1_KMT2F	14620.9	13101.8	0.158267	RIP2_KMT2F	NC2_KMT2F	12394.3	12097.8	0.034932
RTL6	3	0	0	0	RIP1_SETD1A	VeCL	11489.9	10106.7	0.185054	RIP1_KMT2F	NC1_KMT2F	37216.8	33482.5	0.152547	RIP2_KMT2F	NC2_KMT2F	55448.4	54084.4	0.035933
RPUSD1	3	0	0	0	RIP1_SETD1A	VeCL	22979.9	11861.7	0.954062	RIP1_KMT2F	NC1_KMT2F	54496.1	34938.2	0.641348	RIP2_KMT2F	NC2_KMT2F	16960.7	14232.7	0.252986
RPS28	3	0	0	0	RIP1_SETD1A	VeCL	21338.4	11075.1	0.946132	RIP1_KMT2F	NC1_KMT2F	9304.21	7278.8	0.354183	RIP2_KMT2F	NC2_KMT2F	5871.01	5693.1	0.044394
RPS11	3	0	0	0	RIP1_SETD1A	VeCL	73863.9	57434.4	0.362954	RIP1_KMT2F	NC1_KMT2F	83737.8	75699.5	0.145595	RIP2_KMT2F	NC2_KMT2F	41097	39140	0.070389
RPL21	3	0	0	0	RIP1_SETD1A	VeCL	14772.8	14343.7	0.042526	RIP1_KMT2F	NC1_KMT2F	55825.2	49495.8	0.17361	RIP2_KMT2F	NC2_KMT2F	22179.4	21349.1	0.055045
RNF40	3	0	0	0	RIP1_SETD1A	VeCL	32828.4	18276.7	0.844939	RIP1_KMT2F	NC1_KMT2F	140892	119372	0.239125	RIP2_KMT2F	NC2_KMT2F	81541.7	78280.1	0.058892
RNF216	3	0	0	0	RIP1_SETD1A	VeCL	4924.26	2723.33	0.854535	RIP1_KMT2F	NC1_KMT2F	10633.4	10190.3	0.061406	RIP2_KMT2F	NC2_KMT2F	50882	42698.2	0.25298
RNF187	3	0	0	0	RIP1_SETD1A	VeCL	37752.6	32802.2	0.202783	RIP1_KMT2F	NC1_KMT2F	73104.5	49495.8	0.562654	RIP2_KMT2F	NC2_KMT2F	56753.1	49814.6	0.188131
RNF145	3	0	0	0	RIP1_SETD1A	VeCL	3282.84	2723.33	0.269573	RIP1_KMT2F	NC1_KMT2F	11962.5	8734.56	0.453712	RIP2_KMT2F	NC2_KMT2F	19570	19214.2	0.026471
RNF138	3	0	0	0	RIP1_SETD1A	VeCL	11489.9	7019.88	0.710848	RIP1_KMT2F	NC1_KMT2F	23925.1	13101.8	0.86876	RIP2_KMT2F	NC2_KMT2F	31312	22772.4	0.459429
RITA1	3	0	0	0	RIP1_SETD1A	VeCL	9848.51	7746.92	0.346283	RIP1_KMT2F	NC1_KMT2F	11962.5	8734.56	0.453712	RIP2_KMT2F	NC2_KMT2F	10437.3	8539.64	0.289501
RIMS4	3	0	0	0	RIP1_SETD1A	VeCL	4924.26	3691.7	0.415622	RIP1_KMT2F	NC1_KMT2F	39875.2	33482.5	0.252085	RIP2_KMT2F	NC2_KMT2F	52839.1	44121.5	0.260124
RHOT2	3	0	0	0	RIP1_SETD1A	VeCL	9848.51	8774.85	0.166531	RIP1_KMT2F	NC1_KMT2F	19937.6	14557.6	0.453719	RIP2_KMT2F	NC2_KMT2F	32616.7	29177.1	0.160774
RHOB	3	0	0	0	RIP1_SETD1A	VeCL	44318.3	25296.6	0.808959	RIP1_KMT2F	NC1_KMT2F	15950.1	8734.56	0.868759	RIP2_KMT2F	NC2_KMT2F	43706.4	35581.9	0.296701
RGP1	3	0	0	0	RIP1_SETD1A	VeCL	14772.8	7988.24	0.886994	RIP1_KMT2F	NC1_KMT2F	45191.9	40761.3	0.148864	RIP2_KMT2F	NC2_KMT2F	80237.1	61912.4	0.374041
RCBTB1	3	0	0	0	RIP1_SETD1A	VeCL	1641.42	968.365	0.761322	RIP1_KMT2F	NC1_KMT2F	10633.4	5823.04	0.868759	RIP2_KMT2F	NC2_KMT2F	18265.4	17790.9	0.037974
RBM33	3	0	0	0	RIP1_SETD1A	VeCL	8207.09	6415.03	0.355415	RIP1_KMT2F	NC1_KMT2F	10633.4	5823.04	0.868759	RIP2_KMT2F	NC2_KMT2F	75670.7	63335.7	0.256716
RBM25	3	0	0	0	RIP1_SETD1A	VeCL	8207.09	5628.43	0.544138	RIP1_KMT2F	NC1_KMT2F	5316.69	4367.28	0.283793	RIP2_KMT2F	NC2_KMT2F	48925	38428.4	0.348399
RBM15B	3	0	0	0	RIP1_SETD1A	VeCL	26262.7	22332	0.233903	RIP1_KMT2F	NC1_KMT2F	108992	69876.5	0.641343	RIP2_KMT2F	NC2_KMT2F	174173	148732	0.227806
RANGAP1	3	0	0	0	RIP1_SETD1A	VeCL	50884	49020	0.053842	RIP1_KMT2F	NC1_KMT2F	90383.7	75699.5	0.255779	RIP2_KMT2F	NC2_KMT2F	216575	206375	0.069599
RALGAPA2	3	0	0	0	RIP1_SETD1A	VeCL	3282.84	2723.33	0.269573	RIP1_KMT2F	NC1_KMT2F	2658.34	1455.76	0.868753	RIP2_KMT2F	NC2_KMT2F	74366.1	61200.8	0.281095
RAI1	3	0	0	0	RIP1_SETD1A	VeCL	19697	15371.6	0.357709	RIP1_KMT2F	NC1_KMT2F	27912.6	24747.9	0.17361	RIP2_KMT2F	NC2_KMT2F	97850.1	84684.8	0.20847
RADIL	3	0	0	0	RIP1_SETD1A	VeCL	13131.4	7201.64	0.866623	RIP1_KMT2F	NC1_KMT2F	9304.21	8734.56	0.091149	RIP2_KMT2F	NC2_KMT2F	15003.7	13521.1	0.150106
PYCR3	3	0	0	0	RIP1_SETD1A	VeCL	14772.8	8351.77	0.822789	RIP1_KMT2F	NC1_KMT2F	10633.4	8734.56	0.283796	RIP2_KMT2F	NC2_KMT2F	21527	15656	0.459432
PYCR1	3	0	0	0	RIP1_SETD1A	VeCL	42676.9	34375.4	0.312079	RIP1_KMT2F	NC1_KMT2F	50508.5	39305.5	0.361795	RIP2_KMT2F	NC2_KMT2F	43706.4	31312	0.481129
PXDN	3	0	0	0	RIP1_SETD1A	VeCL	16414.2	9320.13	0.816522	RIP1_KMT2F	NC1_KMT2F	25254.3	14557.6	0.794757	RIP2_KMT2F	NC2_KMT2F	85455.7	72587	0.235466
PTPN14	3	0	0	0	RIP1_SETD1A	VeCL	11489.9	9924.97	0.211232	RIP1_KMT2F	NC1_KMT2F	14620.9	10190.3	0.520836	RIP2_KMT2F	NC2_KMT2F	146775	140904	0.058894
PTPN11	3	0	0	0	RIP1_SETD1A	VeCL	14772.8	8956.61	0.721919	RIP1_KMT2F	NC1_KMT2F	46521	27659.4	0.750112	RIP2_KMT2F	NC2_KMT2F	160474	146597	0.130484
PTP4A2	3	0	0	0	RIP1_SETD1A	VeCL	13131.4	7201.64	0.866623	RIP1_KMT2F	NC1_KMT2F	9304.21	7278.8	0.354183	RIP2_KMT2F	NC2_KMT2F	62624.1	49103	0.350907
PSMF1	3	0	0	0	RIP1_SETD1A	VeCL	13131.4	10470.3	0.326718	RIP1_KMT2F	NC1_KMT2F	35887.6	24747.9	0.536179	RIP2_KMT2F	NC2_KMT2F	36530.7	36293.5	0.009398
PSMD11	3	0	0	0	RIP1_SETD1A	VeCL	4924.26	3873.46	0.346284	RIP1_KMT2F	NC1_KMT2F	27912.6	20380.6	0.45372	RIP2_KMT2F	NC2_KMT2F	82846.4	78280.1	0.081793
PSMB2	3	0	0	0	RIP1_SETD1A	VeCL	13131.4	12225.2	0.103163	RIP1_KMT2F	NC1_KMT2F	18608.4	13101.8	0.506189	RIP2_KMT2F	NC2_KMT2F	44358.7	27753.8	0.676532
PSMA5	3	0	0	0	RIP1_SETD1A	VeCL	4924.26	3873.46	0.346284	RIP1_KMT2F	NC1_KMT2F	11962.5	10190.3	0.231322	RIP2_KMT2F	NC2_KMT2F	25441	24907.3	0.030587
PRRT3	3	0	0	0	RIP1_SETD1A	VeCL	3282.84	2723.33	0.269573	RIP1_KMT2F	NC1_KMT2F	3987.52	2911.52	0.453719	RIP2_KMT2F	NC2_KMT2F	8480.34	5693.1	0.574908
PRRC2B	3	0	0	0	RIP1_SETD1A	VeCL	9848.51	7019.88	0.488459	RIP1_KMT2F	NC1_KMT2F	130259	85889.8	0.600824	RIP2_KMT2F	NC2_KMT2F	632764	582119	0.120353
PRR14	3	0	0	0	RIP1_SETD1A	VeCL	11489.9	9320.13	0.301944	RIP1_KMT2F	NC1_KMT2F	13291.7	10190.3	0.383329	RIP2_KMT2F	NC2_KMT2F	20222.4	12097.8	0.74121
PRPS1	3	0	0	0	RIP1_SETD1A	VeCL	9848.51	5628.43	0.807173	RIP1_KMT2F	NC1_KMT2F	45191.9	37849.8	0.255779	RIP2_KMT2F	NC2_KMT2F	67842.7	67605.5	0.005053
PRPF8	3	0	0	0	RIP1_SETD1A	VeCL	67298.2	49928.8	0.430696	RIP1_KMT2F	NC1_KMT2F	164817	142664	0.208244	RIP2_KMT2F	NC2_KMT2F	1604740	1458860	0.137498
PROSER1	3	0	0	0	RIP1_SETD1A	VeCL	3282.84	2723.33	0.269573	RIP1_KMT2F	NC1_KMT2F	13291.7	10190.3	0.383329	RIP2_KMT2F	NC2_KMT2F	49577.4	44833.1	0.145118
PRKAR2A	3	0	0	0	RIP1_SETD1A	VeCL	19697	16158.2	0.285709	RIP1_KMT2F	NC1_KMT2F	30571	21836.4	0.485429	RIP2_KMT2F	NC2_KMT2F	121986	119555	0.029041
PRKAR1A	3	0	0	0	RIP1_SETD1A	VeCL	3282.84	1936.73	0.761322	RIP1_KMT2F	NC1_KMT2F	13291.7	7278.8	0.868753	RIP2_KMT2F	NC2_KMT2F	120029	114574	0.067103
PRDX2	3	0	0	0	RIP1_SETD1A	VeCL	16414.2	15735.2	0.060949	RIP1_KMT2F	NC1_KMT2F	25254.3	18924.9	0.416243	RIP2_KMT2F	NC2_KMT2F	33269	32735.3	0.023331
PRDM13	3	0	0	0	RIP1_SETD1A	VeCL	1641.42	968.365	0.761322	RIP1_KMT2F	NC1_KMT2F	2658.34	1455.76	0.868753	RIP2_KMT2F	NC2_KMT2F	1957	1423.27	0.459434
PPP4R3A	3	0	0	0	RIP1_SETD1A	VeCL	6565.68	3509.94	0.903498	RIP1_KMT2F	NC1_KMT2F	6645.86	5823.04	0.190683	RIP2_KMT2F	NC2_KMT2F	52839.1	34870.2	0.599611
PPP1R9B	3	0	0	0	RIP1_SETD1A	VeCL	21338.4	15553.4	0.456222	RIP1_KMT2F	NC1_KMT2F	9304.21	5823.04	0.676111	RIP2_KMT2F	NC2_KMT2F	65233.4	62624.1	0.058893
PPIF	3	0	0	0	RIP1_SETD1A	VeCL	27904.1	18822	0.568057	RIP1_KMT2F	NC1_KMT2F	63800.3	61141.9	0.061402	RIP2_KMT2F	NC2_KMT2F	67842.7	64759	0.067113
PPA1	3	0	0	0	RIP1_SETD1A	VeCL	4924.26	3691.7	0.415622	RIP1_KMT2F	NC1_KMT2F	29241.8	24747.9	0.240726	RIP2_KMT2F	NC2_KMT2F	74366.1	69740.4	0.09265
POMK	3	0	0	0	RIP1_SETD1A	VeCL	3282.84	1936.73	0.761322	RIP1_KMT2F	NC1_KMT2F	42533.5	37849.8	0.168314	RIP2_KMT2F	NC2_KMT2F	225708	177198	0.349095
POMGNT1	3	0	0	0	RIP1_SETD1A	VeCL	9848.51	5446.67	0.854531	RIP1_KMT2F	NC1_KMT2F	13291.7	8734.56	0.605719	RIP2_KMT2F	NC2_KMT2F	13046.7	9962.92	0.389044
POLR2B	3	0	0	0	RIP1_SETD1A	VeCL	1641.42	968.365	0.761322	RIP1_KMT2F	NC1_KMT2F	10633.4	5823.04	0.868759	RIP2_KMT2F	NC2_KMT2F	213313	176486	0.273418
POLD1	3	0	0	0	RIP1_SETD1A	VeCL	19697	12043.5	0.709721	RIP1_KMT2F	NC1_KMT2F	33229.3	18924.9	0.81217	RIP2_KMT2F	NC2_KMT2F	70452.1	66182.2	0.090199
PITPNA	3	0	0	0	RIP1_SETD1A	VeCL	3282.84	1936.73	0.761322	RIP1_KMT2F	NC1_KMT2F	25254.3	13101.8	0.946764	RIP2_KMT2F	NC2_KMT2F	45663.4	33446.9	0.449166
PIP5K1C	3	0	0	0	RIP1_SETD1A	VeCL	6565.68	5446.67	0.26957	RIP1_KMT2F	NC1_KMT2F	26583.4	20380.6	0.383329	RIP2_KMT2F	NC2_KMT2F	34573.7	23484	0.557997
PIP4K2B	3	0	0	0	RIP1_SETD1A	VeCL	8207.09	5446.67	0.591496	RIP1_KMT2F	NC1_KMT2F	30571	20380.6	0.584967	RIP2_KMT2F	NC2_KMT2F	56100.7	53372.8	0.071914
PIM2	3	0	0	0	RIP1_SETD1A	VeCL	1641.42	968.365	0.761322	RIP1_KMT2F	NC1_KMT2F	5316.69	2911.52	0.868756	RIP2_KMT2F	NC2_KMT2F	12394.3	7828.01	0.662959
PIK3R2	3	0	0	0	RIP1_SETD1A	VeCL	34469.8	17853.7	0.94911	RIP1_KMT2F	NC1_KMT2F	53166.9	49495.8	0.103222	RIP2_KMT2F	NC2_KMT2F	51534.4	37716.8	0.450328
PHF2	3	0	0	0	RIP1_SETD1A	VeCL	4924.26	2723.33	0.854535	RIP1_KMT2F	NC1_KMT2F	13291.7	7278.8	0.868753	RIP2_KMT2F	NC2_KMT2F	26093.4	16367.7	0.672833
PGBD5	3	0	0	0	RIP1_SETD1A	VeCL	8207.09	4660.07	0.816519	RIP1_KMT2F	NC1_KMT2F	15950.1	13101.8	0.2838	RIP2_KMT2F	NC2_KMT2F	15656	13521.1	0.211503
PGAP6	3	0	0	0	RIP1_SETD1A	VeCL	16414.2	15553.4	0.077714	RIP1_KMT2F	NC1_KMT2F	31900.1	16013.4	0.994281	RIP2_KMT2F	NC2_KMT2F	13699	12097.8	0.179326
PEBP1	3	0	0	0	RIP1_SETD1A	VeCL	18055.6	16703.5	0.112296	RIP1_KMT2F	NC1_KMT2F	30571	21836.4	0.485429	RIP2_KMT2F	NC2_KMT2F	39792.4	31312	0.345777
PDZD8	3	0	0	0	RIP1_SETD1A	VeCL	11489.9	8533.53	0.429152	RIP1_KMT2F	NC1_KMT2F	27912.6	18924.9	0.560631	RIP2_KMT2F	NC2_KMT2F	114158	96071	0.248859
PDXP	3	0	0	0	RIP1_SETD1A	VeCL	26262.7	21363.6	0.29786	RIP1_KMT2F	NC1_KMT2F	39875.2	23292.2	0.775645	RIP2_KMT2F	NC2_KMT2F	20222.4	19925.8	0.021317
PDRG1	3	0	0	0	RIP1_SETD1A	VeCL	1641.42	968.365	0.761322	RIP1_KMT2F	NC1_KMT2F	7975.03	4367.28	0.868755	RIP2_KMT2F	NC2_KMT2F	7175.67	4269.82	0.748938
PDCD2	3	0	0	0	RIP1_SETD1A	VeCL	14772.8	8351.77	0.822789	RIP1_KMT2F	NC1_KMT2F	22595.9	20380.6	0.148864	RIP2_KMT2F	NC2_KMT2F	13699	11386.2	0.266784
PBX2	3	0	0	0	RIP1_SETD1A	VeCL	9848.51	8774.85	0.166531	RIP1_KMT2F	NC1_KMT2F	17279.2	16013.4	0.109757	RIP2_KMT2F	NC2_KMT2F	18265.4	17790.9	0.037974
P3H1	3	0	0	0	RIP1_SETD1A	VeCL	6565.68	5810.19	0.176359	RIP1_KMT2F	NC1_KMT2F	25254.3	16013.4	0.657249	RIP2_KMT2F	NC2_KMT2F	34573.7	27753.8	0.31699
OAZ1	3	0	0	0	RIP1_SETD1A	VeCL	80429.5	58462.4	0.460216	RIP1_KMT2F	NC1_KMT2F	148867	131018	0.184259	RIP2_KMT2F	NC2_KMT2F	49577.4	41274.9	0.264418
NUP93	3	0	0	0	RIP1_SETD1A	VeCL	9848.51	8170	0.269569	RIP1_KMT2F	NC1_KMT2F	21266.8	16013.4	0.409323	RIP2_KMT2F	NC2_KMT2F	110244	107457	0.036941
NUP42	3	0	0	0	RIP1_SETD1A	VeCL	3282.84	1936.73	0.761322	RIP1_KMT2F	NC1_KMT2F	7975.03	7278.8	0.131789	RIP2_KMT2F	NC2_KMT2F	12394.3	9962.92	0.315036
NUP188	3	0	0	0	RIP1_SETD1A	VeCL	19697	19426.9	0.01992	RIP1_KMT2F	NC1_KMT2F	55825.2	50951.6	0.131789	RIP2_KMT2F	NC2_KMT2F	389443	350125	0.153542
NUMA1	3	0	0	0	RIP1_SETD1A	VeCL	31187	15916.9	0.970385	RIP1_KMT2F	NC1_KMT2F	38546	29115.2	0.404809	RIP2_KMT2F	NC2_KMT2F	218532	194989	0.164452
NUDT11	3	0	0	0	RIP1_SETD1A	VeCL	3282.84	1754.97	0.903498	RIP1_KMT2F	NC1_KMT2F	5316.69	4367.28	0.283793	RIP2_KMT2F	NC2_KMT2F	16960.7	14232.7	0.252986
NSD1	3	0	0	0	RIP1_SETD1A	VeCL	16414.2	9138.37	0.844936	RIP1_KMT2F	NC1_KMT2F	51837.7	43672.8	0.247267	RIP2_KMT2F	NC2_KMT2F	382920	301022	0.347174
NPTX1	3	0	0	0	RIP1_SETD1A	VeCL	13131.4	9320.13	0.494599	RIP1_KMT2F	NC1_KMT2F	29241.8	29115.2	0.00626	RIP2_KMT2F	NC2_KMT2F	76975.4	48391.3	0.66965
NPRL3	3	0	0	0	RIP1_SETD1A	VeCL	13131.4	12043.5	0.124766	RIP1_KMT2F	NC1_KMT2F	29241.8	18924.9	0.627746	RIP2_KMT2F	NC2_KMT2F	28050.4	14944.4	0.908416
NOTCH3	3	0	0	0	RIP1_SETD1A	VeCL	18055.6	12284.8	0.555572	RIP1_KMT2F	NC1_KMT2F	26583.4	26203.7	0.020755	RIP2_KMT2F	NC2_KMT2F	80237.1	71875.3	0.158773
NOTCH1	3	0	0	0	RIP1_SETD1A	VeCL	8207.09	4478.3	0.87392	RIP1_KMT2F	NC1_KMT2F	10633.4	5823.04	0.868759	RIP2_KMT2F	NC2_KMT2F	66538.1	61912.4	0.103952
NONO	3	0	0	0	RIP1_SETD1A	VeCL	37752.6	20758.8	0.862853	RIP1_KMT2F	NC1_KMT2F	108992	97535.9	0.160217	RIP2_KMT2F	NC2_KMT2F	591015	533728	0.14709
NME1-NME2	3	0	0	0	RIP1_SETD1A	VeCL	62373.9	61549.2	0.019202	RIP1_KMT2F	NC1_KMT2F	69117	58230.4	0.247268	RIP2_KMT2F	NC2_KMT2F	31964.4	26330.6	0.279726
NFE2L3	3	0	0	0	RIP1_SETD1A	VeCL	1641.42	968.365	0.761322	RIP1_KMT2F	NC1_KMT2F	2658.34	1455.76	0.868753	RIP2_KMT2F	NC2_KMT2F	14351.3	8539.64	0.748934
NET1	3	0	0	0	RIP1_SETD1A	VeCL	8207.09	7565.16	0.1175	RIP1_KMT2F	NC1_KMT2F	26583.4	24747.9	0.10322	RIP2_KMT2F	NC2_KMT2F	68495.1	56219.3	0.284935
NEIL2	3	0	0	0	RIP1_SETD1A	VeCL	1641.42	968.365	0.761322	RIP1_KMT2F	NC1_KMT2F	9304.21	8734.56	0.091149	RIP2_KMT2F	NC2_KMT2F	4566.34	3558.19	0.359895
NDUFA4	3	0	0	0	RIP1_SETD1A	VeCL	1641.42	968.365	0.761322	RIP1_KMT2F	NC1_KMT2F	2658.34	1455.76	0.868753	RIP2_KMT2F	NC2_KMT2F	5871.01	3558.19	0.722465
NCOR2	3	0	0	0	RIP1_SETD1A	VeCL	29545.5	25660.1	0.203412	RIP1_KMT2F	NC1_KMT2F	66458.6	65509.2	0.020758	RIP2_KMT2F	NC2_KMT2F	138947	120267	0.208294
NCL	3	0	0	0	RIP1_SETD1A	VeCL	39394.1	30320.2	0.3777	RIP1_KMT2F	NC1_KMT2F	47850.2	39305.5	0.283794	RIP2_KMT2F	NC2_KMT2F	371178	360088	0.043762
NCKIPSD	3	0	0	0	RIP1_SETD1A	VeCL	16414.2	9138.37	0.844936	RIP1_KMT2F	NC1_KMT2F	22595.9	13101.8	0.786296	RIP2_KMT2F	NC2_KMT2F	28050.4	22060.7	0.346543
NAGPA	3	0	0	0	RIP1_SETD1A	VeCL	3282.84	1936.73	0.761322	RIP1_KMT2F	NC1_KMT2F	6645.86	5823.04	0.190683	RIP2_KMT2F	NC2_KMT2F	7175.67	7116.37	0.011972
NAE1	3	0	0	0	RIP1_SETD1A	VeCL	3282.84	1936.73	0.761322	RIP1_KMT2F	NC1_KMT2F	5316.69	2911.52	0.868756	RIP2_KMT2F	NC2_KMT2F	23484	17079.3	0.459429
NADK	3	0	0	0	RIP1_SETD1A	VeCL	4924.26	4841.83	0.024355	RIP1_KMT2F	NC1_KMT2F	27912.6	18924.9	0.560631	RIP2_KMT2F	NC2_KMT2F	33921.4	21349.1	0.66802
MYO1C	3	0	0	0	RIP1_SETD1A	VeCL	24621.3	13798.4	0.835406	RIP1_KMT2F	NC1_KMT2F	29241.8	23292.2	0.328185	RIP2_KMT2F	NC2_KMT2F	71756.7	64759	0.148033
MYH10	3	0	0	0	RIP1_SETD1A	VeCL	9848.51	7383.4	0.41562	RIP1_KMT2F	NC1_KMT2F	21266.8	16013.4	0.409323	RIP2_KMT2F	NC2_KMT2F	300074	229147	0.389045
MYC	3	0	0	0	RIP1_SETD1A	VeCL	24621.3	23118.6	0.090853	RIP1_KMT2F	NC1_KMT2F	53166.9	33482.5	0.667121	RIP2_KMT2F	NC2_KMT2F	87412.8	75433.5	0.212639
MYBL2	3	0	0	0	RIP1_SETD1A	VeCL	47601.1	38853.7	0.292943	RIP1_KMT2F	NC1_KMT2F	236593	195072	0.278401	RIP2_KMT2F	NC2_KMT2F	100459	88954.6	0.175466
MTG2	3	0	0	0	RIP1_SETD1A	VeCL	4924.26	2723.33	0.854535	RIP1_KMT2F	NC1_KMT2F	6645.86	5823.04	0.190683	RIP2_KMT2F	NC2_KMT2F	25441	24907.3	0.030587
MTCL1	3	0	0	0	RIP1_SETD1A	VeCL	1641.42	968.365	0.761322	RIP1_KMT2F	NC1_KMT2F	5316.69	2911.52	0.868756	RIP2_KMT2F	NC2_KMT2F	19570	14944.4	0.389039
MTCH1	3	0	0	0	RIP1_SETD1A	VeCL	27904.1	21545.4	0.373097	RIP1_KMT2F	NC1_KMT2F	57154.4	32026.7	0.835589	RIP2_KMT2F	NC2_KMT2F	37183	36293.5	0.034932
MSX1	3	0	0	0	RIP1_SETD1A	VeCL	3282.84	2905.1	0.176357	RIP1_KMT2F	NC1_KMT2F	3987.52	2911.52	0.453719	RIP2_KMT2F	NC2_KMT2F	5871.01	3558.19	0.722465
MSN	3	0	0	0	RIP1_SETD1A	VeCL	13131.4	7383.4	0.830664	RIP1_KMT2F	NC1_KMT2F	21266.8	17469.1	0.283798	RIP2_KMT2F	NC2_KMT2F	148732	148021	0.006913
MSL2	3	0	0	0	RIP1_SETD1A	VeCL	11489.9	10711.6	0.101192	RIP1_KMT2F	NC1_KMT2F	3987.52	2911.52	0.453719	RIP2_KMT2F	NC2_KMT2F	24788.7	20637.5	0.264414
MSL1	3	0	0	0	RIP1_SETD1A	VeCL	11489.9	9138.37	0.330357	RIP1_KMT2F	NC1_KMT2F	19937.6	16013.4	0.316212	RIP2_KMT2F	NC2_KMT2F	54796.1	41274.9	0.408808
MRPL12	3	0	0	0	RIP1_SETD1A	VeCL	34469.8	33225.3	0.053051	RIP1_KMT2F	NC1_KMT2F	65129.4	48040.1	0.43907	RIP2_KMT2F	NC2_KMT2F	30007.4	26330.6	0.188578
MMACHC	3	0	0	0	RIP1_SETD1A	VeCL	19697	16885.3	0.222208	RIP1_KMT2F	NC1_KMT2F	23925.1	21836.4	0.13179	RIP2_KMT2F	NC2_KMT2F	109592	94647.7	0.211503
MLLT1	3	0	0	0	RIP1_SETD1A	VeCL	11489.9	9924.97	0.211232	RIP1_KMT2F	NC1_KMT2F	54496.1	36394	0.582452	RIP2_KMT2F	NC2_KMT2F	56753.1	45544.8	0.317413
MINK1	3	0	0	0	RIP1_SETD1A	VeCL	13131.4	7201.64	0.866623	RIP1_KMT2F	NC1_KMT2F	21266.8	20380.6	0.061406	RIP2_KMT2F	NC2_KMT2F	47620.4	46968	0.019902
MID1	3	0	0	0	RIP1_SETD1A	VeCL	31187	19245.1	0.696454	RIP1_KMT2F	NC1_KMT2F	49179.4	37849.8	0.377768	RIP2_KMT2F	NC2_KMT2F	146123	134499	0.119588
MGAT1	3	0	0	0	RIP1_SETD1A	VeCL	14772.8	10288.5	0.521911	RIP1_KMT2F	NC1_KMT2F	41204.3	30571	0.430631	RIP2_KMT2F	NC2_KMT2F	33921.4	33446.9	0.020323
MFSD14B	3	0	0	0	RIP1_SETD1A	VeCL	3282.84	2905.1	0.176357	RIP1_KMT2F	NC1_KMT2F	27912.6	14557.6	0.939144	RIP2_KMT2F	NC2_KMT2F	41097	24907.3	0.722464
MEN1	3	0	0	0	RIP1_SETD1A	VeCL	24621.3	18640.3	0.401482	RIP1_KMT2F	NC1_KMT2F	35887.6	24747.9	0.536179	RIP2_KMT2F	NC2_KMT2F	57405.4	51949.5	0.144077
MED29	3	0	0	0	RIP1_SETD1A	VeCL	8207.09	7383.4	0.152585	RIP1_KMT2F	NC1_KMT2F	27912.6	21836.4	0.354181	RIP2_KMT2F	NC2_KMT2F	24136.4	22772.4	0.083924
MED24	3	0	0	0	RIP1_SETD1A	VeCL	19697	14948.6	0.397966	RIP1_KMT2F	NC1_KMT2F	49179.4	27659.4	0.830284	RIP2_KMT2F	NC2_KMT2F	105678	105322	0.004868
MED15	3	0	0	0	RIP1_SETD1A	VeCL	9848.51	8170	0.269569	RIP1_KMT2F	NC1_KMT2F	17279.2	11646.1	0.56919	RIP2_KMT2F	NC2_KMT2F	23484	14232.7	0.722469
MED12	3	0	0	0	RIP1_SETD1A	VeCL	9848.51	6415.03	0.618449	RIP1_KMT2F	NC1_KMT2F	25254.3	14557.6	0.794757	RIP2_KMT2F	NC2_KMT2F	123943	115997	0.095589
MDH1	3	0	0	0	RIP1_SETD1A	VeCL	3282.84	1936.73	0.761322	RIP1_KMT2F	NC1_KMT2F	13291.7	11646.1	0.190679	RIP2_KMT2F	NC2_KMT2F	55448.4	54084.4	0.035933
MBTD1	3	0	0	0	RIP1_SETD1A	VeCL	1641.42	968.365	0.761322	RIP1_KMT2F	NC1_KMT2F	23925.1	17469.1	0.45372	RIP2_KMT2F	NC2_KMT2F	58057.7	55507.7	0.0648
MBOAT2	3	0	0	0	RIP1_SETD1A	VeCL	3282.84	2905.1	0.176357	RIP1_KMT2F	NC1_KMT2F	5316.69	2911.52	0.868756	RIP2_KMT2F	NC2_KMT2F	31312	19925.8	0.652078
MAU2	3	0	0	0	RIP1_SETD1A	VeCL	11489.9	7201.64	0.673969	RIP1_KMT2F	NC1_KMT2F	29241.8	24747.9	0.240726	RIP2_KMT2F	NC2_KMT2F	54796.1	38428.4	0.5119
MARVELD1	3	0	0	0	RIP1_SETD1A	VeCL	8207.09	4841.83	0.761318	RIP1_KMT2F	NC1_KMT2F	15950.1	11646.1	0.453719	RIP2_KMT2F	NC2_KMT2F	28050.4	20637.5	0.442753
MAP4K4	3	0	0	0	RIP1_SETD1A	VeCL	4924.26	3691.7	0.415622	RIP1_KMT2F	NC1_KMT2F	23925.1	18924.9	0.338239	RIP2_KMT2F	NC2_KMT2F	110897	109592	0.017078
MAD2L2	3	0	0	0	RIP1_SETD1A	VeCL	9848.51	7383.4	0.41562	RIP1_KMT2F	NC1_KMT2F	17279.2	13101.8	0.399271	RIP2_KMT2F	NC2_KMT2F	7175.67	4981.46	0.526545
LRRC40	3	0	0	0	RIP1_SETD1A	VeCL	3282.84	2723.33	0.269573	RIP1_KMT2F	NC1_KMT2F	2658.34	1455.76	0.868753	RIP2_KMT2F	NC2_KMT2F	29355	20637.5	0.508338
LRP3	3	0	0	0	RIP1_SETD1A	VeCL	34469.8	21000.1	0.714937	RIP1_KMT2F	NC1_KMT2F	53166.9	34938.2	0.605723	RIP2_KMT2F	NC2_KMT2F	15003.7	13521.1	0.150106
LEMD2	3	0	0	0	RIP1_SETD1A	VeCL	8207.09	7383.4	0.152585	RIP1_KMT2F	NC1_KMT2F	11962.5	7278.8	0.716746	RIP2_KMT2F	NC2_KMT2F	21527	14944.4	0.526542
LCOR	3	0	0	0	RIP1_SETD1A	VeCL	6565.68	4478.3	0.551993	RIP1_KMT2F	NC1_KMT2F	35887.6	26203.7	0.453715	RIP2_KMT2F	NC2_KMT2F	176130	153714	0.196392
KRTCAP2	3	0	0	0	RIP1_SETD1A	VeCL	3282.84	1754.97	0.903498	RIP1_KMT2F	NC1_KMT2F	2658.34	1455.76	0.868753	RIP2_KMT2F	NC2_KMT2F	5218.67	4269.82	0.289507
KLHL15	3	0	0	0	RIP1_SETD1A	VeCL	1641.42	968.365	0.761322	RIP1_KMT2F	NC1_KMT2F	6645.86	4367.28	0.605721	RIP2_KMT2F	NC2_KMT2F	59362.4	55507.7	0.096862
KLHDC3	3	0	0	0	RIP1_SETD1A	VeCL	24621.3	16885.3	0.544139	RIP1_KMT2F	NC1_KMT2F	38546	34938.2	0.141776	RIP2_KMT2F	NC2_KMT2F	18265.4	12809.5	0.511899
KIF4A	3	0	0	0	RIP1_SETD1A	VeCL	3282.84	1936.73	0.761322	RIP1_KMT2F	NC1_KMT2F	10633.4	5823.04	0.868759	RIP2_KMT2F	NC2_KMT2F	61971.7	59777.5	0.052007
KIF1C	3	0	0	0	RIP1_SETD1A	VeCL	37752.6	20031.7	0.914291	RIP1_KMT2F	NC1_KMT2F	118296	104815	0.174556	RIP2_KMT2F	NC2_KMT2F	121334	110304	0.137499
KIAA2013	3	0	0	0	RIP1_SETD1A	VeCL	16414.2	9138.37	0.844936	RIP1_KMT2F	NC1_KMT2F	27912.6	23292.2	0.26107	RIP2_KMT2F	NC2_KMT2F	45663.4	28465.5	0.681824
KIAA1191	3	0	0	0	RIP1_SETD1A	VeCL	11489.9	6596.8	0.800528	RIP1_KMT2F	NC1_KMT2F	58483.6	46584.3	0.328188	RIP2_KMT2F	NC2_KMT2F	21527	14232.7	0.596938
KHNYN	3	0	0	0	RIP1_SETD1A	VeCL	8207.09	4660.07	0.816519	RIP1_KMT2F	NC1_KMT2F	10633.4	7278.8	0.54683	RIP2_KMT2F	NC2_KMT2F	50882	46256.4	0.137502
KCTD12	3	0	0	0	RIP1_SETD1A	VeCL	19697	19245.1	0.033485	RIP1_KMT2F	NC1_KMT2F	46521	42217	0.140058	RIP2_KMT2F	NC2_KMT2F	148732	119555	0.315041
KCNJ12	3	0	0	0	RIP1_SETD1A	VeCL	3282.84	2723.33	0.269573	RIP1_KMT2F	NC1_KMT2F	10633.4	7278.8	0.54683	RIP2_KMT2F	NC2_KMT2F	24788.7	20637.5	0.264414
KAT2A	3	0	0	0	RIP1_SETD1A	VeCL	22979.9	13798.4	0.735872	RIP1_KMT2F	NC1_KMT2F	26583.4	20380.6	0.383329	RIP2_KMT2F	NC2_KMT2F	67190.4	52661.1	0.351517
ITSN1	3	0	0	0	RIP1_SETD1A	VeCL	3282.84	1754.97	0.903498	RIP1_KMT2F	NC1_KMT2F	2658.34	1455.76	0.868753	RIP2_KMT2F	NC2_KMT2F	14351.3	7828.01	0.874464
IRF2BP1	3	0	0	0	RIP1_SETD1A	VeCL	14772.8	12830.1	0.203411	RIP1_KMT2F	NC1_KMT2F	14620.9	11646.1	0.328185	RIP2_KMT2F	NC2_KMT2F	29355	28465.5	0.044392
IQGAP3	3	0	0	0	RIP1_SETD1A	VeCL	11489.9	10106.7	0.185054	RIP1_KMT2F	NC1_KMT2F	21266.8	20380.6	0.061406	RIP2_KMT2F	NC2_KMT2F	60667.1	45544.8	0.413628
IP6K1	3	0	0	0	RIP1_SETD1A	VeCL	13131.4	7988.24	0.717071	RIP1_KMT2F	NC1_KMT2F	31900.1	21836.4	0.546826	RIP2_KMT2F	NC2_KMT2F	54143.7	44833.1	0.272229
INO80	3	0	0	0	RIP1_SETD1A	VeCL	8207.09	5446.67	0.591496	RIP1_KMT2F	NC1_KMT2F	7975.03	7278.8	0.131789	RIP2_KMT2F	NC2_KMT2F	40444.7	34158.6	0.243702
HUWE1	3	0	0	0	RIP1_SETD1A	VeCL	68939.6	66873.7	0.043894	RIP1_KMT2F	NC1_KMT2F	159501	147032	0.117435	RIP2_KMT2F	NC2_KMT2F	1566910	1372040	0.1916
HSP90AB1	3	0	0	0	RIP1_SETD1A	VeCL	27904.1	14525.5	0.941889	RIP1_KMT2F	NC1_KMT2F	166147	147032	0.17633	RIP2_KMT2F	NC2_KMT2F	1184640	1149290	0.043706
HSDL1	3	0	0	0	RIP1_SETD1A	VeCL	1641.42	968.365	0.761322	RIP1_KMT2F	NC1_KMT2F	10633.4	5823.04	0.868759	RIP2_KMT2F	NC2_KMT2F	30007.4	27042.2	0.150106
HNRNPU	3	0	0	0	RIP1_SETD1A	VeCL	70581	67901.6	0.055834	RIP1_KMT2F	NC1_KMT2F	93042.1	65509.2	0.506186	RIP2_KMT2F	NC2_KMT2F	514691	499569	0.043023
HMGCR	3	0	0	0	RIP1_SETD1A	VeCL	3282.84	1936.73	0.761322	RIP1_KMT2F	NC1_KMT2F	15950.1	8734.56	0.868759	RIP2_KMT2F	NC2_KMT2F	141556	134499	0.073777
HMG20B	3	0	0	0	RIP1_SETD1A	VeCL	18055.6	16944.8	0.091604	RIP1_KMT2F	NC1_KMT2F	33229.3	21836.4	0.605721	RIP2_KMT2F	NC2_KMT2F	16960.7	12809.5	0.404982
HMG20A	3	0	0	0	RIP1_SETD1A	VeCL	3282.84	1754.97	0.903498	RIP1_KMT2F	NC1_KMT2F	13291.7	10190.3	0.383329	RIP2_KMT2F	NC2_KMT2F	56100.7	42698.2	0.393844
HMBOX1	3	0	0	0	RIP1_SETD1A	VeCL	3282.84	1936.73	0.761322	RIP1_KMT2F	NC1_KMT2F	10633.4	5823.04	0.868759	RIP2_KMT2F	NC2_KMT2F	54143.7	43409.9	0.318769
HIC2	3	0	0	0	RIP1_SETD1A	VeCL	13131.4	8170	0.684613	RIP1_KMT2F	NC1_KMT2F	29241.8	20380.6	0.520836	RIP2_KMT2F	NC2_KMT2F	70452.1	67605.5	0.059502
HGS	3	0	0	0	RIP1_SETD1A	VeCL	21338.4	15371.6	0.473185	RIP1_KMT2F	NC1_KMT2F	19937.6	13101.8	0.605727	RIP2_KMT2F	NC2_KMT2F	52186.7	45544.8	0.196396
HEG1	3	0	0	0	RIP1_SETD1A	VeCL	3282.84	2905.1	0.176357	RIP1_KMT2F	NC1_KMT2F	10633.4	5823.04	0.868759	RIP2_KMT2F	NC2_KMT2F	35878.4	33446.9	0.101243
HEATR1	3	0	0	0	RIP1_SETD1A	VeCL	9848.51	9138.37	0.107969	RIP1_KMT2F	NC1_KMT2F	39875.2	34938.2	0.190686	RIP2_KMT2F	NC2_KMT2F	518605	503127	0.043714
H2AC15	3	0	0	0	RIP1_SETD1A	VeCL	29545.5	27114.2	0.12389	RIP1_KMT2F	NC1_KMT2F	47850.2	37849.8	0.338239	RIP2_KMT2F	NC2_KMT2F	15656	9962.92	0.652075
GRAMD1A	3	0	0	0	RIP1_SETD1A	VeCL	26262.7	14403.3	0.866616	RIP1_KMT2F	NC1_KMT2F	30571	26203.7	0.222393	RIP2_KMT2F	NC2_KMT2F	28702.7	19925.8	0.526549
GPX4	3	0	0	0	RIP1_SETD1A	VeCL	36111.2	30138.4	0.260844	RIP1_KMT2F	NC1_KMT2F	30571	29115.2	0.070391	RIP2_KMT2F	NC2_KMT2F	9785.01	8539.64	0.196398
GPI	3	0	0	0	RIP1_SETD1A	VeCL	54166.8	42122.3	0.362825	RIP1_KMT2F	NC1_KMT2F	111650	100447	0.152549	RIP2_KMT2F	NC2_KMT2F	341823	308139	0.149668
GPAT4	3	0	0	0	RIP1_SETD1A	VeCL	8207.09	6415.03	0.355415	RIP1_KMT2F	NC1_KMT2F	21266.8	20380.6	0.061406	RIP2_KMT2F	NC2_KMT2F	83498.7	74721.9	0.160223
GNB2	3	0	0	0	RIP1_SETD1A	VeCL	26262.7	16280.5	0.68987	RIP1_KMT2F	NC1_KMT2F	47850.2	36394	0.394824	RIP2_KMT2F	NC2_KMT2F	33921.4	32735.3	0.051349
GNAS	3	0	0	0	RIP1_SETD1A	VeCL	50884	40608.7	0.325423	RIP1_KMT2F	NC1_KMT2F	111650	97535.9	0.194978	RIP2_KMT2F	NC2_KMT2F	125900	115997	0.118191
GNA12	3	0	0	0	RIP1_SETD1A	VeCL	8207.09	5446.67	0.591496	RIP1_KMT2F	NC1_KMT2F	15950.1	11646.1	0.453719	RIP2_KMT2F	NC2_KMT2F	40444.7	27042.2	0.580738
GNA11	3	0	0	0	RIP1_SETD1A	VeCL	9848.51	7201.64	0.45158	RIP1_KMT2F	NC1_KMT2F	26583.4	20380.6	0.383329	RIP2_KMT2F	NC2_KMT2F	43054	40563.3	0.085972
GMEB2	3	0	0	0	RIP1_SETD1A	VeCL	1641.42	968.365	0.761322	RIP1_KMT2F	NC1_KMT2F	14620.9	11646.1	0.328185	RIP2_KMT2F	NC2_KMT2F	20874.7	17079.3	0.289507
GLE1	3	0	0	0	RIP1_SETD1A	VeCL	3282.84	1936.73	0.761322	RIP1_KMT2F	NC1_KMT2F	13291.7	8734.56	0.605719	RIP2_KMT2F	NC2_KMT2F	47620.4	41986.6	0.181651
GID8	3	0	0	0	RIP1_SETD1A	VeCL	3282.84	2905.1	0.176357	RIP1_KMT2F	NC1_KMT2F	22595.9	14557.6	0.634288	RIP2_KMT2F	NC2_KMT2F	35226	32735.3	0.105793
GGPS1	3	0	0	0	RIP1_SETD1A	VeCL	4924.26	2723.33	0.854535	RIP1_KMT2F	NC1_KMT2F	14620.9	10190.3	0.520836	RIP2_KMT2F	NC2_KMT2F	11742	9962.92	0.237038
GDF11	3	0	0	0	RIP1_SETD1A	VeCL	6565.68	4478.3	0.551993	RIP1_KMT2F	NC1_KMT2F	13291.7	13101.8	0.020761	RIP2_KMT2F	NC2_KMT2F	14351.3	9962.92	0.526541
FZD7	3	0	0	0	RIP1_SETD1A	VeCL	9848.51	5810.19	0.76132	RIP1_KMT2F	NC1_KMT2F	6645.86	5823.04	0.190683	RIP2_KMT2F	NC2_KMT2F	37835.4	23484	0.688059
FZD2	3	0	0	0	RIP1_SETD1A	VeCL	3282.84	2905.1	0.176357	RIP1_KMT2F	NC1_KMT2F	3987.52	2911.52	0.453719	RIP2_KMT2F	NC2_KMT2F	15656	7828.01	0.999998
FOXK1	3	0	0	0	RIP1_SETD1A	VeCL	39394.1	26446.7	0.574892	RIP1_KMT2F	NC1_KMT2F	69117	59686.2	0.211643	RIP2_KMT2F	NC2_KMT2F	284418	259036	0.13486
FLYWCH1	3	0	0	0	RIP1_SETD1A	VeCL	18055.6	13011.8	0.472626	RIP1_KMT2F	NC1_KMT2F	22595.9	18924.9	0.255775	RIP2_KMT2F	NC2_KMT2F	30659.7	22060.7	0.474865
FKBP8	3	0	0	0	RIP1_SETD1A	VeCL	49242.6	38794.2	0.344066	RIP1_KMT2F	NC1_KMT2F	51837.7	48040.1	0.109763	RIP2_KMT2F	NC2_KMT2F	30007.4	28465.5	0.076104
FGFRL1	3	0	0	0	RIP1_SETD1A	VeCL	14772.8	8351.77	0.822789	RIP1_KMT2F	NC1_KMT2F	31900.1	23292.2	0.453714	RIP2_KMT2F	NC2_KMT2F	13699	13521.1	0.018858
FEM1A	3	0	0	0	RIP1_SETD1A	VeCL	21338.4	15553.4	0.456222	RIP1_KMT2F	NC1_KMT2F	57154.4	37849.8	0.594579	RIP2_KMT2F	NC2_KMT2F	73061.4	59777.5	0.289507
FBXL19	3	0	0	0	RIP1_SETD1A	VeCL	24621.3	22755	0.113723	RIP1_KMT2F	NC1_KMT2F	45191.9	23292.2	0.956217	RIP2_KMT2F	NC2_KMT2F	58710.1	54084.4	0.118396
FBRS	3	0	0	0	RIP1_SETD1A	VeCL	19697	15916.9	0.307417	RIP1_KMT2F	NC1_KMT2F	22595.9	20380.6	0.148864	RIP2_KMT2F	NC2_KMT2F	75018.4	51949.5	0.530135
FBH1	3	0	0	0	RIP1_SETD1A	VeCL	9848.51	5628.43	0.807173	RIP1_KMT2F	NC1_KMT2F	55825.2	37849.8	0.560631	RIP2_KMT2F	NC2_KMT2F	67842.7	56931	0.252979
FBF1	3	0	0	0	RIP1_SETD1A	VeCL	3282.84	2723.33	0.269573	RIP1_KMT2F	NC1_KMT2F	2658.34	1455.76	0.868753	RIP2_KMT2F	NC2_KMT2F	12394.3	11386.2	0.12239
FAM89B	3	0	0	0	RIP1_SETD1A	VeCL	4924.26	4660.07	0.079555	RIP1_KMT2F	NC1_KMT2F	6645.86	5823.04	0.190683	RIP2_KMT2F	NC2_KMT2F	4566.34	2846.55	0.681824
FAM32A	3	0	0	0	RIP1_SETD1A	VeCL	3282.84	2905.1	0.176357	RIP1_KMT2F	NC1_KMT2F	9304.21	7278.8	0.354183	RIP2_KMT2F	NC2_KMT2F	7828.01	6404.73	0.289508
FAM234A	3	0	0	0	RIP1_SETD1A	VeCL	8207.09	5810.19	0.498285	RIP1_KMT2F	NC1_KMT2F	18608.4	10190.3	0.868757	RIP2_KMT2F	NC2_KMT2F	17613	14232.7	0.307431
FAM189B	3	0	0	0	RIP1_SETD1A	VeCL	42676.9	34616.7	0.301987	RIP1_KMT2F	NC1_KMT2F	93042.1	82978.3	0.16515	RIP2_KMT2F	NC2_KMT2F	80237.1	64047.3	0.325132
FAAP100	3	0	0	0	RIP1_SETD1A	VeCL	24621.3	12830.1	0.940375	RIP1_KMT2F	NC1_KMT2F	31900.1	23292.2	0.453714	RIP2_KMT2F	NC2_KMT2F	38487.7	29177.1	0.399561
ETFA	3	0	0	0	RIP1_SETD1A	VeCL	14772.8	9683.65	0.60932	RIP1_KMT2F	NC1_KMT2F	25254.3	20380.6	0.309333	RIP2_KMT2F	NC2_KMT2F	37835.4	32023.7	0.240597
ESYT2	3	0	0	0	RIP1_SETD1A	VeCL	6565.68	5810.19	0.176359	RIP1_KMT2F	NC1_KMT2F	35887.6	32026.7	0.16421	RIP2_KMT2F	NC2_KMT2F	114158	98917.5	0.206734
EP300	3	0	0	0	RIP1_SETD1A	VeCL	18055.6	10529.8	0.777968	RIP1_KMT2F	NC1_KMT2F	31900.1	26203.7	0.28379	RIP2_KMT2F	NC2_KMT2F	246582	225589	0.128371
ENSA	3	0	0	0	RIP1_SETD1A	VeCL	22979.9	16521.8	0.476002	RIP1_KMT2F	NC1_KMT2F	30571	24747.9	0.304858	RIP2_KMT2F	NC2_KMT2F	37183	23484	0.662965
ELP1	3	0	0	0	RIP1_SETD1A	VeCL	3282.84	2723.33	0.269573	RIP1_KMT2F	NC1_KMT2F	18608.4	10190.3	0.868757	RIP2_KMT2F	NC2_KMT2F	166345	143751	0.210607
ELAVL1	3	0	0	0	RIP1_SETD1A	VeCL	4924.26	4841.83	0.024355	RIP1_KMT2F	NC1_KMT2F	23925.1	18924.9	0.338239	RIP2_KMT2F	NC2_KMT2F	74366.1	66893.9	0.15277
EIF6	3	0	0	0	RIP1_SETD1A	VeCL	14772.8	14162	0.060918	RIP1_KMT2F	NC1_KMT2F	15950.1	11646.1	0.453719	RIP2_KMT2F	NC2_KMT2F	18265.4	12097.8	0.594369
EIF4EBP2	3	0	0	0	RIP1_SETD1A	VeCL	16414.2	10893.3	0.591503	RIP1_KMT2F	NC1_KMT2F	93042.1	75699.5	0.2976	RIP2_KMT2F	NC2_KMT2F	137642	111727	0.300943
EIF2D	3	0	0	0	RIP1_SETD1A	VeCL	6565.68	4841.83	0.439392	RIP1_KMT2F	NC1_KMT2F	21266.8	20380.6	0.061406	RIP2_KMT2F	NC2_KMT2F	28702.7	26330.6	0.124446
EDEM3	3	0	0	0	RIP1_SETD1A	VeCL	1641.42	968.365	0.761322	RIP1_KMT2F	NC1_KMT2F	5316.69	2911.52	0.868756	RIP2_KMT2F	NC2_KMT2F	44358.7	38428.4	0.207044
EDC4	3	0	0	0	RIP1_SETD1A	VeCL	21338.4	14162	0.591427	RIP1_KMT2F	NC1_KMT2F	33229.3	29115.2	0.190683	RIP2_KMT2F	NC2_KMT2F	165693	159407	0.055798
EDC3	3	0	0	0	RIP1_SETD1A	VeCL	13131.4	13011.8	0.0132	RIP1_KMT2F	NC1_KMT2F	26583.4	23292.2	0.190679	RIP2_KMT2F	NC2_KMT2F	56753.1	51237.9	0.147488
ECSIT	3	0	0	0	RIP1_SETD1A	VeCL	13131.4	9320.13	0.494599	RIP1_KMT2F	NC1_KMT2F	14620.9	14557.6	0.00626	RIP2_KMT2F	NC2_KMT2F	13046.7	10674.6	0.289503
ECPAS	3	0	0	0	RIP1_SETD1A	VeCL	9848.51	8351.77	0.237823	RIP1_KMT2F	NC1_KMT2F	34558.5	20380.6	0.761844	RIP2_KMT2F	NC2_KMT2F	185263	174351	0.08758
E2F1	3	0	0	0	RIP1_SETD1A	VeCL	24621.3	13011.8	0.920086	RIP1_KMT2F	NC1_KMT2F	31900.1	26203.7	0.28379	RIP2_KMT2F	NC2_KMT2F	23484	18502.6	0.34395
DZIP1	3	0	0	0	RIP1_SETD1A	VeCL	14772.8	9924.97	0.573809	RIP1_KMT2F	NC1_KMT2F	26583.4	17469.1	0.60572	RIP2_KMT2F	NC2_KMT2F	27398	22772.4	0.266784
DRG1	3	0	0	0	RIP1_SETD1A	VeCL	13131.4	11438.6	0.19911	RIP1_KMT2F	NC1_KMT2F	13291.7	10190.3	0.383329	RIP2_KMT2F	NC2_KMT2F	41097	34870.2	0.237038
DPP8	3	0	0	0	RIP1_SETD1A	VeCL	1641.42	968.365	0.761322	RIP1_KMT2F	NC1_KMT2F	6645.86	5823.04	0.190683	RIP2_KMT2F	NC2_KMT2F	26093.4	24907.3	0.067116
DOCK1	3	0	0	0	RIP1_SETD1A	VeCL	3282.84	2723.33	0.269573	RIP1_KMT2F	NC1_KMT2F	26583.4	14557.6	0.868753	RIP2_KMT2F	NC2_KMT2F	98502.4	97494.3	0.014841
DNM2	3	0	0	0	RIP1_SETD1A	VeCL	31187	19245.1	0.696454	RIP1_KMT2F	NC1_KMT2F	93042.1	81522.6	0.190684	RIP2_KMT2F	NC2_KMT2F	136338	120978	0.172443
DIP2B	3	0	0	0	RIP1_SETD1A	VeCL	9848.51	6415.03	0.618449	RIP1_KMT2F	NC1_KMT2F	10633.4	10190.3	0.061406	RIP2_KMT2F	NC2_KMT2F	106330	98205.9	0.114667
DHX8	3	0	0	0	RIP1_SETD1A	VeCL	4924.26	4841.83	0.024355	RIP1_KMT2F	NC1_KMT2F	22595.9	20380.6	0.148864	RIP2_KMT2F	NC2_KMT2F	155908	145174	0.102912
DFFA	3	0	0	0	RIP1_SETD1A	VeCL	18055.6	12466.5	0.53439	RIP1_KMT2F	NC1_KMT2F	50508.5	26203.7	0.946756	RIP2_KMT2F	NC2_KMT2F	26093.4	19925.8	0.389047
DEPDC1	3	0	0	0	RIP1_SETD1A	VeCL	3282.84	1754.97	0.903498	RIP1_KMT2F	NC1_KMT2F	2658.34	1455.76	0.868753	RIP2_KMT2F	NC2_KMT2F	25441	12809.5	0.989941
DEDD	3	0	0	0	RIP1_SETD1A	VeCL	6565.68	4841.83	0.439392	RIP1_KMT2F	NC1_KMT2F	19937.6	13101.8	0.605727	RIP2_KMT2F	NC2_KMT2F	10437.3	7828.01	0.415031
DDRGK1	3	0	0	0	RIP1_SETD1A	VeCL	4924.26	3691.7	0.415622	RIP1_KMT2F	NC1_KMT2F	11962.5	7278.8	0.716746	RIP2_KMT2F	NC2_KMT2F	18917.7	12097.8	0.644992
DDR2	3	0	0	0	RIP1_SETD1A	VeCL	3282.84	1936.73	0.761322	RIP1_KMT2F	NC1_KMT2F	7975.03	5823.04	0.453717	RIP2_KMT2F	NC2_KMT2F	55448.4	42698.2	0.376971
DDIT4	3	0	0	0	RIP1_SETD1A	VeCL	21338.4	20940.5	0.027156	RIP1_KMT2F	NC1_KMT2F	25254.3	23292.2	0.116682	RIP2_KMT2F	NC2_KMT2F	30659.7	29888.8	0.036739
DCP2	3	0	0	0	RIP1_SETD1A	VeCL	8207.09	8170	0.006535	RIP1_KMT2F	NC1_KMT2F	17279.2	14557.6	0.247264	RIP2_KMT2F	NC2_KMT2F	120682	79703.3	0.598499
DCAF7	3	0	0	0	RIP1_SETD1A	VeCL	24621.3	13011.8	0.920086	RIP1_KMT2F	NC1_KMT2F	38546	23292.2	0.726734	RIP2_KMT2F	NC2_KMT2F	176783	165811	0.09244
DAZAP1	3	0	0	0	RIP1_SETD1A	VeCL	34469.8	22332	0.62622	RIP1_KMT2F	NC1_KMT2F	50508.5	49495.8	0.02922	RIP2_KMT2F	NC2_KMT2F	54796.1	42698.2	0.359898
DAPK3	3	0	0	0	RIP1_SETD1A	VeCL	8207.09	7988.24	0.038993	RIP1_KMT2F	NC1_KMT2F	14620.9	14557.6	0.00626	RIP2_KMT2F	NC2_KMT2F	24136.4	14944.4	0.691606
DAP	3	0	0	0	RIP1_SETD1A	VeCL	8207.09	4660.07	0.816519	RIP1_KMT2F	NC1_KMT2F	41204.3	21836.4	0.91606	RIP2_KMT2F	NC2_KMT2F	12394.3	9962.92	0.315036
DAB2IP	3	0	0	0	RIP1_SETD1A	VeCL	8207.09	5264.91	0.640462	RIP1_KMT2F	NC1_KMT2F	15950.1	13101.8	0.2838	RIP2_KMT2F	NC2_KMT2F	40444.7	33446.9	0.274078
CTNNB1	3	0	0	0	RIP1_SETD1A	VeCL	22979.9	15916.9	0.529813	RIP1_KMT2F	NC1_KMT2F	38546	37849.8	0.026295	RIP2_KMT2F	NC2_KMT2F	536219	458294	0.226549
CSNK1E	3	0	0	0	RIP1_SETD1A	VeCL	32828.4	18095	0.859353	RIP1_KMT2F	NC1_KMT2F	110321	88801.4	0.313053	RIP2_KMT2F	NC2_KMT2F	93283.8	70452.1	0.404984
CRLS1	3	0	0	0	RIP1_SETD1A	VeCL	4924.26	3691.7	0.415622	RIP1_KMT2F	NC1_KMT2F	10633.4	8734.56	0.283796	RIP2_KMT2F	NC2_KMT2F	13046.7	9251.28	0.49596
CRKL	3	0	0	0	RIP1_SETD1A	VeCL	14772.8	12225.2	0.273085	RIP1_KMT2F	NC1_KMT2F	58483.6	53863.1	0.118735	RIP2_KMT2F	NC2_KMT2F	186568	160830	0.214165
CRAT	3	0	0	0	RIP1_SETD1A	VeCL	6565.68	3873.46	0.761322	RIP1_KMT2F	NC1_KMT2F	6645.86	4367.28	0.605721	RIP2_KMT2F	NC2_KMT2F	11742	6404.73	0.874469
CPSF2	3	0	0	0	RIP1_SETD1A	VeCL	3282.84	2723.33	0.269573	RIP1_KMT2F	NC1_KMT2F	9304.21	5823.04	0.676111	RIP2_KMT2F	NC2_KMT2F	80237.1	76145.2	0.075516
CPNE2	3	0	0	0	RIP1_SETD1A	VeCL	4924.26	3873.46	0.346284	RIP1_KMT2F	NC1_KMT2F	15950.1	14557.6	0.131793	RIP2_KMT2F	NC2_KMT2F	6523.34	3558.19	0.874467
COPZ1	3	0	0	0	RIP1_SETD1A	VeCL	11489.9	9501.89	0.27408	RIP1_KMT2F	NC1_KMT2F	23925.1	21836.4	0.13179	RIP2_KMT2F	NC2_KMT2F	26093.4	24907.3	0.067116
COPS3	3	0	0	0	RIP1_SETD1A	VeCL	9848.51	6778.56	0.538927	RIP1_KMT2F	NC1_KMT2F	21266.8	18924.9	0.168317	RIP2_KMT2F	NC2_KMT2F	45663.4	44121.5	0.049556
COPG1	3	0	0	0	RIP1_SETD1A	VeCL	14772.8	9683.65	0.60932	RIP1_KMT2F	NC1_KMT2F	19937.6	18924.9	0.075206	RIP2_KMT2F	NC2_KMT2F	84151.1	78991.7	0.091281
CNOT11	3	0	0	0	RIP1_SETD1A	VeCL	3282.84	2905.1	0.176357	RIP1_KMT2F	NC1_KMT2F	17279.2	11646.1	0.56919	RIP2_KMT2F	NC2_KMT2F	27398	16367.7	0.743219
CMTM4	3	0	0	0	RIP1_SETD1A	VeCL	13131.4	10711.6	0.293847	RIP1_KMT2F	NC1_KMT2F	41204.3	33482.5	0.299388	RIP2_KMT2F	NC2_KMT2F	87412.8	79703.3	0.133205
CLN6	3	0	0	0	RIP1_SETD1A	VeCL	11489.9	5810.19	0.983709	RIP1_KMT2F	NC1_KMT2F	15950.1	11646.1	0.453719	RIP2_KMT2F	NC2_KMT2F	37835.4	27753.8	0.447051
CLASRP	3	0	0	0	RIP1_SETD1A	VeCL	6565.68	6415.03	0.033488	RIP1_KMT2F	NC1_KMT2F	3987.52	2911.52	0.453719	RIP2_KMT2F	NC2_KMT2F	13046.7	8539.64	0.611438
CIZ1	3	0	0	0	RIP1_SETD1A	VeCL	24621.3	23723.4	0.053596	RIP1_KMT2F	NC1_KMT2F	140892	120828	0.221635	RIP2_KMT2F	NC2_KMT2F	63276.4	56219.3	0.170602
CIRBP	3	0	0	0	RIP1_SETD1A	VeCL	11489.9	6415.03	0.840838	RIP1_KMT2F	NC1_KMT2F	22595.9	16013.4	0.496781	RIP2_KMT2F	NC2_KMT2F	41097	38428.4	0.09686
CHST12	3	0	0	0	RIP1_SETD1A	VeCL	8207.09	5446.67	0.591496	RIP1_KMT2F	NC1_KMT2F	7975.03	5823.04	0.453717	RIP2_KMT2F	NC2_KMT2F	5218.67	4981.46	0.067114
CHD6	3	0	0	0	RIP1_SETD1A	VeCL	3282.84	1936.73	0.761322	RIP1_KMT2F	NC1_KMT2F	11962.5	7278.8	0.716746	RIP2_KMT2F	NC2_KMT2F	67842.7	60489.1	0.165518
CENPM	3	0	0	0	RIP1_SETD1A	VeCL	4924.26	4841.83	0.024355	RIP1_KMT2F	NC1_KMT2F	10633.4	10190.3	0.061406	RIP2_KMT2F	NC2_KMT2F	4566.34	4269.82	0.096863
CENPB	3	0	0	0	RIP1_SETD1A	VeCL	34469.8	28383.5	0.28028	RIP1_KMT2F	NC1_KMT2F	46521	40761.3	0.190682	RIP2_KMT2F	NC2_KMT2F	30659.7	24907.3	0.299775
CDT1	3	0	0	0	RIP1_SETD1A	VeCL	93560.9	57434.4	0.703991	RIP1_KMT2F	NC1_KMT2F	67787.8	53863.1	0.331728	RIP2_KMT2F	NC2_KMT2F	50882	47679.7	0.09378
CDON	3	0	0	0	RIP1_SETD1A	VeCL	3282.84	1754.97	0.903498	RIP1_KMT2F	NC1_KMT2F	21266.8	13101.8	0.698838	RIP2_KMT2F	NC2_KMT2F	81541.7	69028.8	0.24034
CDIPT	3	0	0	0	RIP1_SETD1A	VeCL	4924.26	3873.46	0.346284	RIP1_KMT2F	NC1_KMT2F	19937.6	17469.1	0.190686	RIP2_KMT2F	NC2_KMT2F	29355	20637.5	0.508338
CDC42EP1	3	0	0	0	RIP1_SETD1A	VeCL	39394.1	23541.6	0.742767	RIP1_KMT2F	NC1_KMT2F	47850.2	36394	0.394824	RIP2_KMT2F	NC2_KMT2F	25441	24907.3	0.030587
CDC42BPB	3	0	0	0	RIP1_SETD1A	VeCL	13131.4	11498.2	0.191613	RIP1_KMT2F	NC1_KMT2F	21266.8	16013.4	0.409323	RIP2_KMT2F	NC2_KMT2F	88717.4	71163.7	0.318076
CDC42BPA	3	0	0	0	RIP1_SETD1A	VeCL	14772.8	10893.3	0.439502	RIP1_KMT2F	NC1_KMT2F	9304.21	8734.56	0.091149	RIP2_KMT2F	NC2_KMT2F	88717.4	73298.6	0.275431
CDAN1	3	0	0	0	RIP1_SETD1A	VeCL	1641.42	968.365	0.761322	RIP1_KMT2F	NC1_KMT2F	2658.34	1455.76	0.868753	RIP2_KMT2F	NC2_KMT2F	14351.3	9962.92	0.526541
CD2BP2	3	0	0	0	RIP1_SETD1A	VeCL	9848.51	9743.21	0.015508	RIP1_KMT2F	NC1_KMT2F	25254.3	24747.9	0.029223	RIP2_KMT2F	NC2_KMT2F	48925	48391.3	0.015824
CBX7	3	0	0	0	RIP1_SETD1A	VeCL	4924.26	2723.33	0.854535	RIP1_KMT2F	NC1_KMT2F	2658.34	1455.76	0.868753	RIP2_KMT2F	NC2_KMT2F	3914	2846.55	0.459429
CBX6	3	0	0	0	RIP1_SETD1A	VeCL	52525.4	36917	0.50873	RIP1_KMT2F	NC1_KMT2F	106334	98991.7	0.103223	RIP2_KMT2F	NC2_KMT2F	282461	257613	0.132846
CAPN1	3	0	0	0	RIP1_SETD1A	VeCL	16414.2	11438.6	0.521034	RIP1_KMT2F	NC1_KMT2F	14620.9	8734.56	0.743225	RIP2_KMT2F	NC2_KMT2F	35226	34870.2	0.014646
CAND2	3	0	0	0	RIP1_SETD1A	VeCL	3282.84	2723.33	0.269573	RIP1_KMT2F	NC1_KMT2F	10633.4	5823.04	0.868759	RIP2_KMT2F	NC2_KMT2F	28702.7	16367.7	0.810335
C6orf62	3	0	0	0	RIP1_SETD1A	VeCL	8207.09	4660.07	0.816519	RIP1_KMT2F	NC1_KMT2F	11962.5	7278.8	0.716746	RIP2_KMT2F	NC2_KMT2F	39792.4	31312	0.345777
C17orf58	3	0	0	0	RIP1_SETD1A	VeCL	1641.42	968.365	0.761322	RIP1_KMT2F	NC1_KMT2F	3987.52	2911.52	0.453719	RIP2_KMT2F	NC2_KMT2F	2609.34	2134.91	0.28951
C15orf39	3	0	0	0	RIP1_SETD1A	VeCL	19697	12648.3	0.639032	RIP1_KMT2F	NC1_KMT2F	37216.8	18924.9	0.975668	RIP2_KMT2F	NC2_KMT2F	78932.4	74721.9	0.079086
BTBD2	3	0	0	0	RIP1_SETD1A	VeCL	44318.3	24691.8	0.843871	RIP1_KMT2F	NC1_KMT2F	51837.7	45128.6	0.19996	RIP2_KMT2F	NC2_KMT2F	15003.7	12097.8	0.310574
BRPF3	3	0	0	0	RIP1_SETD1A	VeCL	8207.09	4478.3	0.87392	RIP1_KMT2F	NC1_KMT2F	23925.1	20380.6	0.231328	RIP2_KMT2F	NC2_KMT2F	35878.4	22060.7	0.701637
BRAT1	3	0	0	0	RIP1_SETD1A	VeCL	18055.6	11075.1	0.705127	RIP1_KMT2F	NC1_KMT2F	27912.6	14557.6	0.939144	RIP2_KMT2F	NC2_KMT2F	22179.4	14944.4	0.569615
BOP1	3	0	0	0	RIP1_SETD1A	VeCL	41035.5	25055.3	0.711757	RIP1_KMT2F	NC1_KMT2F	43862.7	33482.5	0.389587	RIP2_KMT2F	NC2_KMT2F	61971.7	58354.2	0.086773
BMP8B	3	0	0	0	RIP1_SETD1A	VeCL	3282.84	2723.33	0.269573	RIP1_KMT2F	NC1_KMT2F	2658.34	1455.76	0.868753	RIP2_KMT2F	NC2_KMT2F	6523.34	6404.73	0.026473
BIRC5	3	0	0	0	RIP1_SETD1A	VeCL	13131.4	8170	0.684613	RIP1_KMT2F	NC1_KMT2F	41204.3	27659.4	0.575025	RIP2_KMT2F	NC2_KMT2F	45663.4	42698.2	0.096863
BCR	3	0	0	0	RIP1_SETD1A	VeCL	34469.8	22755	0.599149	RIP1_KMT2F	NC1_KMT2F	79750.3	68420.7	0.221057	RIP2_KMT2F	NC2_KMT2F	140252	137346	0.030206
BCL9	3	0	0	0	RIP1_SETD1A	VeCL	9848.51	6415.03	0.618449	RIP1_KMT2F	NC1_KMT2F	21266.8	14557.6	0.54683	RIP2_KMT2F	NC2_KMT2F	67190.4	56931	0.239041
BCL2L13	3	0	0	0	RIP1_SETD1A	VeCL	4924.26	3691.7	0.415622	RIP1_KMT2F	NC1_KMT2F	13291.7	11646.1	0.190679	RIP2_KMT2F	NC2_KMT2F	39140	35581.9	0.1375
BAP1	3	0	0	0	RIP1_SETD1A	VeCL	16414.2	14585	0.170459	RIP1_KMT2F	NC1_KMT2F	70446.1	53863.1	0.387223	RIP2_KMT2F	NC2_KMT2F	58710.1	54796.1	0.099535
BANP	3	0	0	0	RIP1_SETD1A	VeCL	8207.09	5628.43	0.544138	RIP1_KMT2F	NC1_KMT2F	10633.4	7278.8	0.54683	RIP2_KMT2F	NC2_KMT2F	19570	9962.92	0.974003
B4GALT2	3	0	0	0	RIP1_SETD1A	VeCL	26262.7	13375.4	0.973433	RIP1_KMT2F	NC1_KMT2F	34558.5	20380.6	0.761844	RIP2_KMT2F	NC2_KMT2F	11089.7	9251.28	0.261495
ATXN7L2	3	0	0	0	RIP1_SETD1A	VeCL	4924.26	4478.3	0.136956	RIP1_KMT2F	NC1_KMT2F	7975.03	5823.04	0.453717	RIP2_KMT2F	NC2_KMT2F	7175.67	5693.1	0.333899
ATP6V1A	3	0	0	0	RIP1_SETD1A	VeCL	4924.26	4478.3	0.136956	RIP1_KMT2F	NC1_KMT2F	11962.5	8734.56	0.453712	RIP2_KMT2F	NC2_KMT2F	93936.1	91089.5	0.044395
ATP6AP1	3	0	0	0	RIP1_SETD1A	VeCL	22979.9	22695.5	0.017966	RIP1_KMT2F	NC1_KMT2F	30571	23292.2	0.392317	RIP2_KMT2F	NC2_KMT2F	91326.8	91089.5	0.003754
ATP5MC3	3	0	0	0	RIP1_SETD1A	VeCL	14772.8	7746.92	0.931249	RIP1_KMT2F	NC1_KMT2F	15950.1	14557.6	0.131793	RIP2_KMT2F	NC2_KMT2F	24136.4	19925.8	0.276573
ATP5F1D	3	0	0	0	RIP1_SETD1A	VeCL	39394.1	32256.9	0.288372	RIP1_KMT2F	NC1_KMT2F	17279.2	16013.4	0.109757	RIP2_KMT2F	NC2_KMT2F	10437.3	5693.1	0.874462
ASIC1	3	0	0	0	RIP1_SETD1A	VeCL	4924.26	4660.07	0.079555	RIP1_KMT2F	NC1_KMT2F	14620.9	13101.8	0.158267	RIP2_KMT2F	NC2_KMT2F	33921.4	29177.1	0.217359
ASB13	3	0	0	0	RIP1_SETD1A	VeCL	6565.68	3691.7	0.830659	RIP1_KMT2F	NC1_KMT2F	7975.03	5823.04	0.453717	RIP2_KMT2F	NC2_KMT2F	16960.7	9251.28	0.874471
ARMH3	3	0	0	0	RIP1_SETD1A	VeCL	1641.42	968.365	0.761322	RIP1_KMT2F	NC1_KMT2F	5316.69	4367.28	0.283793	RIP2_KMT2F	NC2_KMT2F	37183	29177.1	0.349807
ARID3B	3	0	0	0	RIP1_SETD1A	VeCL	4924.26	3873.46	0.346284	RIP1_KMT2F	NC1_KMT2F	34558.5	21836.4	0.662306	RIP2_KMT2F	NC2_KMT2F	48272.7	30600.4	0.657657
ARID1B	3	0	0	0	RIP1_SETD1A	VeCL	9848.51	8170	0.269569	RIP1_KMT2F	NC1_KMT2F	38546	26203.7	0.556811	RIP2_KMT2F	NC2_KMT2F	136990	109592	0.321928
ARID1A	3	0	0	0	RIP1_SETD1A	VeCL	26262.7	19849.9	0.403884	RIP1_KMT2F	NC1_KMT2F	47850.2	43672.8	0.13179	RIP2_KMT2F	NC2_KMT2F	210052	183602	0.194165
ARHGEF4	3	0	0	0	RIP1_SETD1A	VeCL	8207.09	8170	0.006535	RIP1_KMT2F	NC1_KMT2F	35887.6	27659.4	0.375716	RIP2_KMT2F	NC2_KMT2F	136990	121690	0.17086
ARHGEF1	3	0	0	0	RIP1_SETD1A	VeCL	4924.26	3691.7	0.415622	RIP1_KMT2F	NC1_KMT2F	10633.4	10190.3	0.061406	RIP2_KMT2F	NC2_KMT2F	20874.7	17790.9	0.230616
ARHGAP21	3	0	0	0	RIP1_SETD1A	VeCL	6565.68	3509.94	0.903498	RIP1_KMT2F	NC1_KMT2F	15950.1	10190.3	0.646369	RIP2_KMT2F	NC2_KMT2F	78932.4	43409.9	0.862594
ARFGEF2	3	0	0	0	RIP1_SETD1A	VeCL	8207.09	8170	0.006535	RIP1_KMT2F	NC1_KMT2F	15950.1	11646.1	0.453719	RIP2_KMT2F	NC2_KMT2F	99154.8	82549.9	0.264416
ARF1	3	0	0	0	RIP1_SETD1A	VeCL	103409	75469.9	0.454388	RIP1_KMT2F	NC1_KMT2F	163488	139753	0.226305	RIP2_KMT2F	NC2_KMT2F	183306	165100	0.150914
AP3D1	3	0	0	0	RIP1_SETD1A	VeCL	41035.5	37462.3	0.131433	RIP1_KMT2F	NC1_KMT2F	91712.9	52407.4	0.807354	RIP2_KMT2F	NC2_KMT2F	199614	160118	0.318077
ANKRD52	3	0	0	0	RIP1_SETD1A	VeCL	19697	15976.5	0.302025	RIP1_KMT2F	NC1_KMT2F	39875.2	39305.5	0.020761	RIP2_KMT2F	NC2_KMT2F	180697	175063	0.045698
ANKRD17	3	0	0	0	RIP1_SETD1A	VeCL	16414.2	15008.1	0.129203	RIP1_KMT2F	NC1_KMT2F	23925.1	14557.6	0.716752	RIP2_KMT2F	NC2_KMT2F	210704	203528	0.04999
AMZ2	3	0	0	0	RIP1_SETD1A	VeCL	1641.42	968.365	0.761322	RIP1_KMT2F	NC1_KMT2F	15950.1	14557.6	0.131793	RIP2_KMT2F	NC2_KMT2F	13699	12809.5	0.096856
AMOT	3	0	0	0	RIP1_SETD1A	VeCL	22979.9	21181.8	0.117547	RIP1_KMT2F	NC1_KMT2F	119625	90257.1	0.406407	RIP2_KMT2F	NC2_KMT2F	922400	854676	0.110015
ALKBH5	3	0	0	0	RIP1_SETD1A	VeCL	54166.8	40426.9	0.422093	RIP1_KMT2F	NC1_KMT2F	119625	87345.6	0.453712	RIP2_KMT2F	NC2_KMT2F	105678	83973.2	0.331674
AKT1	3	0	0	0	RIP1_SETD1A	VeCL	27904.1	16703.5	0.740327	RIP1_KMT2F	NC1_KMT2F	55825.2	46584.3	0.261073	RIP2_KMT2F	NC2_KMT2F	24788.7	21349.1	0.215507
AKAP8	3	0	0	0	RIP1_SETD1A	VeCL	9848.51	7383.4	0.41562	RIP1_KMT2F	NC1_KMT2F	3987.52	2911.52	0.453719	RIP2_KMT2F	NC2_KMT2F	41097	29177.1	0.494197
AHNAK	3	0	0	0	RIP1_SETD1A	VeCL	8207.09	4660.07	0.816519	RIP1_KMT2F	NC1_KMT2F	19937.6	14557.6	0.453719	RIP2_KMT2F	NC2_KMT2F	323558	278962	0.213956
AHCYL1	3	0	0	0	RIP1_SETD1A	VeCL	6565.68	6415.03	0.033488	RIP1_KMT2F	NC1_KMT2F	18608.4	11646.1	0.676107	RIP2_KMT2F	NC2_KMT2F	80889.4	67605.5	0.25881
AGRN	3	0	0	0	RIP1_SETD1A	VeCL	16414.2	12466.5	0.396888	RIP1_KMT2F	NC1_KMT2F	29241.8	23292.2	0.328185	RIP2_KMT2F	NC2_KMT2F	77627.7	52661.1	0.559834
AGPAT3	3	0	0	0	RIP1_SETD1A	VeCL	14772.8	10106.7	0.547631	RIP1_KMT2F	NC1_KMT2F	51837.7	27659.4	0.906232	RIP2_KMT2F	NC2_KMT2F	73713.7	69028.8	0.094734
AGPAT2	3	0	0	0	RIP1_SETD1A	VeCL	13131.4	12830.1	0.033488	RIP1_KMT2F	NC1_KMT2F	14620.9	14557.6	0.00626	RIP2_KMT2F	NC2_KMT2F	11089.7	9251.28	0.261495
AGBL5	3	0	0	0	RIP1_SETD1A	VeCL	14772.8	7746.92	0.931249	RIP1_KMT2F	NC1_KMT2F	61141.9	49495.8	0.304855	RIP2_KMT2F	NC2_KMT2F	21527	19214.2	0.163974
ADPGK	3	0	0	0	RIP1_SETD1A	VeCL	4924.26	4478.3	0.136956	RIP1_KMT2F	NC1_KMT2F	10633.4	8734.56	0.283796	RIP2_KMT2F	NC2_KMT2F	23484	16367.7	0.520827
ADD1	3	0	0	0	RIP1_SETD1A	VeCL	4924.26	3509.94	0.488461	RIP1_KMT2F	NC1_KMT2F	26583.4	20380.6	0.383329	RIP2_KMT2F	NC2_KMT2F	88717.4	80415	0.141752
ADCYAP1R1	3	0	0	0	RIP1_SETD1A	VeCL	3282.84	1936.73	0.761322	RIP1_KMT2F	NC1_KMT2F	11962.5	7278.8	0.716746	RIP2_KMT2F	NC2_KMT2F	23484	15656	0.584963
ADCY9	3	0	0	0	RIP1_SETD1A	VeCL	14772.8	13434.9	0.136958	RIP1_KMT2F	NC1_KMT2F	29241.8	27659.4	0.080262	RIP2_KMT2F	NC2_KMT2F	91326.8	70452.1	0.374396
ABHD12	3	0	0	0	RIP1_SETD1A	VeCL	3282.84	1754.97	0.903498	RIP1_KMT2F	NC1_KMT2F	7975.03	4367.28	0.868755	RIP2_KMT2F	NC2_KMT2F	11089.7	9251.28	0.261495
AAAS	3	0	0	0	RIP1_SETD1A	VeCL	8207.09	5628.43	0.544138	RIP1_KMT2F	NC1_KMT2F	5316.69	4367.28	0.283793	RIP2_KMT2F	NC2_KMT2F	33269	21349.1	0.640003
ZXDA	2	2	2	2	RIP1_SETD1A	VeCL	1641.42	0.1	14.0027	RIP1_KMT2F	NC1_KMT2F	0	0	0	RIP2_KMT2F	NC2_KMT2F	1304.67	0.1	13.6714
ZNF624	2	2	2	2	RIP1_SETD1A	VeCL	0	0	0	RIP1_KMT2F	NC1_KMT2F	1329.17	0.1	13.6982	RIP2_KMT2F	NC2_KMT2F	1957	0.1	14.2564
ZNF582	2	2	2	2	RIP1_SETD1A	VeCL	0	0	0	RIP1_KMT2F	NC1_KMT2F	1329.17	0.1	13.6982	RIP2_KMT2F	NC2_KMT2F	652.334	0.1	12.6714
ZNF514	2	2	2	2	RIP1_SETD1A	VeCL	1641.42	0.1	14.0027	RIP1_KMT2F	NC1_KMT2F	3987.52	0.1	15.2832	RIP2_KMT2F	NC2_KMT2F	0	0	0
ZNF469	2	2	2	2	RIP1_SETD1A	VeCL	3282.84	0.1	15.0027	RIP1_KMT2F	NC1_KMT2F	2658.34	0.1	14.6982	RIP2_KMT2F	NC2_KMT2F	0	0	0
ZNF382	2	2	2	2	RIP1_SETD1A	VeCL	0	0	0	RIP1_KMT2F	NC1_KMT2F	1329.17	0.1	13.6982	RIP2_KMT2F	NC2_KMT2F	2609.34	0.1	14.6714
ZNF34	2	2	2	2	RIP1_SETD1A	VeCL	1641.42	0.1	14.0027	RIP1_KMT2F	NC1_KMT2F	2658.34	0.1	14.6982	RIP2_KMT2F	NC2_KMT2F	0	0	0
ZNF215	2	2	2	2	RIP1_SETD1A	VeCL	0	0	0	RIP1_KMT2F	NC1_KMT2F	6645.86	0.1	16.0202	RIP2_KMT2F	NC2_KMT2F	8480.34	711.637	3.57491
ZNF175	2	2	2	2	RIP1_SETD1A	VeCL	4924.26	0.1	15.5876	RIP1_KMT2F	NC1_KMT2F	2658.34	0.1	14.6982	RIP2_KMT2F	NC2_KMT2F	0	0	0
ZMAT2	2	2	2	2	RIP1_SETD1A	VeCL	4924.26	0.1	15.5876	RIP1_KMT2F	NC1_KMT2F	3987.52	0.1	15.2832	RIP2_KMT2F	NC2_KMT2F	0	0	0
ZFPM1	2	2	2	2	RIP1_SETD1A	VeCL	9848.51	0.1	16.5876	RIP1_KMT2F	NC1_KMT2F	10633.4	0.1	16.6982	RIP2_KMT2F	NC2_KMT2F	0	0	0
ZBTB38	2	2	2	2	RIP1_SETD1A	VeCL	1641.42	0.1	14.0027	RIP1_KMT2F	NC1_KMT2F	0	0	0	RIP2_KMT2F	NC2_KMT2F	7175.67	711.637	3.3339
ZBTB34	2	2	2	2	RIP1_SETD1A	VeCL	0	0	0	RIP1_KMT2F	NC1_KMT2F	1329.17	0.1	13.6982	RIP2_KMT2F	NC2_KMT2F	9132.68	0.1	16.4788
VWDE	2	2	2	2	RIP1_SETD1A	VeCL	1641.42	0.1	14.0027	RIP1_KMT2F	NC1_KMT2F	0	0	0	RIP2_KMT2F	NC2_KMT2F	1957	0.1	14.2564
VSTM2L	2	2	2	2	RIP1_SETD1A	VeCL	1641.42	0.1	14.0027	RIP1_KMT2F	NC1_KMT2F	1329.17	0.1	13.6982	RIP2_KMT2F	NC2_KMT2F	0	0	0
VRK1	2	2	2	2	RIP1_SETD1A	VeCL	3282.84	0.1	15.0027	RIP1_KMT2F	NC1_KMT2F	2658.34	0.1	14.6982	RIP2_KMT2F	NC2_KMT2F	0	0	0
VDR	2	2	2	2	RIP1_SETD1A	VeCL	1641.42	0.1	14.0027	RIP1_KMT2F	NC1_KMT2F	1329.17	0.1	13.6982	RIP2_KMT2F	NC2_KMT2F	0	0	0
ULBP2	2	2	2	2	RIP1_SETD1A	VeCL	1641.42	0.1	14.0027	RIP1_KMT2F	NC1_KMT2F	0	0	0	RIP2_KMT2F	NC2_KMT2F	652.334	0.1	12.6714
UBE2W	2	2	2	2	RIP1_SETD1A	VeCL	0	0	0	RIP1_KMT2F	NC1_KMT2F	1329.17	0.1	13.6982	RIP2_KMT2F	NC2_KMT2F	6523.34	711.637	3.1964
UBE2Q2	2	2	2	2	RIP1_SETD1A	VeCL	1641.42	0.1	14.0027	RIP1_KMT2F	NC1_KMT2F	11962.5	0.1	16.8682	RIP2_KMT2F	NC2_KMT2F	0	0	0
UBE2D4	2	2	2	2	RIP1_SETD1A	VeCL	1641.42	0.1	14.0027	RIP1_KMT2F	NC1_KMT2F	2658.34	0.1	14.6982	RIP2_KMT2F	NC2_KMT2F	0	0	0
TTC9	2	2	2	2	RIP1_SETD1A	VeCL	1641.42	0.1	14.0027	RIP1_KMT2F	NC1_KMT2F	2658.34	0.1	14.6982	RIP2_KMT2F	NC2_KMT2F	0	0	0
TTC30B	2	2	2	2	RIP1_SETD1A	VeCL	3282.84	0.1	15.0027	RIP1_KMT2F	NC1_KMT2F	1329.17	0.1	13.6982	RIP2_KMT2F	NC2_KMT2F	0	0	0
TTBK2	2	2	2	2	RIP1_SETD1A	VeCL	0	0	0	RIP1_KMT2F	NC1_KMT2F	2658.34	0.1	14.6982	RIP2_KMT2F	NC2_KMT2F	5871.01	711.637	3.0444
TST	2	2	2	2	RIP1_SETD1A	VeCL	0	0	0	RIP1_KMT2F	NC1_KMT2F	1329.17	0.1	13.6982	RIP2_KMT2F	NC2_KMT2F	5218.67	0.1	15.6714
TSPAN10	2	2	2	2	RIP1_SETD1A	VeCL	1641.42	0.1	14.0027	RIP1_KMT2F	NC1_KMT2F	0	0	0	RIP2_KMT2F	NC2_KMT2F	5871.01	711.637	3.0444
TSNARE1	2	2	2	2	RIP1_SETD1A	VeCL	1641.42	0.1	14.0027	RIP1_KMT2F	NC1_KMT2F	3987.52	0.1	15.2832	RIP2_KMT2F	NC2_KMT2F	0	0	0
TRPC3	2	2	2	2	RIP1_SETD1A	VeCL	4924.26	0.1	15.5876	RIP1_KMT2F	NC1_KMT2F	1329.17	0.1	13.6982	RIP2_KMT2F	NC2_KMT2F	0	0	0
TRIM46	2	2	2	2	RIP1_SETD1A	VeCL	0	0	0	RIP1_KMT2F	NC1_KMT2F	1329.17	0.1	13.6982	RIP2_KMT2F	NC2_KMT2F	1304.67	0.1	13.6714
TP53TG5	2	2	2	2	RIP1_SETD1A	VeCL	1641.42	0.1	14.0027	RIP1_KMT2F	NC1_KMT2F	2658.34	0.1	14.6982	RIP2_KMT2F	NC2_KMT2F	0	0	0
TP53I3	2	2	2	2	RIP1_SETD1A	VeCL	3282.84	0.1	15.0027	RIP1_KMT2F	NC1_KMT2F	2658.34	0.1	14.6982	RIP2_KMT2F	NC2_KMT2F	0	0	0
TMEM52	2	2	2	2	RIP1_SETD1A	VeCL	3282.84	0.1	15.0027	RIP1_KMT2F	NC1_KMT2F	3987.52	0.1	15.2832	RIP2_KMT2F	NC2_KMT2F	0	0	0
TINCR	2	2	2	2	RIP1_SETD1A	VeCL	0	0	0	RIP1_KMT2F	NC1_KMT2F	1329.17	0.1	13.6982	RIP2_KMT2F	NC2_KMT2F	652.334	0.1	12.6714
THY1	2	2	2	2	RIP1_SETD1A	VeCL	1641.42	0.1	14.0027	RIP1_KMT2F	NC1_KMT2F	0	0	0	RIP2_KMT2F	NC2_KMT2F	652.334	0.1	12.6714
TGM2	2	2	2	2	RIP1_SETD1A	VeCL	1641.42	0.1	14.0027	RIP1_KMT2F	NC1_KMT2F	2658.34	0.1	14.6982	RIP2_KMT2F	NC2_KMT2F	0	0	0
TFB1M	2	2	2	2	RIP1_SETD1A	VeCL	0	0	0	RIP1_KMT2F	NC1_KMT2F	1329.17	0.1	13.6982	RIP2_KMT2F	NC2_KMT2F	3914	0.1	15.2564
TAB3	2	2	2	2	RIP1_SETD1A	VeCL	4924.26	0.1	15.5876	RIP1_KMT2F	NC1_KMT2F	5316.69	0.1	15.6982	RIP2_KMT2F	NC2_KMT2F	0	0	0
SYT3	2	2	2	2	RIP1_SETD1A	VeCL	0	0	0	RIP1_KMT2F	NC1_KMT2F	2658.34	0.1	14.6982	RIP2_KMT2F	NC2_KMT2F	1957	0.1	14.2564
STX8	2	2	2	2	RIP1_SETD1A	VeCL	0	0	0	RIP1_KMT2F	NC1_KMT2F	2658.34	0.1	14.6982	RIP2_KMT2F	NC2_KMT2F	652.334	0.1	12.6714
STX1B	2	2	2	2	RIP1_SETD1A	VeCL	0	0	0	RIP1_KMT2F	NC1_KMT2F	1329.17	0.1	13.6982	RIP2_KMT2F	NC2_KMT2F	652.334	0.1	12.6714
STARD8	2	2	2	2	RIP1_SETD1A	VeCL	3282.84	0.1	15.0027	RIP1_KMT2F	NC1_KMT2F	2658.34	0.1	14.6982	RIP2_KMT2F	NC2_KMT2F	0	0	0
SRSF12	2	2	2	2	RIP1_SETD1A	VeCL	0	0	0	RIP1_KMT2F	NC1_KMT2F	2658.34	0.1	14.6982	RIP2_KMT2F	NC2_KMT2F	652.334	0.1	12.6714
SPATA6L	2	2	2	2	RIP1_SETD1A	VeCL	1641.42	0.1	14.0027	RIP1_KMT2F	NC1_KMT2F	0	0	0	RIP2_KMT2F	NC2_KMT2F	1957	0.1	14.2564
SOX2	2	2	2	2	RIP1_SETD1A	VeCL	0	0	0	RIP1_KMT2F	NC1_KMT2F	2658.34	0.1	14.6982	RIP2_KMT2F	NC2_KMT2F	1957	0.1	14.2564
SOCS2	2	2	2	2	RIP1_SETD1A	VeCL	1641.42	0.1	14.0027	RIP1_KMT2F	NC1_KMT2F	1329.17	0.1	13.6982	RIP2_KMT2F	NC2_KMT2F	0	0	0
SNX24	2	2	2	2	RIP1_SETD1A	VeCL	0	0	0	RIP1_KMT2F	NC1_KMT2F	1329.17	0.1	13.6982	RIP2_KMT2F	NC2_KMT2F	7175.67	0.1	16.1308
SNED1	2	2	2	2	RIP1_SETD1A	VeCL	3282.84	0.1	15.0027	RIP1_KMT2F	NC1_KMT2F	1329.17	0.1	13.6982	RIP2_KMT2F	NC2_KMT2F	0	0	0
SMNDC1	2	2	2	2	RIP1_SETD1A	VeCL	3282.84	0.1	15.0027	RIP1_KMT2F	NC1_KMT2F	2658.34	0.1	14.6982	RIP2_KMT2F	NC2_KMT2F	0	0	0
SMIM26	2	2	2	2	RIP1_SETD1A	VeCL	0	0	0	RIP1_KMT2F	NC1_KMT2F	1329.17	0.1	13.6982	RIP2_KMT2F	NC2_KMT2F	2609.34	0.1	14.6714
SLX4IP	2	2	2	2	RIP1_SETD1A	VeCL	0	0	0	RIP1_KMT2F	NC1_KMT2F	2658.34	0.1	14.6982	RIP2_KMT2F	NC2_KMT2F	3261.67	0.1	14.9933
SLC49A3	2	2	2	2	RIP1_SETD1A	VeCL	0	0	0	RIP1_KMT2F	NC1_KMT2F	1329.17	0.1	13.6982	RIP2_KMT2F	NC2_KMT2F	652.334	0.1	12.6714
SLC2A11	2	2	2	2	RIP1_SETD1A	VeCL	0	0	0	RIP1_KMT2F	NC1_KMT2F	1329.17	0.1	13.6982	RIP2_KMT2F	NC2_KMT2F	3261.67	0.1	14.9933
SLC27A3	2	2	2	2	RIP1_SETD1A	VeCL	1641.42	0.1	14.0027	RIP1_KMT2F	NC1_KMT2F	1329.17	0.1	13.6982	RIP2_KMT2F	NC2_KMT2F	0	0	0
SLC25A48	2	2	2	2	RIP1_SETD1A	VeCL	3282.84	0.1	15.0027	RIP1_KMT2F	NC1_KMT2F	1329.17	0.1	13.6982	RIP2_KMT2F	NC2_KMT2F	0	0	0
SLC25A25	2	2	2	2	RIP1_SETD1A	VeCL	0	0	0	RIP1_KMT2F	NC1_KMT2F	5316.69	0.1	15.6982	RIP2_KMT2F	NC2_KMT2F	3914	0.1	15.2564
SLC22A4	2	2	2	2	RIP1_SETD1A	VeCL	1641.42	0.1	14.0027	RIP1_KMT2F	NC1_KMT2F	0	0	0	RIP2_KMT2F	NC2_KMT2F	2609.34	0.1	14.6714
SLC16A11	2	2	2	2	RIP1_SETD1A	VeCL	1641.42	0.1	14.0027	RIP1_KMT2F	NC1_KMT2F	0	0	0	RIP2_KMT2F	NC2_KMT2F	652.334	0.1	12.6714
SIRT4	2	2	2	2	RIP1_SETD1A	VeCL	16414.2	968.365	4.08325	RIP1_KMT2F	NC1_KMT2F	0	0	0	RIP2_KMT2F	NC2_KMT2F	1304.67	0.1	13.6714
SHISA3	2	2	2	2	RIP1_SETD1A	VeCL	1641.42	0.1	14.0027	RIP1_KMT2F	NC1_KMT2F	0	0	0	RIP2_KMT2F	NC2_KMT2F	652.334	0.1	12.6714
SH3BGRL2	2	2	2	2	RIP1_SETD1A	VeCL	0	0	0	RIP1_KMT2F	NC1_KMT2F	2658.34	0.1	14.6982	RIP2_KMT2F	NC2_KMT2F	8480.34	711.637	3.57491
SERPINB9	2	2	2	2	RIP1_SETD1A	VeCL	1641.42	0.1	14.0027	RIP1_KMT2F	NC1_KMT2F	1329.17	0.1	13.6982	RIP2_KMT2F	NC2_KMT2F	0	0	0
SCN1B	2	2	2	2	RIP1_SETD1A	VeCL	0	0	0	RIP1_KMT2F	NC1_KMT2F	1329.17	0.1	13.6982	RIP2_KMT2F	NC2_KMT2F	652.334	0.1	12.6714
RUNX1	2	2	2	2	RIP1_SETD1A	VeCL	1641.42	0.1	14.0027	RIP1_KMT2F	NC1_KMT2F	5316.69	0.1	15.6982	RIP2_KMT2F	NC2_KMT2F	0	0	0
RPRML	2	2	2	2	RIP1_SETD1A	VeCL	3282.84	0.1	15.0027	RIP1_KMT2F	NC1_KMT2F	5316.69	0.1	15.6982	RIP2_KMT2F	NC2_KMT2F	0	0	0
RNF227	2	2	2	2	RIP1_SETD1A	VeCL	0	0	0	RIP1_KMT2F	NC1_KMT2F	3987.52	0.1	15.2832	RIP2_KMT2F	NC2_KMT2F	5871.01	711.637	3.0444
RGS5	2	2	2	2	RIP1_SETD1A	VeCL	1641.42	0.1	14.0027	RIP1_KMT2F	NC1_KMT2F	1329.17	0.1	13.6982	RIP2_KMT2F	NC2_KMT2F	0	0	0
RET	2	2	2	2	RIP1_SETD1A	VeCL	4924.26	0.1	15.5876	RIP1_KMT2F	NC1_KMT2F	1329.17	0.1	13.6982	RIP2_KMT2F	NC2_KMT2F	0	0	0
RCOR2	2	2	2	2	RIP1_SETD1A	VeCL	6565.68	0.1	16.0027	RIP1_KMT2F	NC1_KMT2F	1329.17	0.1	13.6982	RIP2_KMT2F	NC2_KMT2F	0	0	0
RBP1	2	2	2	2	RIP1_SETD1A	VeCL	1641.42	0.1	14.0027	RIP1_KMT2F	NC1_KMT2F	0	0	0	RIP2_KMT2F	NC2_KMT2F	1957	0.1	14.2564
RBM11	2	2	2	2	RIP1_SETD1A	VeCL	0	0	0	RIP1_KMT2F	NC1_KMT2F	1329.17	0.1	13.6982	RIP2_KMT2F	NC2_KMT2F	2609.34	0.1	14.6714
RBL1	2	2	2	2	RIP1_SETD1A	VeCL	3282.84	0.1	15.0027	RIP1_KMT2F	NC1_KMT2F	2658.34	0.1	14.6982	RIP2_KMT2F	NC2_KMT2F	0	0	0
RASSF4	2	2	2	2	RIP1_SETD1A	VeCL	0	0	0	RIP1_KMT2F	NC1_KMT2F	2658.34	0.1	14.6982	RIP2_KMT2F	NC2_KMT2F	1304.67	0.1	13.6714
RASD2	2	2	2	2	RIP1_SETD1A	VeCL	0	0	0	RIP1_KMT2F	NC1_KMT2F	1329.17	0.1	13.6982	RIP2_KMT2F	NC2_KMT2F	1304.67	0.1	13.6714
RAB32	2	2	2	2	RIP1_SETD1A	VeCL	3282.84	0.1	15.0027	RIP1_KMT2F	NC1_KMT2F	0	0	0	RIP2_KMT2F	NC2_KMT2F	5871.01	711.637	3.0444
QPCT	2	2	2	2	RIP1_SETD1A	VeCL	1641.42	0.1	14.0027	RIP1_KMT2F	NC1_KMT2F	5316.69	0.1	15.6982	RIP2_KMT2F	NC2_KMT2F	0	0	0
PTCD2	2	2	2	2	RIP1_SETD1A	VeCL	1641.42	0.1	14.0027	RIP1_KMT2F	NC1_KMT2F	0	0	0	RIP2_KMT2F	NC2_KMT2F	7175.67	0.1	16.1308
PSMB10	2	2	2	2	RIP1_SETD1A	VeCL	4924.26	0.1	15.5876	RIP1_KMT2F	NC1_KMT2F	2658.34	0.1	14.6982	RIP2_KMT2F	NC2_KMT2F	0	0	0
PRSS53	2	2	2	2	RIP1_SETD1A	VeCL	0	0	0	RIP1_KMT2F	NC1_KMT2F	6645.86	0.1	16.0202	RIP2_KMT2F	NC2_KMT2F	1304.67	0.1	13.6714
PRELID3A	2	2	2	2	RIP1_SETD1A	VeCL	0	0	0	RIP1_KMT2F	NC1_KMT2F	1329.17	0.1	13.6982	RIP2_KMT2F	NC2_KMT2F	1304.67	0.1	13.6714
PPP1R3F	2	2	2	2	RIP1_SETD1A	VeCL	1641.42	0.1	14.0027	RIP1_KMT2F	NC1_KMT2F	3987.52	0.1	15.2832	RIP2_KMT2F	NC2_KMT2F	0	0	0
PPP1R3E	2	2	2	2	RIP1_SETD1A	VeCL	8207.09	0.1	16.3246	RIP1_KMT2F	NC1_KMT2F	2658.34	0.1	14.6982	RIP2_KMT2F	NC2_KMT2F	0	0	0
PPP1R14A	2	2	2	2	RIP1_SETD1A	VeCL	0	0	0	RIP1_KMT2F	NC1_KMT2F	1329.17	0.1	13.6982	RIP2_KMT2F	NC2_KMT2F	652.334	0.1	12.6714
POLG2	2	2	2	2	RIP1_SETD1A	VeCL	3282.84	0.1	15.0027	RIP1_KMT2F	NC1_KMT2F	1329.17	0.1	13.6982	RIP2_KMT2F	NC2_KMT2F	0	0	0
PMPCB	2	2	2	2	RIP1_SETD1A	VeCL	1641.42	0.1	14.0027	RIP1_KMT2F	NC1_KMT2F	9304.21	0.1	16.5056	RIP2_KMT2F	NC2_KMT2F	0	0	0
PMFBP1	2	2	2	2	RIP1_SETD1A	VeCL	0	0	0	RIP1_KMT2F	NC1_KMT2F	1329.17	0.1	13.6982	RIP2_KMT2F	NC2_KMT2F	652.334	0.1	12.6714
PLSCR4	2	2	2	2	RIP1_SETD1A	VeCL	0	0	0	RIP1_KMT2F	NC1_KMT2F	2658.34	0.1	14.6982	RIP2_KMT2F	NC2_KMT2F	652.334	0.1	12.6714
PLPPR4	2	2	2	2	RIP1_SETD1A	VeCL	0	0	0	RIP1_KMT2F	NC1_KMT2F	1329.17	0.1	13.6982	RIP2_KMT2F	NC2_KMT2F	652.334	0.1	12.6714
PLK4	2	2	2	2	RIP1_SETD1A	VeCL	1641.42	0.1	14.0027	RIP1_KMT2F	NC1_KMT2F	1329.17	0.1	13.6982	RIP2_KMT2F	NC2_KMT2F	0	0	0
PLK3	2	2	2	2	RIP1_SETD1A	VeCL	0	0	0	RIP1_KMT2F	NC1_KMT2F	1329.17	0.1	13.6982	RIP2_KMT2F	NC2_KMT2F	652.334	0.1	12.6714
PLEKHA2	2	2	2	2	RIP1_SETD1A	VeCL	1641.42	0.1	14.0027	RIP1_KMT2F	NC1_KMT2F	6645.86	0.1	16.0202	RIP2_KMT2F	NC2_KMT2F	0	0	0
PLD5	2	2	2	2	RIP1_SETD1A	VeCL	0	0	0	RIP1_KMT2F	NC1_KMT2F	1329.17	0.1	13.6982	RIP2_KMT2F	NC2_KMT2F	1304.67	0.1	13.6714
PKD2	2	2	2	2	RIP1_SETD1A	VeCL	0	0	0	RIP1_KMT2F	NC1_KMT2F	1329.17	0.1	13.6982	RIP2_KMT2F	NC2_KMT2F	7175.67	711.637	3.3339
PIGM	2	2	2	2	RIP1_SETD1A	VeCL	8207.09	968.365	3.08325	RIP1_KMT2F	NC1_KMT2F	3987.52	0.1	15.2832	RIP2_KMT2F	NC2_KMT2F	0	0	0
PHF21A	2	2	2	2	RIP1_SETD1A	VeCL	1641.42	0.1	14.0027	RIP1_KMT2F	NC1_KMT2F	5316.69	0.1	15.6982	RIP2_KMT2F	NC2_KMT2F	0	0	0
PHACTR4	2	2	2	2	RIP1_SETD1A	VeCL	0	0	0	RIP1_KMT2F	NC1_KMT2F	1329.17	0.1	13.6982	RIP2_KMT2F	NC2_KMT2F	13699	1423.27	3.26679
PEX11B	2	2	2	2	RIP1_SETD1A	VeCL	1641.42	0.1	14.0027	RIP1_KMT2F	NC1_KMT2F	5316.69	0.1	15.6982	RIP2_KMT2F	NC2_KMT2F	0	0	0
PELI1	2	2	2	2	RIP1_SETD1A	VeCL	3282.84	0.1	15.0027	RIP1_KMT2F	NC1_KMT2F	3987.52	0.1	15.2832	RIP2_KMT2F	NC2_KMT2F	0	0	0
PECR	2	2	2	2	RIP1_SETD1A	VeCL	1641.42	0.1	14.0027	RIP1_KMT2F	NC1_KMT2F	1329.17	0.1	13.6982	RIP2_KMT2F	NC2_KMT2F	0	0	0
PDX1	2	2	2	2	RIP1_SETD1A	VeCL	0	0	0	RIP1_KMT2F	NC1_KMT2F	2658.34	0.1	14.6982	RIP2_KMT2F	NC2_KMT2F	1304.67	0.1	13.6714
PCBP3	2	2	2	2	RIP1_SETD1A	VeCL	3282.84	0.1	15.0027	RIP1_KMT2F	NC1_KMT2F	0	0	0	RIP2_KMT2F	NC2_KMT2F	652.334	0.1	12.6714
PARS2	2	2	2	2	RIP1_SETD1A	VeCL	3282.84	0.1	15.0027	RIP1_KMT2F	NC1_KMT2F	6645.86	0.1	16.0202	RIP2_KMT2F	NC2_KMT2F	0	0	0
PARP3	2	2	2	2	RIP1_SETD1A	VeCL	1641.42	0.1	14.0027	RIP1_KMT2F	NC1_KMT2F	1329.17	0.1	13.6982	RIP2_KMT2F	NC2_KMT2F	0	0	0
OLIG1	2	2	2	2	RIP1_SETD1A	VeCL	0	0	0	RIP1_KMT2F	NC1_KMT2F	1329.17	0.1	13.6982	RIP2_KMT2F	NC2_KMT2F	652.334	0.1	12.6714
NUDT9	2	2	2	2	RIP1_SETD1A	VeCL	1641.42	0.1	14.0027	RIP1_KMT2F	NC1_KMT2F	1329.17	0.1	13.6982	RIP2_KMT2F	NC2_KMT2F	0	0	0
NTRK1	2	2	2	2	RIP1_SETD1A	VeCL	3282.84	0.1	15.0027	RIP1_KMT2F	NC1_KMT2F	0	0	0	RIP2_KMT2F	NC2_KMT2F	1304.67	0.1	13.6714
NREP	2	2	2	2	RIP1_SETD1A	VeCL	0	0	0	RIP1_KMT2F	NC1_KMT2F	5316.69	0.1	15.6982	RIP2_KMT2F	NC2_KMT2F	4566.34	0.1	15.4788
NNAT	2	2	2	2	RIP1_SETD1A	VeCL	0	0	0	RIP1_KMT2F	NC1_KMT2F	5316.69	0.1	15.6982	RIP2_KMT2F	NC2_KMT2F	1304.67	0.1	13.6714
NMB	2	2	2	2	RIP1_SETD1A	VeCL	1641.42	0.1	14.0027	RIP1_KMT2F	NC1_KMT2F	1329.17	0.1	13.6982	RIP2_KMT2F	NC2_KMT2F	0	0	0
NEK11	2	2	2	2	RIP1_SETD1A	VeCL	0	0	0	RIP1_KMT2F	NC1_KMT2F	1329.17	0.1	13.6982	RIP2_KMT2F	NC2_KMT2F	1304.67	0.1	13.6714
NDUFAF6	2	2	2	2	RIP1_SETD1A	VeCL	9848.51	968.365	3.34628	RIP1_KMT2F	NC1_KMT2F	1329.17	0.1	13.6982	RIP2_KMT2F	NC2_KMT2F	0	0	0
NDUFAF2	2	2	2	2	RIP1_SETD1A	VeCL	0	0	0	RIP1_KMT2F	NC1_KMT2F	1329.17	0.1	13.6982	RIP2_KMT2F	NC2_KMT2F	1304.67	0.1	13.6714
NDUFA1	2	2	2	2	RIP1_SETD1A	VeCL	1641.42	0.1	14.0027	RIP1_KMT2F	NC1_KMT2F	2658.34	0.1	14.6982	RIP2_KMT2F	NC2_KMT2F	0	0	0
NCKAP5	2	2	2	2	RIP1_SETD1A	VeCL	0	0	0	RIP1_KMT2F	NC1_KMT2F	1329.17	0.1	13.6982	RIP2_KMT2F	NC2_KMT2F	652.334	0.1	12.6714
NBPF10	2	2	2	2	RIP1_SETD1A	VeCL	3282.84	0.1	15.0027	RIP1_KMT2F	NC1_KMT2F	0	0	0	RIP2_KMT2F	NC2_KMT2F	7175.67	711.637	3.3339
MTUS2	2	2	2	2	RIP1_SETD1A	VeCL	1641.42	0.1	14.0027	RIP1_KMT2F	NC1_KMT2F	0	0	0	RIP2_KMT2F	NC2_KMT2F	1304.67	0.1	13.6714
MSRA	2	2	2	2	RIP1_SETD1A	VeCL	0	0	0	RIP1_KMT2F	NC1_KMT2F	2658.34	0.1	14.6982	RIP2_KMT2F	NC2_KMT2F	1304.67	0.1	13.6714
MRPL36	2	2	2	2	RIP1_SETD1A	VeCL	3282.84	0.1	15.0027	RIP1_KMT2F	NC1_KMT2F	1329.17	0.1	13.6982	RIP2_KMT2F	NC2_KMT2F	0	0	0
MLNR	2	2	2	2	RIP1_SETD1A	VeCL	0	0	0	RIP1_KMT2F	NC1_KMT2F	1329.17	0.1	13.6982	RIP2_KMT2F	NC2_KMT2F	652.334	0.1	12.6714
MLF1	2	2	2	2	RIP1_SETD1A	VeCL	4924.26	0.1	15.5876	RIP1_KMT2F	NC1_KMT2F	3987.52	0.1	15.2832	RIP2_KMT2F	NC2_KMT2F	0	0	0
MIER1	2	2	2	2	RIP1_SETD1A	VeCL	0	0	0	RIP1_KMT2F	NC1_KMT2F	1329.17	0.1	13.6982	RIP2_KMT2F	NC2_KMT2F	5871.01	0.1	15.8413
MICA	2	2	2	2	RIP1_SETD1A	VeCL	1641.42	0.1	14.0027	RIP1_KMT2F	NC1_KMT2F	1329.17	0.1	13.6982	RIP2_KMT2F	NC2_KMT2F	0	0	0
MCEE	2	2	2	2	RIP1_SETD1A	VeCL	0	0	0	RIP1_KMT2F	NC1_KMT2F	2658.34	0.1	14.6982	RIP2_KMT2F	NC2_KMT2F	1304.67	0.1	13.6714
MAPK8	2	2	2	2	RIP1_SETD1A	VeCL	1641.42	0.1	14.0027	RIP1_KMT2F	NC1_KMT2F	6645.86	0.1	16.0202	RIP2_KMT2F	NC2_KMT2F	0	0	0
MAP6	2	2	2	2	RIP1_SETD1A	VeCL	0	0	0	RIP1_KMT2F	NC1_KMT2F	1329.17	0.1	13.6982	RIP2_KMT2F	NC2_KMT2F	652.334	0.1	12.6714
MAP3K14	2	2	2	2	RIP1_SETD1A	VeCL	4924.26	0.1	15.5876	RIP1_KMT2F	NC1_KMT2F	1329.17	0.1	13.6982	RIP2_KMT2F	NC2_KMT2F	0	0	0
MANEA	2	2	2	2	RIP1_SETD1A	VeCL	1641.42	0.1	14.0027	RIP1_KMT2F	NC1_KMT2F	1329.17	0.1	13.6982	RIP2_KMT2F	NC2_KMT2F	0	0	0
LYPLAL1	2	2	2	2	RIP1_SETD1A	VeCL	3282.84	0.1	15.0027	RIP1_KMT2F	NC1_KMT2F	1329.17	0.1	13.6982	RIP2_KMT2F	NC2_KMT2F	0	0	0
LSM5	2	2	2	2	RIP1_SETD1A	VeCL	1641.42	0.1	14.0027	RIP1_KMT2F	NC1_KMT2F	2658.34	0.1	14.6982	RIP2_KMT2F	NC2_KMT2F	0	0	0
LRRC27	2	2	2	2	RIP1_SETD1A	VeCL	0	0	0	RIP1_KMT2F	NC1_KMT2F	1329.17	0.1	13.6982	RIP2_KMT2F	NC2_KMT2F	1957	0.1	14.2564
LMTK3	2	2	2	2	RIP1_SETD1A	VeCL	6565.68	0.1	16.0027	RIP1_KMT2F	NC1_KMT2F	0	0	0	RIP2_KMT2F	NC2_KMT2F	5871.01	0.1	15.8413
LINGO3	2	2	2	2	RIP1_SETD1A	VeCL	0	0	0	RIP1_KMT2F	NC1_KMT2F	3987.52	0.1	15.2832	RIP2_KMT2F	NC2_KMT2F	652.334	0.1	12.6714
LIN37	2	2	2	2	RIP1_SETD1A	VeCL	1641.42	0.1	14.0027	RIP1_KMT2F	NC1_KMT2F	3987.52	0.1	15.2832	RIP2_KMT2F	NC2_KMT2F	0	0	0
LGR5	2	2	2	2	RIP1_SETD1A	VeCL	0	0	0	RIP1_KMT2F	NC1_KMT2F	1329.17	0.1	13.6982	RIP2_KMT2F	NC2_KMT2F	1957	0.1	14.2564
LBX2	2	2	2	2	RIP1_SETD1A	VeCL	1641.42	0.1	14.0027	RIP1_KMT2F	NC1_KMT2F	0	0	0	RIP2_KMT2F	NC2_KMT2F	1957	0.1	14.2564
LAMC2	2	2	2	2	RIP1_SETD1A	VeCL	0	0	0	RIP1_KMT2F	NC1_KMT2F	2658.34	0.1	14.6982	RIP2_KMT2F	NC2_KMT2F	652.334	0.1	12.6714
KLHL25	2	2	2	2	RIP1_SETD1A	VeCL	1641.42	0.1	14.0027	RIP1_KMT2F	NC1_KMT2F	2658.34	0.1	14.6982	RIP2_KMT2F	NC2_KMT2F	0	0	0
KLHL14	2	2	2	2	RIP1_SETD1A	VeCL	1641.42	0.1	14.0027	RIP1_KMT2F	NC1_KMT2F	1329.17	0.1	13.6982	RIP2_KMT2F	NC2_KMT2F	0	0	0
KLF10	2	2	2	2	RIP1_SETD1A	VeCL	0	0	0	RIP1_KMT2F	NC1_KMT2F	2658.34	0.1	14.6982	RIP2_KMT2F	NC2_KMT2F	13046.7	1423.27	3.1964
KCNQ4	2	2	2	2	RIP1_SETD1A	VeCL	0	0	0	RIP1_KMT2F	NC1_KMT2F	1329.17	0.1	13.6982	RIP2_KMT2F	NC2_KMT2F	1957	0.1	14.2564
KCNN1	2	2	2	2	RIP1_SETD1A	VeCL	3282.84	0.1	15.0027	RIP1_KMT2F	NC1_KMT2F	1329.17	0.1	13.6982	RIP2_KMT2F	NC2_KMT2F	0	0	0
KCNAB2	2	2	2	2	RIP1_SETD1A	VeCL	4924.26	0.1	15.5876	RIP1_KMT2F	NC1_KMT2F	3987.52	0.1	15.2832	RIP2_KMT2F	NC2_KMT2F	0	0	0
INTS6L	2	2	2	2	RIP1_SETD1A	VeCL	0	0	0	RIP1_KMT2F	NC1_KMT2F	6645.86	0.1	16.0202	RIP2_KMT2F	NC2_KMT2F	7828.01	711.637	3.45943
INTS13	2	2	2	2	RIP1_SETD1A	VeCL	1641.42	0.1	14.0027	RIP1_KMT2F	NC1_KMT2F	1329.17	0.1	13.6982	RIP2_KMT2F	NC2_KMT2F	0	0	0
INPP4B	2	2	2	2	RIP1_SETD1A	VeCL	0	0	0	RIP1_KMT2F	NC1_KMT2F	1329.17	0.1	13.6982	RIP2_KMT2F	NC2_KMT2F	652.334	0.1	12.6714
INO80C	2	2	2	2	RIP1_SETD1A	VeCL	1641.42	0.1	14.0027	RIP1_KMT2F	NC1_KMT2F	1329.17	0.1	13.6982	RIP2_KMT2F	NC2_KMT2F	0	0	0
INAFM1	2	2	2	2	RIP1_SETD1A	VeCL	1641.42	0.1	14.0027	RIP1_KMT2F	NC1_KMT2F	0	0	0	RIP2_KMT2F	NC2_KMT2F	652.334	0.1	12.6714
IL27RA	2	2	2	2	RIP1_SETD1A	VeCL	0	0	0	RIP1_KMT2F	NC1_KMT2F	1329.17	0.1	13.6982	RIP2_KMT2F	NC2_KMT2F	5871.01	711.637	3.0444
IGSF9	2	2	2	2	RIP1_SETD1A	VeCL	0	0	0	RIP1_KMT2F	NC1_KMT2F	1329.17	0.1	13.6982	RIP2_KMT2F	NC2_KMT2F	1304.67	0.1	13.6714
IER5L	2	2	2	2	RIP1_SETD1A	VeCL	4924.26	0.1	15.5876	RIP1_KMT2F	NC1_KMT2F	2658.34	0.1	14.6982	RIP2_KMT2F	NC2_KMT2F	0	0	0
IER3IP1	2	2	2	2	RIP1_SETD1A	VeCL	0	0	0	RIP1_KMT2F	NC1_KMT2F	1329.17	0.1	13.6982	RIP2_KMT2F	NC2_KMT2F	1957	0.1	14.2564
HMGN5	2	2	2	2	RIP1_SETD1A	VeCL	0	0	0	RIP1_KMT2F	NC1_KMT2F	1329.17	0.1	13.6982	RIP2_KMT2F	NC2_KMT2F	1957	0.1	14.2564
HLA-DPA1	2	2	2	2	RIP1_SETD1A	VeCL	1641.42	0.1	14.0027	RIP1_KMT2F	NC1_KMT2F	0	0	0	RIP2_KMT2F	NC2_KMT2F	5871.01	0.1	15.8413
HINT3	2	2	2	2	RIP1_SETD1A	VeCL	8207.09	968.365	3.08325	RIP1_KMT2F	NC1_KMT2F	5316.69	0.1	15.6982	RIP2_KMT2F	NC2_KMT2F	0	0	0
HBQ1	2	2	2	2	RIP1_SETD1A	VeCL	4924.26	0.1	15.5876	RIP1_KMT2F	NC1_KMT2F	5316.69	0.1	15.6982	RIP2_KMT2F	NC2_KMT2F	0	0	0
HACE1	2	2	2	2	RIP1_SETD1A	VeCL	3282.84	0.1	15.0027	RIP1_KMT2F	NC1_KMT2F	5316.69	0.1	15.6982	RIP2_KMT2F	NC2_KMT2F	0	0	0
GUF1	2	2	2	2	RIP1_SETD1A	VeCL	1641.42	0.1	14.0027	RIP1_KMT2F	NC1_KMT2F	7975.03	0.1	16.2832	RIP2_KMT2F	NC2_KMT2F	0	0	0
GUCY2D	2	2	2	2	RIP1_SETD1A	VeCL	1641.42	0.1	14.0027	RIP1_KMT2F	NC1_KMT2F	2658.34	0.1	14.6982	RIP2_KMT2F	NC2_KMT2F	0	0	0
GRM4	2	2	2	2	RIP1_SETD1A	VeCL	3282.84	0.1	15.0027	RIP1_KMT2F	NC1_KMT2F	0	0	0	RIP2_KMT2F	NC2_KMT2F	652.334	0.1	12.6714
GPRC5C	2	2	2	2	RIP1_SETD1A	VeCL	3282.84	0.1	15.0027	RIP1_KMT2F	NC1_KMT2F	1329.17	0.1	13.6982	RIP2_KMT2F	NC2_KMT2F	0	0	0
GPR89B	2	2	2	2	RIP1_SETD1A	VeCL	0	0	0	RIP1_KMT2F	NC1_KMT2F	1329.17	0.1	13.6982	RIP2_KMT2F	NC2_KMT2F	3914	0.1	15.2564
GOLGA6L9	2	2	2	2	RIP1_SETD1A	VeCL	1641.42	0.1	14.0027	RIP1_KMT2F	NC1_KMT2F	0	0	0	RIP2_KMT2F	NC2_KMT2F	1957	0.1	14.2564
GNRH2	2	2	2	2	RIP1_SETD1A	VeCL	0	0	0	RIP1_KMT2F	NC1_KMT2F	2658.34	0.1	14.6982	RIP2_KMT2F	NC2_KMT2F	652.334	0.1	12.6714
GLIPR2	2	2	2	2	RIP1_SETD1A	VeCL	3282.84	0.1	15.0027	RIP1_KMT2F	NC1_KMT2F	0	0	0	RIP2_KMT2F	NC2_KMT2F	3914	0.1	15.2564
GFOD2	2	2	2	2	RIP1_SETD1A	VeCL	6565.68	0.1	16.0027	RIP1_KMT2F	NC1_KMT2F	9304.21	0.1	16.5056	RIP2_KMT2F	NC2_KMT2F	0	0	0
GDF6	2	2	2	2	RIP1_SETD1A	VeCL	1641.42	0.1	14.0027	RIP1_KMT2F	NC1_KMT2F	0	0	0	RIP2_KMT2F	NC2_KMT2F	1957	0.1	14.2564
GDAP1	2	2	2	2	RIP1_SETD1A	VeCL	0	0	0	RIP1_KMT2F	NC1_KMT2F	3987.52	0.1	15.2832	RIP2_KMT2F	NC2_KMT2F	7175.67	711.637	3.3339
GAS2L3	2	2	2	2	RIP1_SETD1A	VeCL	1641.42	0.1	14.0027	RIP1_KMT2F	NC1_KMT2F	1329.17	0.1	13.6982	RIP2_KMT2F	NC2_KMT2F	0	0	0
FZD4	2	2	2	2	RIP1_SETD1A	VeCL	1641.42	0.1	14.0027	RIP1_KMT2F	NC1_KMT2F	2658.34	0.1	14.6982	RIP2_KMT2F	NC2_KMT2F	0	0	0
FTCDNL1	2	2	2	2	RIP1_SETD1A	VeCL	0	0	0	RIP1_KMT2F	NC1_KMT2F	3987.52	0.1	15.2832	RIP2_KMT2F	NC2_KMT2F	2609.34	0.1	14.6714
FRK	2	2	2	2	RIP1_SETD1A	VeCL	1641.42	0.1	14.0027	RIP1_KMT2F	NC1_KMT2F	0	0	0	RIP2_KMT2F	NC2_KMT2F	652.334	0.1	12.6714
FOXB1	2	2	2	2	RIP1_SETD1A	VeCL	0	0	0	RIP1_KMT2F	NC1_KMT2F	5316.69	0.1	15.6982	RIP2_KMT2F	NC2_KMT2F	1304.67	0.1	13.6714
FGD5	2	2	2	2	RIP1_SETD1A	VeCL	0	0	0	RIP1_KMT2F	NC1_KMT2F	1329.17	0.1	13.6982	RIP2_KMT2F	NC2_KMT2F	652.334	0.1	12.6714
FCHSD1	2	2	2	2	RIP1_SETD1A	VeCL	6565.68	0.1	16.0027	RIP1_KMT2F	NC1_KMT2F	1329.17	0.1	13.6982	RIP2_KMT2F	NC2_KMT2F	0	0	0
FANCM	2	2	2	2	RIP1_SETD1A	VeCL	1641.42	0.1	14.0027	RIP1_KMT2F	NC1_KMT2F	0	0	0	RIP2_KMT2F	NC2_KMT2F	3914	0.1	15.2564
FAM86B2	2	2	2	2	RIP1_SETD1A	VeCL	0	0	0	RIP1_KMT2F	NC1_KMT2F	1329.17	0.1	13.6982	RIP2_KMT2F	NC2_KMT2F	1304.67	0.1	13.6714
FAM53A	2	2	2	2	RIP1_SETD1A	VeCL	3282.84	0.1	15.0027	RIP1_KMT2F	NC1_KMT2F	0	0	0	RIP2_KMT2F	NC2_KMT2F	1957	0.1	14.2564
FAM43A	2	2	2	2	RIP1_SETD1A	VeCL	1641.42	0.1	14.0027	RIP1_KMT2F	NC1_KMT2F	1329.17	0.1	13.6982	RIP2_KMT2F	NC2_KMT2F	0	0	0
FAM20C	2	2	2	2	RIP1_SETD1A	VeCL	1641.42	0.1	14.0027	RIP1_KMT2F	NC1_KMT2F	2658.34	0.1	14.6982	RIP2_KMT2F	NC2_KMT2F	0	0	0
FAM184A	2	2	2	2	RIP1_SETD1A	VeCL	0	0	0	RIP1_KMT2F	NC1_KMT2F	1329.17	0.1	13.6982	RIP2_KMT2F	NC2_KMT2F	3261.67	0.1	14.9933
FAM163A	2	2	2	2	RIP1_SETD1A	VeCL	0	0	0	RIP1_KMT2F	NC1_KMT2F	1329.17	0.1	13.6982	RIP2_KMT2F	NC2_KMT2F	652.334	0.1	12.6714
FAM149A	2	2	2	2	RIP1_SETD1A	VeCL	3282.84	0.1	15.0027	RIP1_KMT2F	NC1_KMT2F	2658.34	0.1	14.6982	RIP2_KMT2F	NC2_KMT2F	0	0	0
FAM131A	2	2	2	2	RIP1_SETD1A	VeCL	6565.68	0.1	16.0027	RIP1_KMT2F	NC1_KMT2F	1329.17	0.1	13.6982	RIP2_KMT2F	NC2_KMT2F	0	0	0
FAM114A1	2	2	2	2	RIP1_SETD1A	VeCL	3282.84	0.1	15.0027	RIP1_KMT2F	NC1_KMT2F	0	0	0	RIP2_KMT2F	NC2_KMT2F	1304.67	0.1	13.6714
FAM110C	2	2	2	2	RIP1_SETD1A	VeCL	1641.42	0.1	14.0027	RIP1_KMT2F	NC1_KMT2F	0	0	0	RIP2_KMT2F	NC2_KMT2F	1304.67	0.1	13.6714
FAHD2B	2	2	2	2	RIP1_SETD1A	VeCL	3282.84	0.1	15.0027	RIP1_KMT2F	NC1_KMT2F	1329.17	0.1	13.6982	RIP2_KMT2F	NC2_KMT2F	0	0	0
EVA1A	2	2	2	2	RIP1_SETD1A	VeCL	1641.42	0.1	14.0027	RIP1_KMT2F	NC1_KMT2F	0	0	0	RIP2_KMT2F	NC2_KMT2F	652.334	0.1	12.6714
ETV1	2	2	2	2	RIP1_SETD1A	VeCL	0	0	0	RIP1_KMT2F	NC1_KMT2F	1329.17	0.1	13.6982	RIP2_KMT2F	NC2_KMT2F	1304.67	0.1	13.6714
ESPNL	2	2	2	2	RIP1_SETD1A	VeCL	6565.68	0.1	16.0027	RIP1_KMT2F	NC1_KMT2F	2658.34	0.1	14.6982	RIP2_KMT2F	NC2_KMT2F	0	0	0
EMP1	2	2	2	2	RIP1_SETD1A	VeCL	0	0	0	RIP1_KMT2F	NC1_KMT2F	2658.34	0.1	14.6982	RIP2_KMT2F	NC2_KMT2F	652.334	0.1	12.6714
ELK4	2	2	2	2	RIP1_SETD1A	VeCL	0	0	0	RIP1_KMT2F	NC1_KMT2F	1329.17	0.1	13.6982	RIP2_KMT2F	NC2_KMT2F	7175.67	711.637	3.3339
ELAC1	2	2	2	2	RIP1_SETD1A	VeCL	0	0	0	RIP1_KMT2F	NC1_KMT2F	1329.17	0.1	13.6982	RIP2_KMT2F	NC2_KMT2F	652.334	0.1	12.6714
EIF4E2	2	2	2	2	RIP1_SETD1A	VeCL	0	0	0	RIP1_KMT2F	NC1_KMT2F	3987.52	0.1	15.2832	RIP2_KMT2F	NC2_KMT2F	3914	0.1	15.2564
EFCAB6	2	2	2	2	RIP1_SETD1A	VeCL	0	0	0	RIP1_KMT2F	NC1_KMT2F	1329.17	0.1	13.6982	RIP2_KMT2F	NC2_KMT2F	1304.67	0.1	13.6714
EEF1AKMT3	2	2	2	2	RIP1_SETD1A	VeCL	0	0	0	RIP1_KMT2F	NC1_KMT2F	1329.17	0.1	13.6982	RIP2_KMT2F	NC2_KMT2F	652.334	0.1	12.6714
E2F6	2	2	2	2	RIP1_SETD1A	VeCL	1641.42	0.1	14.0027	RIP1_KMT2F	NC1_KMT2F	3987.52	0.1	15.2832	RIP2_KMT2F	NC2_KMT2F	0	0	0
DYRK3	2	2	2	2	RIP1_SETD1A	VeCL	3282.84	0.1	15.0027	RIP1_KMT2F	NC1_KMT2F	1329.17	0.1	13.6982	RIP2_KMT2F	NC2_KMT2F	0	0	0
DTX3	2	2	2	2	RIP1_SETD1A	VeCL	0	0	0	RIP1_KMT2F	NC1_KMT2F	2658.34	0.1	14.6982	RIP2_KMT2F	NC2_KMT2F	1304.67	0.1	13.6714
DNM1	2	2	2	2	RIP1_SETD1A	VeCL	0	0	0	RIP1_KMT2F	NC1_KMT2F	2658.34	0.1	14.6982	RIP2_KMT2F	NC2_KMT2F	5871.01	0.1	15.8413
DMRTA2	2	2	2	2	RIP1_SETD1A	VeCL	0	0	0	RIP1_KMT2F	NC1_KMT2F	1329.17	0.1	13.6982	RIP2_KMT2F	NC2_KMT2F	652.334	0.1	12.6714
DKK1	2	2	2	2	RIP1_SETD1A	VeCL	0	0	0	RIP1_KMT2F	NC1_KMT2F	1329.17	0.1	13.6982	RIP2_KMT2F	NC2_KMT2F	652.334	0.1	12.6714
DISP1	2	2	2	2	RIP1_SETD1A	VeCL	1641.42	0.1	14.0027	RIP1_KMT2F	NC1_KMT2F	1329.17	0.1	13.6982	RIP2_KMT2F	NC2_KMT2F	0	0	0
DDIT4L	2	2	2	2	RIP1_SETD1A	VeCL	0	0	0	RIP1_KMT2F	NC1_KMT2F	1329.17	0.1	13.6982	RIP2_KMT2F	NC2_KMT2F	652.334	0.1	12.6714
DCDC2B	2	2	2	2	RIP1_SETD1A	VeCL	0	0	0	RIP1_KMT2F	NC1_KMT2F	1329.17	0.1	13.6982	RIP2_KMT2F	NC2_KMT2F	1957	0.1	14.2564
CYB5R4	2	2	2	2	RIP1_SETD1A	VeCL	3282.84	0.1	15.0027	RIP1_KMT2F	NC1_KMT2F	3987.52	0.1	15.2832	RIP2_KMT2F	NC2_KMT2F	0	0	0
CXCL2	2	2	2	2	RIP1_SETD1A	VeCL	1641.42	0.1	14.0027	RIP1_KMT2F	NC1_KMT2F	0	0	0	RIP2_KMT2F	NC2_KMT2F	1304.67	0.1	13.6714
CWC25	2	2	2	2	RIP1_SETD1A	VeCL	1641.42	0.1	14.0027	RIP1_KMT2F	NC1_KMT2F	1329.17	0.1	13.6982	RIP2_KMT2F	NC2_KMT2F	0	0	0
CWC15	2	2	2	2	RIP1_SETD1A	VeCL	0	0	0	RIP1_KMT2F	NC1_KMT2F	11962.5	1455.76	3.03867	RIP2_KMT2F	NC2_KMT2F	7175.67	0.1	16.1308
CTBS	2	2	2	2	RIP1_SETD1A	VeCL	0	0	0	RIP1_KMT2F	NC1_KMT2F	2658.34	0.1	14.6982	RIP2_KMT2F	NC2_KMT2F	652.334	0.1	12.6714
CRYBB2	2	2	2	2	RIP1_SETD1A	VeCL	3282.84	0.1	15.0027	RIP1_KMT2F	NC1_KMT2F	0	0	0	RIP2_KMT2F	NC2_KMT2F	1304.67	0.1	13.6714
CRLF1	2	2	2	2	RIP1_SETD1A	VeCL	0	0	0	RIP1_KMT2F	NC1_KMT2F	1329.17	0.1	13.6982	RIP2_KMT2F	NC2_KMT2F	1304.67	0.1	13.6714
COMMD6	2	2	2	2	RIP1_SETD1A	VeCL	3282.84	0.1	15.0027	RIP1_KMT2F	NC1_KMT2F	2658.34	0.1	14.6982	RIP2_KMT2F	NC2_KMT2F	0	0	0
CLYBL	2	2	2	2	RIP1_SETD1A	VeCL	6565.68	0.1	16.0027	RIP1_KMT2F	NC1_KMT2F	1329.17	0.1	13.6982	RIP2_KMT2F	NC2_KMT2F	0	0	0
CKMT1A	2	2	2	2	RIP1_SETD1A	VeCL	3282.84	0.1	15.0027	RIP1_KMT2F	NC1_KMT2F	1329.17	0.1	13.6982	RIP2_KMT2F	NC2_KMT2F	0	0	0
CITED1	2	2	2	2	RIP1_SETD1A	VeCL	1641.42	0.1	14.0027	RIP1_KMT2F	NC1_KMT2F	5316.69	0.1	15.6982	RIP2_KMT2F	NC2_KMT2F	0	0	0
CHST8	2	2	2	2	RIP1_SETD1A	VeCL	1641.42	0.1	14.0027	RIP1_KMT2F	NC1_KMT2F	0	0	0	RIP2_KMT2F	NC2_KMT2F	652.334	0.1	12.6714
CHCHD4	2	2	2	2	RIP1_SETD1A	VeCL	3282.84	0.1	15.0027	RIP1_KMT2F	NC1_KMT2F	2658.34	0.1	14.6982	RIP2_KMT2F	NC2_KMT2F	0	0	0
CHAC2	2	2	2	2	RIP1_SETD1A	VeCL	0	0	0	RIP1_KMT2F	NC1_KMT2F	1329.17	0.1	13.6982	RIP2_KMT2F	NC2_KMT2F	1304.67	0.1	13.6714
CGRRF1	2	2	2	2	RIP1_SETD1A	VeCL	0	0	0	RIP1_KMT2F	NC1_KMT2F	3987.52	0.1	15.2832	RIP2_KMT2F	NC2_KMT2F	652.334	0.1	12.6714
CEPT1	2	2	2	2	RIP1_SETD1A	VeCL	3282.84	0.1	15.0027	RIP1_KMT2F	NC1_KMT2F	3987.52	0.1	15.2832	RIP2_KMT2F	NC2_KMT2F	0	0	0
CEP152	2	2	2	2	RIP1_SETD1A	VeCL	3282.84	0.1	15.0027	RIP1_KMT2F	NC1_KMT2F	1329.17	0.1	13.6982	RIP2_KMT2F	NC2_KMT2F	0	0	0
CDS1	2	2	2	2	RIP1_SETD1A	VeCL	0	0	0	RIP1_KMT2F	NC1_KMT2F	5316.69	0.1	15.6982	RIP2_KMT2F	NC2_KMT2F	6523.34	711.637	3.1964
CDKN1C	2	2	2	2	RIP1_SETD1A	VeCL	0	0	0	RIP1_KMT2F	NC1_KMT2F	2658.34	0.1	14.6982	RIP2_KMT2F	NC2_KMT2F	652.334	0.1	12.6714
CDK5RAP1	2	2	2	2	RIP1_SETD1A	VeCL	4924.26	0.1	15.5876	RIP1_KMT2F	NC1_KMT2F	5316.69	0.1	15.6982	RIP2_KMT2F	NC2_KMT2F	0	0	0
CDK19	2	2	2	2	RIP1_SETD1A	VeCL	1641.42	0.1	14.0027	RIP1_KMT2F	NC1_KMT2F	2658.34	0.1	14.6982	RIP2_KMT2F	NC2_KMT2F	0	0	0
CCDC87	2	2	2	2	RIP1_SETD1A	VeCL	0	0	0	RIP1_KMT2F	NC1_KMT2F	1329.17	0.1	13.6982	RIP2_KMT2F	NC2_KMT2F	1957	0.1	14.2564
CCDC40	2	2	2	2	RIP1_SETD1A	VeCL	0	0	0	RIP1_KMT2F	NC1_KMT2F	1329.17	0.1	13.6982	RIP2_KMT2F	NC2_KMT2F	1304.67	0.1	13.6714
CCDC28A	2	2	2	2	RIP1_SETD1A	VeCL	3282.84	0.1	15.0027	RIP1_KMT2F	NC1_KMT2F	0	0	0	RIP2_KMT2F	NC2_KMT2F	1304.67	0.1	13.6714
CCDC121	2	2	2	2	RIP1_SETD1A	VeCL	0	0	0	RIP1_KMT2F	NC1_KMT2F	1329.17	0.1	13.6982	RIP2_KMT2F	NC2_KMT2F	652.334	0.1	12.6714
CARNMT1	2	2	2	2	RIP1_SETD1A	VeCL	0	0	0	RIP1_KMT2F	NC1_KMT2F	1329.17	0.1	13.6982	RIP2_KMT2F	NC2_KMT2F	4566.34	0.1	15.4788
CADM2	2	2	2	2	RIP1_SETD1A	VeCL	1641.42	0.1	14.0027	RIP1_KMT2F	NC1_KMT2F	0	0	0	RIP2_KMT2F	NC2_KMT2F	3914	0.1	15.2564
CA12	2	2	2	2	RIP1_SETD1A	VeCL	3282.84	0.1	15.0027	RIP1_KMT2F	NC1_KMT2F	5316.69	0.1	15.6982	RIP2_KMT2F	NC2_KMT2F	0	0	0
CA11	2	2	2	2	RIP1_SETD1A	VeCL	4924.26	0.1	15.5876	RIP1_KMT2F	NC1_KMT2F	2658.34	0.1	14.6982	RIP2_KMT2F	NC2_KMT2F	0	0	0
C8orf76	2	2	2	2	RIP1_SETD1A	VeCL	0	0	0	RIP1_KMT2F	NC1_KMT2F	11962.5	0.1	16.8682	RIP2_KMT2F	NC2_KMT2F	1304.67	0.1	13.6714
C8orf58	2	2	2	2	RIP1_SETD1A	VeCL	0	0	0	RIP1_KMT2F	NC1_KMT2F	3987.52	0.1	15.2832	RIP2_KMT2F	NC2_KMT2F	652.334	0.1	12.6714
C4orf36	2	2	2	2	RIP1_SETD1A	VeCL	0	0	0	RIP1_KMT2F	NC1_KMT2F	1329.17	0.1	13.6982	RIP2_KMT2F	NC2_KMT2F	652.334	0.1	12.6714
C2orf16	2	2	2	2	RIP1_SETD1A	VeCL	0	0	0	RIP1_KMT2F	NC1_KMT2F	2658.34	0.1	14.6982	RIP2_KMT2F	NC2_KMT2F	1304.67	0.1	13.6714
C15orf40	2	2	2	2	RIP1_SETD1A	VeCL	3282.84	0.1	15.0027	RIP1_KMT2F	NC1_KMT2F	1329.17	0.1	13.6982	RIP2_KMT2F	NC2_KMT2F	0	0	0
C12orf76	2	2	2	2	RIP1_SETD1A	VeCL	0	0	0	RIP1_KMT2F	NC1_KMT2F	1329.17	0.1	13.6982	RIP2_KMT2F	NC2_KMT2F	652.334	0.1	12.6714
BTK	2	2	2	2	RIP1_SETD1A	VeCL	1641.42	0.1	14.0027	RIP1_KMT2F	NC1_KMT2F	0	0	0	RIP2_KMT2F	NC2_KMT2F	1304.67	0.1	13.6714
BSPRY	2	2	2	2	RIP1_SETD1A	VeCL	3282.84	0.1	15.0027	RIP1_KMT2F	NC1_KMT2F	1329.17	0.1	13.6982	RIP2_KMT2F	NC2_KMT2F	0	0	0
BORCS6	2	2	2	2	RIP1_SETD1A	VeCL	4924.26	0.1	15.5876	RIP1_KMT2F	NC1_KMT2F	1329.17	0.1	13.6982	RIP2_KMT2F	NC2_KMT2F	0	0	0
BNIP3L	2	2	2	2	RIP1_SETD1A	VeCL	3282.84	0.1	15.0027	RIP1_KMT2F	NC1_KMT2F	0	0	0	RIP2_KMT2F	NC2_KMT2F	9132.68	0.1	16.4788
BEGAIN	2	2	2	2	RIP1_SETD1A	VeCL	1641.42	0.1	14.0027	RIP1_KMT2F	NC1_KMT2F	1329.17	0.1	13.6982	RIP2_KMT2F	NC2_KMT2F	0	0	0
BCL6B	2	2	2	2	RIP1_SETD1A	VeCL	0	0	0	RIP1_KMT2F	NC1_KMT2F	2658.34	0.1	14.6982	RIP2_KMT2F	NC2_KMT2F	5218.67	0.1	15.6714
BARHL2	2	2	2	2	RIP1_SETD1A	VeCL	0	0	0	RIP1_KMT2F	NC1_KMT2F	1329.17	0.1	13.6982	RIP2_KMT2F	NC2_KMT2F	1304.67	0.1	13.6714
ATP6V1H	2	2	2	2	RIP1_SETD1A	VeCL	4924.26	0.1	15.5876	RIP1_KMT2F	NC1_KMT2F	6645.86	0.1	16.0202	RIP2_KMT2F	NC2_KMT2F	0	0	0
ATP6V1FNB	2	2	2	2	RIP1_SETD1A	VeCL	0	0	0	RIP1_KMT2F	NC1_KMT2F	1329.17	0.1	13.6982	RIP2_KMT2F	NC2_KMT2F	652.334	0.1	12.6714
ARHGAP33	2	2	2	2	RIP1_SETD1A	VeCL	1641.42	0.1	14.0027	RIP1_KMT2F	NC1_KMT2F	5316.69	0.1	15.6982	RIP2_KMT2F	NC2_KMT2F	0	0	0
ARHGAP23	2	2	2	2	RIP1_SETD1A	VeCL	0	0	0	RIP1_KMT2F	NC1_KMT2F	1329.17	0.1	13.6982	RIP2_KMT2F	NC2_KMT2F	1957	0.1	14.2564
ARC	2	2	2	2	RIP1_SETD1A	VeCL	0	0	0	RIP1_KMT2F	NC1_KMT2F	1329.17	0.1	13.6982	RIP2_KMT2F	NC2_KMT2F	3914	0.1	15.2564
AP5S1	2	2	2	2	RIP1_SETD1A	VeCL	0	0	0	RIP1_KMT2F	NC1_KMT2F	1329.17	0.1	13.6982	RIP2_KMT2F	NC2_KMT2F	4566.34	0.1	15.4788
AK9	2	2	2	2	RIP1_SETD1A	VeCL	0	0	0	RIP1_KMT2F	NC1_KMT2F	1329.17	0.1	13.6982	RIP2_KMT2F	NC2_KMT2F	652.334	0.1	12.6714
ADPRH	2	2	2	2	RIP1_SETD1A	VeCL	0	0	0	RIP1_KMT2F	NC1_KMT2F	1329.17	0.1	13.6982	RIP2_KMT2F	NC2_KMT2F	652.334	0.1	12.6714
ADAM8	2	2	2	2	RIP1_SETD1A	VeCL	0	0	0	RIP1_KMT2F	NC1_KMT2F	1329.17	0.1	13.6982	RIP2_KMT2F	NC2_KMT2F	652.334	0.1	12.6714
ADAM23	2	2	2	2	RIP1_SETD1A	VeCL	0	0	0	RIP1_KMT2F	NC1_KMT2F	2658.34	0.1	14.6982	RIP2_KMT2F	NC2_KMT2F	7828.01	711.637	3.45943
ACADSB	2	2	2	2	RIP1_SETD1A	VeCL	1641.42	0.1	14.0027	RIP1_KMT2F	NC1_KMT2F	0	0	0	RIP2_KMT2F	NC2_KMT2F	5218.67	0.1	15.6714
ABCB6	2	2	2	2	RIP1_SETD1A	VeCL	1641.42	0.1	14.0027	RIP1_KMT2F	NC1_KMT2F	3987.52	0.1	15.2832	RIP2_KMT2F	NC2_KMT2F	0	0	0
ZNF430	2	2	2	1	RIP1_SETD1A	VeCL	0	0	0	RIP1_KMT2F	NC1_KMT2F	3987.52	0.1	15.2832	RIP2_KMT2F	NC2_KMT2F	3261.67	711.637	2.1964
ZNF420	2	2	2	1	RIP1_SETD1A	VeCL	0	0	0	RIP1_KMT2F	NC1_KMT2F	2658.34	0.1	14.6982	RIP2_KMT2F	NC2_KMT2F	3914	711.637	2.45943
ZNF326	2	2	2	1	RIP1_SETD1A	VeCL	0	0	0	RIP1_KMT2F	NC1_KMT2F	1329.17	0.1	13.6982	RIP2_KMT2F	NC2_KMT2F	9785.01	2134.91	2.1964
ZNF302	2	2	2	1	RIP1_SETD1A	VeCL	4924.26	0.1	15.5876	RIP1_KMT2F	NC1_KMT2F	0	0	0	RIP2_KMT2F	NC2_KMT2F	9785.01	2134.91	2.1964
ZNF133	2	2	2	1	RIP1_SETD1A	VeCL	3282.84	0.1	15.0027	RIP1_KMT2F	NC1_KMT2F	7975.03	1455.76	2.45372	RIP2_KMT2F	NC2_KMT2F	0	0	0
WDR13	2	2	2	1	RIP1_SETD1A	VeCL	4924.26	968.365	2.34628	RIP1_KMT2F	NC1_KMT2F	2658.34	0.1	14.6982	RIP2_KMT2F	NC2_KMT2F	0	0	0
VTI1A	2	2	2	1	RIP1_SETD1A	VeCL	0	0	0	RIP1_KMT2F	NC1_KMT2F	1329.17	0.1	13.6982	RIP2_KMT2F	NC2_KMT2F	13699	2134.91	2.68182
VASH2	2	2	2	1	RIP1_SETD1A	VeCL	0	0	0	RIP1_KMT2F	NC1_KMT2F	2658.34	0.1	14.6982	RIP2_KMT2F	NC2_KMT2F	7828.01	1423.27	2.45944
UPF3A	2	2	2	1	RIP1_SETD1A	VeCL	8207.09	0.1	16.3246	RIP1_KMT2F	NC1_KMT2F	0	0	0	RIP2_KMT2F	NC2_KMT2F	7828.01	1423.27	2.45944
TRIM36	2	2	2	1	RIP1_SETD1A	VeCL	0	0	0	RIP1_KMT2F	NC1_KMT2F	1329.17	0.1	13.6982	RIP2_KMT2F	NC2_KMT2F	3261.67	711.637	2.1964
TMEM11	2	2	2	1	RIP1_SETD1A	VeCL	0	0	0	RIP1_KMT2F	NC1_KMT2F	17279.2	1455.76	3.56919	RIP2_KMT2F	NC2_KMT2F	5218.67	711.637	2.87447
TMCO6	2	2	2	1	RIP1_SETD1A	VeCL	0	0	0	RIP1_KMT2F	NC1_KMT2F	1329.17	0.1	13.6982	RIP2_KMT2F	NC2_KMT2F	5871.01	1423.27	2.0444
STRIP2	2	2	2	1	RIP1_SETD1A	VeCL	1641.42	0.1	14.0027	RIP1_KMT2F	NC1_KMT2F	0	0	0	RIP2_KMT2F	NC2_KMT2F	7828.01	1423.27	2.45944
STOX1	2	2	2	1	RIP1_SETD1A	VeCL	1641.42	0.1	14.0027	RIP1_KMT2F	NC1_KMT2F	0	0	0	RIP2_KMT2F	NC2_KMT2F	4566.34	711.637	2.68182
SRFBP1	2	2	2	1	RIP1_SETD1A	VeCL	0	0	0	RIP1_KMT2F	NC1_KMT2F	1329.17	0.1	13.6982	RIP2_KMT2F	NC2_KMT2F	11089.7	2134.91	2.37697
SPOCK3	2	2	2	1	RIP1_SETD1A	VeCL	0	0	0	RIP1_KMT2F	NC1_KMT2F	1329.17	0.1	13.6982	RIP2_KMT2F	NC2_KMT2F	4566.34	711.637	2.68182
SPDYE2	2	2	2	1	RIP1_SETD1A	VeCL	0	0	0	RIP1_KMT2F	NC1_KMT2F	1329.17	0.1	13.6982	RIP2_KMT2F	NC2_KMT2F	6523.34	1423.27	2.1964
SPATS2L	2	2	2	1	RIP1_SETD1A	VeCL	0	0	0	RIP1_KMT2F	NC1_KMT2F	5316.69	0.1	15.6982	RIP2_KMT2F	NC2_KMT2F	9132.68	2134.91	2.09686
SEMA4B	2	2	2	1	RIP1_SETD1A	VeCL	21338.4	1936.73	3.46176	RIP1_KMT2F	NC1_KMT2F	7975.03	1455.76	2.45372	RIP2_KMT2F	NC2_KMT2F	0	0	0
SCARA3	2	2	2	1	RIP1_SETD1A	VeCL	8207.09	968.365	3.08325	RIP1_KMT2F	NC1_KMT2F	7975.03	1455.76	2.45372	RIP2_KMT2F	NC2_KMT2F	0	0	0
RXRA	2	2	2	1	RIP1_SETD1A	VeCL	0	0	0	RIP1_KMT2F	NC1_KMT2F	2658.34	0.1	14.6982	RIP2_KMT2F	NC2_KMT2F	9132.68	2134.91	2.09686
RNF165	2	2	2	1	RIP1_SETD1A	VeCL	0	0	0	RIP1_KMT2F	NC1_KMT2F	3987.52	0.1	15.2832	RIP2_KMT2F	NC2_KMT2F	4566.34	711.637	2.68182
RNF144B	2	2	2	1	RIP1_SETD1A	VeCL	0	0	0	RIP1_KMT2F	NC1_KMT2F	1329.17	0.1	13.6982	RIP2_KMT2F	NC2_KMT2F	3261.67	711.637	2.1964
RIPK2	2	2	2	1	RIP1_SETD1A	VeCL	0	0	0	RIP1_KMT2F	NC1_KMT2F	1329.17	0.1	13.6982	RIP2_KMT2F	NC2_KMT2F	6523.34	1423.27	2.1964
RASGEF1B	2	2	2	1	RIP1_SETD1A	VeCL	0	0	0	RIP1_KMT2F	NC1_KMT2F	1329.17	0.1	13.6982	RIP2_KMT2F	NC2_KMT2F	8480.34	1423.27	2.57491
RASA3	2	2	2	1	RIP1_SETD1A	VeCL	0	0	0	RIP1_KMT2F	NC1_KMT2F	3987.52	0.1	15.2832	RIP2_KMT2F	NC2_KMT2F	16308.3	2846.55	2.51832
RABL2B	2	2	2	1	RIP1_SETD1A	VeCL	8207.09	1754.97	2.22542	RIP1_KMT2F	NC1_KMT2F	0	0	0	RIP2_KMT2F	NC2_KMT2F	8480.34	711.637	3.57491
PRPF40B	2	2	2	1	RIP1_SETD1A	VeCL	4924.26	968.365	2.34628	RIP1_KMT2F	NC1_KMT2F	2658.34	0.1	14.6982	RIP2_KMT2F	NC2_KMT2F	0	0	0
PRPF18	2	2	2	1	RIP1_SETD1A	VeCL	1641.42	0.1	14.0027	RIP1_KMT2F	NC1_KMT2F	10633.4	1455.76	2.86876	RIP2_KMT2F	NC2_KMT2F	0	0	0
PNPLA3	2	2	2	1	RIP1_SETD1A	VeCL	0	0	0	RIP1_KMT2F	NC1_KMT2F	9304.21	0.1	16.5056	RIP2_KMT2F	NC2_KMT2F	5218.67	711.637	2.87447
PITPNM3	2	2	2	1	RIP1_SETD1A	VeCL	0	0	0	RIP1_KMT2F	NC1_KMT2F	1329.17	0.1	13.6982	RIP2_KMT2F	NC2_KMT2F	9132.68	1423.27	2.68183
PARVA	2	2	2	1	RIP1_SETD1A	VeCL	1641.42	0.1	14.0027	RIP1_KMT2F	NC1_KMT2F	10633.4	1455.76	2.86876	RIP2_KMT2F	NC2_KMT2F	0	0	0
OSBPL9	2	2	2	1	RIP1_SETD1A	VeCL	3282.84	0.1	15.0027	RIP1_KMT2F	NC1_KMT2F	10633.4	1455.76	2.86876	RIP2_KMT2F	NC2_KMT2F	0	0	0
OGFOD2	2	2	2	1	RIP1_SETD1A	VeCL	0	0	0	RIP1_KMT2F	NC1_KMT2F	2658.34	0.1	14.6982	RIP2_KMT2F	NC2_KMT2F	3914	711.637	2.45943
NR4A2	2	2	2	1	RIP1_SETD1A	VeCL	0	0	0	RIP1_KMT2F	NC1_KMT2F	1329.17	0.1	13.6982	RIP2_KMT2F	NC2_KMT2F	7175.67	1423.27	2.3339
NME9	2	2	2	1	RIP1_SETD1A	VeCL	0	0	0	RIP1_KMT2F	NC1_KMT2F	1329.17	0.1	13.6982	RIP2_KMT2F	NC2_KMT2F	4566.34	711.637	2.68182
NKAPD1	2	2	2	1	RIP1_SETD1A	VeCL	3282.84	0.1	15.0027	RIP1_KMT2F	NC1_KMT2F	0	0	0	RIP2_KMT2F	NC2_KMT2F	17613	4269.82	2.04439
NDC80	2	2	2	1	RIP1_SETD1A	VeCL	0	0	0	RIP1_KMT2F	NC1_KMT2F	2658.34	0.1	14.6982	RIP2_KMT2F	NC2_KMT2F	6523.34	1423.27	2.1964
NAPB	2	2	2	1	RIP1_SETD1A	VeCL	0	0	0	RIP1_KMT2F	NC1_KMT2F	2658.34	0.1	14.6982	RIP2_KMT2F	NC2_KMT2F	4566.34	711.637	2.68182
MRTFB	2	2	2	1	RIP1_SETD1A	VeCL	0	0	0	RIP1_KMT2F	NC1_KMT2F	2658.34	0.1	14.6982	RIP2_KMT2F	NC2_KMT2F	13699	2846.55	2.26678
MRPL32	2	2	2	1	RIP1_SETD1A	VeCL	4924.26	968.365	2.34628	RIP1_KMT2F	NC1_KMT2F	2658.34	0.1	14.6982	RIP2_KMT2F	NC2_KMT2F	0	0	0
MN1	2	2	2	1	RIP1_SETD1A	VeCL	4924.26	968.365	2.34628	RIP1_KMT2F	NC1_KMT2F	0	0	0	RIP2_KMT2F	NC2_KMT2F	4566.34	0.1	15.4788
MAP9	2	2	2	1	RIP1_SETD1A	VeCL	0	0	0	RIP1_KMT2F	NC1_KMT2F	1329.17	0.1	13.6982	RIP2_KMT2F	NC2_KMT2F	7828.01	1423.27	2.45944
LYRM4	2	2	2	1	RIP1_SETD1A	VeCL	0	0	0	RIP1_KMT2F	NC1_KMT2F	1329.17	0.1	13.6982	RIP2_KMT2F	NC2_KMT2F	3261.67	711.637	2.1964
LSM1	2	2	2	1	RIP1_SETD1A	VeCL	0	0	0	RIP1_KMT2F	NC1_KMT2F	2658.34	0.1	14.6982	RIP2_KMT2F	NC2_KMT2F	3914	711.637	2.45943
LCORL	2	2	2	1	RIP1_SETD1A	VeCL	0	0	0	RIP1_KMT2F	NC1_KMT2F	1329.17	0.1	13.6982	RIP2_KMT2F	NC2_KMT2F	15656	3558.19	2.1375
LAMA3	2	2	2	1	RIP1_SETD1A	VeCL	0	0	0	RIP1_KMT2F	NC1_KMT2F	3987.52	0.1	15.2832	RIP2_KMT2F	NC2_KMT2F	7175.67	1423.27	2.3339
KMT5A	2	2	2	1	RIP1_SETD1A	VeCL	0	0	0	RIP1_KMT2F	NC1_KMT2F	7975.03	0.1	16.2832	RIP2_KMT2F	NC2_KMT2F	3914	711.637	2.45943
INPP5K	2	2	2	1	RIP1_SETD1A	VeCL	0	0	0	RIP1_KMT2F	NC1_KMT2F	13291.7	1455.76	3.19068	RIP2_KMT2F	NC2_KMT2F	14351.3	2846.55	2.3339
GPR27	2	2	2	1	RIP1_SETD1A	VeCL	4924.26	0.1	15.5876	RIP1_KMT2F	NC1_KMT2F	6645.86	1455.76	2.19068	RIP2_KMT2F	NC2_KMT2F	0	0	0
GPR155	2	2	2	1	RIP1_SETD1A	VeCL	0	0	0	RIP1_KMT2F	NC1_KMT2F	2658.34	0.1	14.6982	RIP2_KMT2F	NC2_KMT2F	9785.01	1423.27	2.78136
GATA5	2	2	2	1	RIP1_SETD1A	VeCL	3282.84	0.1	15.0027	RIP1_KMT2F	NC1_KMT2F	0	0	0	RIP2_KMT2F	NC2_KMT2F	3261.67	711.637	2.1964
GARNL3	2	2	2	1	RIP1_SETD1A	VeCL	0	0	0	RIP1_KMT2F	NC1_KMT2F	3987.52	0.1	15.2832	RIP2_KMT2F	NC2_KMT2F	7175.67	1423.27	2.3339
FAM118A	2	2	2	1	RIP1_SETD1A	VeCL	0	0	0	RIP1_KMT2F	NC1_KMT2F	2658.34	0.1	14.6982	RIP2_KMT2F	NC2_KMT2F	5218.67	711.637	2.87447
EOGT	2	2	2	1	RIP1_SETD1A	VeCL	0	0	0	RIP1_KMT2F	NC1_KMT2F	2658.34	0.1	14.6982	RIP2_KMT2F	NC2_KMT2F	12394.3	2846.55	2.12239
DNAJC17	2	2	2	1	RIP1_SETD1A	VeCL	1641.42	0.1	14.0027	RIP1_KMT2F	NC1_KMT2F	0	0	0	RIP2_KMT2F	NC2_KMT2F	5218.67	711.637	2.87447
DLD	2	2	2	1	RIP1_SETD1A	VeCL	1641.42	0.1	14.0027	RIP1_KMT2F	NC1_KMT2F	7975.03	1455.76	2.45372	RIP2_KMT2F	NC2_KMT2F	0	0	0
CXCL16	2	2	2	1	RIP1_SETD1A	VeCL	6565.68	968.365	2.76132	RIP1_KMT2F	NC1_KMT2F	5316.69	0.1	15.6982	RIP2_KMT2F	NC2_KMT2F	0	0	0
CNTNAP2	2	2	2	1	RIP1_SETD1A	VeCL	1641.42	0.1	14.0027	RIP1_KMT2F	NC1_KMT2F	6645.86	1455.76	2.19068	RIP2_KMT2F	NC2_KMT2F	0	0	0
CDKN1B	2	2	2	1	RIP1_SETD1A	VeCL	4924.26	0.1	15.5876	RIP1_KMT2F	NC1_KMT2F	7975.03	1455.76	2.45372	RIP2_KMT2F	NC2_KMT2F	0	0	0
CCP110	2	2	2	1	RIP1_SETD1A	VeCL	0	0	0	RIP1_KMT2F	NC1_KMT2F	1329.17	0.1	13.6982	RIP2_KMT2F	NC2_KMT2F	9785.01	2134.91	2.1964
CCDC88B	2	2	2	1	RIP1_SETD1A	VeCL	0	0	0	RIP1_KMT2F	NC1_KMT2F	1329.17	0.1	13.6982	RIP2_KMT2F	NC2_KMT2F	3914	711.637	2.45943
CACYBP	2	2	2	1	RIP1_SETD1A	VeCL	4924.26	968.365	2.34628	RIP1_KMT2F	NC1_KMT2F	6645.86	0.1	16.0202	RIP2_KMT2F	NC2_KMT2F	0	0	0
BEX4	2	2	2	1	RIP1_SETD1A	VeCL	1641.42	0.1	14.0027	RIP1_KMT2F	NC1_KMT2F	7975.03	1455.76	2.45372	RIP2_KMT2F	NC2_KMT2F	0	0	0
BEND4	2	2	2	1	RIP1_SETD1A	VeCL	1641.42	0.1	14.0027	RIP1_KMT2F	NC1_KMT2F	19937.6	4367.28	2.19069	RIP2_KMT2F	NC2_KMT2F	0	0	0
ATXN7	2	2	2	1	RIP1_SETD1A	VeCL	0	0	0	RIP1_KMT2F	NC1_KMT2F	1329.17	0.1	13.6982	RIP2_KMT2F	NC2_KMT2F	3914	711.637	2.45943
ARSK	2	2	2	1	RIP1_SETD1A	VeCL	0	0	0	RIP1_KMT2F	NC1_KMT2F	7975.03	0.1	16.2832	RIP2_KMT2F	NC2_KMT2F	10437.3	1423.27	2.87447
ARFGAP3	2	2	2	1	RIP1_SETD1A	VeCL	1641.42	0.1	14.0027	RIP1_KMT2F	NC1_KMT2F	6645.86	1455.76	2.19068	RIP2_KMT2F	NC2_KMT2F	0	0	0
APOLD1	2	2	2	1	RIP1_SETD1A	VeCL	0	0	0	RIP1_KMT2F	NC1_KMT2F	1329.17	0.1	13.6982	RIP2_KMT2F	NC2_KMT2F	3261.67	711.637	2.1964
AP5M1	2	2	2	1	RIP1_SETD1A	VeCL	0	0	0	RIP1_KMT2F	NC1_KMT2F	2658.34	0.1	14.6982	RIP2_KMT2F	NC2_KMT2F	3914	711.637	2.45943
ADCK1	2	2	2	1	RIP1_SETD1A	VeCL	4924.26	968.365	2.34628	RIP1_KMT2F	NC1_KMT2F	2658.34	0.1	14.6982	RIP2_KMT2F	NC2_KMT2F	0	0	0
ABCA1	2	2	2	1	RIP1_SETD1A	VeCL	0	0	0	RIP1_KMT2F	NC1_KMT2F	2658.34	0.1	14.6982	RIP2_KMT2F	NC2_KMT2F	3261.67	711.637	2.1964
STXBP2	2	2	2	0	RIP1_SETD1A	VeCL	0	0	0	RIP1_KMT2F	NC1_KMT2F	7975.03	1455.76	2.45372	RIP2_KMT2F	NC2_KMT2F	11742	2134.91	2.45943
RAB1A	2	2	2	0	RIP1_SETD1A	VeCL	4924.26	968.365	2.34628	RIP1_KMT2F	NC1_KMT2F	10633.4	1455.76	2.86876	RIP2_KMT2F	NC2_KMT2F	0	0	0
R3HCC1L	2	2	2	0	RIP1_SETD1A	VeCL	0	0	0	RIP1_KMT2F	NC1_KMT2F	6645.86	1455.76	2.19068	RIP2_KMT2F	NC2_KMT2F	6523.34	1423.27	2.1964
KLF11	2	2	2	0	RIP1_SETD1A	VeCL	0	0	0	RIP1_KMT2F	NC1_KMT2F	6645.86	1455.76	2.19068	RIP2_KMT2F	NC2_KMT2F	18917.7	4269.82	2.14749
EEFSEC	2	2	2	0	RIP1_SETD1A	VeCL	4924.26	968.365	2.34628	RIP1_KMT2F	NC1_KMT2F	7975.03	1455.76	2.45372	RIP2_KMT2F	NC2_KMT2F	0	0	0
CFLAR	2	2	2	0	RIP1_SETD1A	VeCL	0	0	0	RIP1_KMT2F	NC1_KMT2F	6645.86	1455.76	2.19068	RIP2_KMT2F	NC2_KMT2F	4566.34	711.637	2.68182
ATXN7L3	2	2	2	0	RIP1_SETD1A	VeCL	21338.4	3509.94	2.60393	RIP1_KMT2F	NC1_KMT2F	53166.9	11646.1	2.19068	RIP2_KMT2F	NC2_KMT2F	0	0	0
ANKRD10	2	2	2	0	RIP1_SETD1A	VeCL	0	0	0	RIP1_KMT2F	NC1_KMT2F	7975.03	1455.76	2.45372	RIP2_KMT2F	NC2_KMT2F	10437.3	2134.91	2.2895
ZUP1	2	2	1	1	RIP1_SETD1A	VeCL	0	0	0	RIP1_KMT2F	NC1_KMT2F	2658.34	0.1	14.6982	RIP2_KMT2F	NC2_KMT2F	5871.01	2846.55	1.04439
ZSWIM3	2	2	1	1	RIP1_SETD1A	VeCL	1641.42	0.1	14.0027	RIP1_KMT2F	NC1_KMT2F	0	0	0	RIP2_KMT2F	NC2_KMT2F	4566.34	1423.27	1.68183
ZSCAN26	2	2	1	1	RIP1_SETD1A	VeCL	0	0	0	RIP1_KMT2F	NC1_KMT2F	1329.17	0.1	13.6982	RIP2_KMT2F	NC2_KMT2F	8480.34	3558.19	1.25298
ZNF839	2	2	1	1	RIP1_SETD1A	VeCL	8207.09	3509.94	1.22542	RIP1_KMT2F	NC1_KMT2F	3987.52	0.1	15.2832	RIP2_KMT2F	NC2_KMT2F	0	0	0
ZNF837	2	2	1	1	RIP1_SETD1A	VeCL	0	0	0	RIP1_KMT2F	NC1_KMT2F	1329.17	0.1	13.6982	RIP2_KMT2F	NC2_KMT2F	3914	1423.27	1.45943
ZNF699	2	2	1	1	RIP1_SETD1A	VeCL	0	0	0	RIP1_KMT2F	NC1_KMT2F	1329.17	0.1	13.6982	RIP2_KMT2F	NC2_KMT2F	1957	711.637	1.45943
ZNF672	2	2	1	1	RIP1_SETD1A	VeCL	6565.68	2905.1	1.17636	RIP1_KMT2F	NC1_KMT2F	0	0	0	RIP2_KMT2F	NC2_KMT2F	7175.67	711.637	3.3339
ZNF500	2	2	1	1	RIP1_SETD1A	VeCL	4924.26	1754.97	1.48846	RIP1_KMT2F	NC1_KMT2F	2658.34	0.1	14.6982	RIP2_KMT2F	NC2_KMT2F	0	0	0
ZNF467	2	2	1	1	RIP1_SETD1A	VeCL	4924.26	1754.97	1.48846	RIP1_KMT2F	NC1_KMT2F	2658.34	0.1	14.6982	RIP2_KMT2F	NC2_KMT2F	0	0	0
ZNF410	2	2	1	1	RIP1_SETD1A	VeCL	3282.84	0.1	15.0027	RIP1_KMT2F	NC1_KMT2F	11962.5	4367.28	1.45371	RIP2_KMT2F	NC2_KMT2F	0	0	0
ZNF341	2	2	1	1	RIP1_SETD1A	VeCL	1641.42	0.1	14.0027	RIP1_KMT2F	NC1_KMT2F	0	0	0	RIP2_KMT2F	NC2_KMT2F	5871.01	2134.91	1.45943
ZNF322	2	2	1	1	RIP1_SETD1A	VeCL	0	0	0	RIP1_KMT2F	NC1_KMT2F	1329.17	0.1	13.6982	RIP2_KMT2F	NC2_KMT2F	3914	1423.27	1.45943
ZNF32	2	2	1	1	RIP1_SETD1A	VeCL	3282.84	0.1	15.0027	RIP1_KMT2F	NC1_KMT2F	15950.1	4367.28	1.86876	RIP2_KMT2F	NC2_KMT2F	0	0	0
ZNF280B	2	2	1	1	RIP1_SETD1A	VeCL	1641.42	0.1	14.0027	RIP1_KMT2F	NC1_KMT2F	0	0	0	RIP2_KMT2F	NC2_KMT2F	9785.01	4269.82	1.1964
ZNF267	2	2	1	1	RIP1_SETD1A	VeCL	0	0	0	RIP1_KMT2F	NC1_KMT2F	5316.69	0.1	15.6982	RIP2_KMT2F	NC2_KMT2F	5871.01	2846.55	1.04439
ZNF251	2	2	1	1	RIP1_SETD1A	VeCL	0	0	0	RIP1_KMT2F	NC1_KMT2F	3987.52	0.1	15.2832	RIP2_KMT2F	NC2_KMT2F	7828.01	3558.19	1.1375
ZNF250	2	2	1	1	RIP1_SETD1A	VeCL	0	0	0	RIP1_KMT2F	NC1_KMT2F	1329.17	0.1	13.6982	RIP2_KMT2F	NC2_KMT2F	8480.34	2846.55	1.57491
ZNF239	2	2	1	1	RIP1_SETD1A	VeCL	0	0	0	RIP1_KMT2F	NC1_KMT2F	5316.69	0.1	15.6982	RIP2_KMT2F	NC2_KMT2F	4566.34	1423.27	1.68183
ZMYM6	2	2	1	1	RIP1_SETD1A	VeCL	0	0	0	RIP1_KMT2F	NC1_KMT2F	1329.17	0.1	13.6982	RIP2_KMT2F	NC2_KMT2F	10437.3	4981.46	1.06711
ZKSCAN5	2	2	1	1	RIP1_SETD1A	VeCL	0	0	0	RIP1_KMT2F	NC1_KMT2F	2658.34	0.1	14.6982	RIP2_KMT2F	NC2_KMT2F	9132.68	4269.82	1.09686
XRCC2	2	2	1	1	RIP1_SETD1A	VeCL	1641.42	0.1	14.0027	RIP1_KMT2F	NC1_KMT2F	0	0	0	RIP2_KMT2F	NC2_KMT2F	10437.3	4981.46	1.06711
WHAMM	2	2	1	1	RIP1_SETD1A	VeCL	0	0	0	RIP1_KMT2F	NC1_KMT2F	5316.69	0.1	15.6982	RIP2_KMT2F	NC2_KMT2F	4566.34	1423.27	1.68183
WDR3	2	2	1	1	RIP1_SETD1A	VeCL	8207.09	0.1	16.3246	RIP1_KMT2F	NC1_KMT2F	13291.7	5823.04	1.19068	RIP2_KMT2F	NC2_KMT2F	0	0	0
VSIG10L	2	2	1	1	RIP1_SETD1A	VeCL	3282.84	968.365	1.76132	RIP1_KMT2F	NC1_KMT2F	1329.17	0.1	13.6982	RIP2_KMT2F	NC2_KMT2F	0	0	0
VAX1	2	2	1	1	RIP1_SETD1A	VeCL	0	0	0	RIP1_KMT2F	NC1_KMT2F	2658.34	0.1	14.6982	RIP2_KMT2F	NC2_KMT2F	1957	711.637	1.45943
UXT	2	2	1	1	RIP1_SETD1A	VeCL	1641.42	0.1	14.0027	RIP1_KMT2F	NC1_KMT2F	3987.52	1455.76	1.45372	RIP2_KMT2F	NC2_KMT2F	0	0	0
USP25	2	2	1	1	RIP1_SETD1A	VeCL	0	0	0	RIP1_KMT2F	NC1_KMT2F	2658.34	0.1	14.6982	RIP2_KMT2F	NC2_KMT2F	16960.7	7828.01	1.11548
USP16	2	2	1	1	RIP1_SETD1A	VeCL	0	0	0	RIP1_KMT2F	NC1_KMT2F	1329.17	0.1	13.6982	RIP2_KMT2F	NC2_KMT2F	4566.34	1423.27	1.68183
UGT3A2	2	2	1	1	RIP1_SETD1A	VeCL	0	0	0	RIP1_KMT2F	NC1_KMT2F	5316.69	0.1	15.6982	RIP2_KMT2F	NC2_KMT2F	8480.34	2846.55	1.57491
UFL1	2	2	1	1	RIP1_SETD1A	VeCL	0	0	0	RIP1_KMT2F	NC1_KMT2F	1329.17	0.1	13.6982	RIP2_KMT2F	NC2_KMT2F	20222.4	8539.64	1.24371
UBE2J1	2	2	1	1	RIP1_SETD1A	VeCL	0	0	0	RIP1_KMT2F	NC1_KMT2F	15950.1	1455.76	3.45372	RIP2_KMT2F	NC2_KMT2F	15656	4981.46	1.65207
UAP1L1	2	2	1	1	RIP1_SETD1A	VeCL	6565.68	1936.73	1.76132	RIP1_KMT2F	NC1_KMT2F	2658.34	0.1	14.6982	RIP2_KMT2F	NC2_KMT2F	0	0	0
UACA	2	2	1	1	RIP1_SETD1A	VeCL	1641.42	0.1	14.0027	RIP1_KMT2F	NC1_KMT2F	0	0	0	RIP2_KMT2F	NC2_KMT2F	15656	6404.73	1.28951
TUBB3	2	2	1	1	RIP1_SETD1A	VeCL	1641.42	0.1	14.0027	RIP1_KMT2F	NC1_KMT2F	0	0	0	RIP2_KMT2F	NC2_KMT2F	9785.01	3558.19	1.45943
TTC39B	2	2	1	1	RIP1_SETD1A	VeCL	1641.42	0.1	14.0027	RIP1_KMT2F	NC1_KMT2F	0	0	0	RIP2_KMT2F	NC2_KMT2F	7828.01	3558.19	1.1375
TSEN2	2	2	1	1	RIP1_SETD1A	VeCL	3282.84	968.365	1.76132	RIP1_KMT2F	NC1_KMT2F	1329.17	0.1	13.6982	RIP2_KMT2F	NC2_KMT2F	0	0	0
TRMT61B	2	2	1	1	RIP1_SETD1A	VeCL	6565.68	0.1	16.0027	RIP1_KMT2F	NC1_KMT2F	5316.69	1455.76	1.86876	RIP2_KMT2F	NC2_KMT2F	0	0	0
TRMT13	2	2	1	1	RIP1_SETD1A	VeCL	0	0	0	RIP1_KMT2F	NC1_KMT2F	1329.17	0.1	13.6982	RIP2_KMT2F	NC2_KMT2F	9785.01	4269.82	1.1964
TRIM52	2	2	1	1	RIP1_SETD1A	VeCL	4924.26	1754.97	1.48846	RIP1_KMT2F	NC1_KMT2F	3987.52	0.1	15.2832	RIP2_KMT2F	NC2_KMT2F	0	0	0
TPMT	2	2	1	1	RIP1_SETD1A	VeCL	1641.42	0.1	14.0027	RIP1_KMT2F	NC1_KMT2F	3987.52	1455.76	1.45372	RIP2_KMT2F	NC2_KMT2F	0	0	0
TPBG	2	2	1	1	RIP1_SETD1A	VeCL	3282.84	968.365	1.76132	RIP1_KMT2F	NC1_KMT2F	1329.17	0.1	13.6982	RIP2_KMT2F	NC2_KMT2F	0	0	0
TMEM44	2	2	1	1	RIP1_SETD1A	VeCL	0	0	0	RIP1_KMT2F	NC1_KMT2F	10633.4	0.1	16.6982	RIP2_KMT2F	NC2_KMT2F	9785.01	2846.55	1.78136
TMEM241	2	2	1	1	RIP1_SETD1A	VeCL	0	0	0	RIP1_KMT2F	NC1_KMT2F	6645.86	0.1	16.0202	RIP2_KMT2F	NC2_KMT2F	11742	4269.82	1.45943
TMEM108	2	2	1	1	RIP1_SETD1A	VeCL	0	0	0	RIP1_KMT2F	NC1_KMT2F	6645.86	0.1	16.0202	RIP2_KMT2F	NC2_KMT2F	5871.01	2134.91	1.45943
TMEM106B	2	2	1	1	RIP1_SETD1A	VeCL	0	0	0	RIP1_KMT2F	NC1_KMT2F	1329.17	0.1	13.6982	RIP2_KMT2F	NC2_KMT2F	8480.34	3558.19	1.25298
TMEM102	2	2	1	1	RIP1_SETD1A	VeCL	0	0	0	RIP1_KMT2F	NC1_KMT2F	2658.34	0.1	14.6982	RIP2_KMT2F	NC2_KMT2F	9132.68	3558.19	1.3599
TFB2M	2	2	1	1	RIP1_SETD1A	VeCL	0	0	0	RIP1_KMT2F	NC1_KMT2F	1329.17	0.1	13.6982	RIP2_KMT2F	NC2_KMT2F	8480.34	3558.19	1.25298
TCF7	2	2	1	1	RIP1_SETD1A	VeCL	11489.9	0.1	16.81	RIP1_KMT2F	NC1_KMT2F	11962.5	4367.28	1.45371	RIP2_KMT2F	NC2_KMT2F	0	0	0
TCEAL1	2	2	1	1	RIP1_SETD1A	VeCL	0	0	0	RIP1_KMT2F	NC1_KMT2F	1329.17	0.1	13.6982	RIP2_KMT2F	NC2_KMT2F	1957	711.637	1.45943
TBP	2	2	1	1	RIP1_SETD1A	VeCL	0	0	0	RIP1_KMT2F	NC1_KMT2F	1329.17	0.1	13.6982	RIP2_KMT2F	NC2_KMT2F	9132.68	3558.19	1.3599
TBCCD1	2	2	1	1	RIP1_SETD1A	VeCL	0	0	0	RIP1_KMT2F	NC1_KMT2F	1329.17	0.1	13.6982	RIP2_KMT2F	NC2_KMT2F	11742	3558.19	1.72246
TARS2	2	2	1	1	RIP1_SETD1A	VeCL	13131.4	0.1	17.0027	RIP1_KMT2F	NC1_KMT2F	25254.3	11646.1	1.11668	RIP2_KMT2F	NC2_KMT2F	0	0	0
TAF15	2	2	1	1	RIP1_SETD1A	VeCL	6565.68	2723.33	1.26957	RIP1_KMT2F	NC1_KMT2F	17279.2	0.1	17.3987	RIP2_KMT2F	NC2_KMT2F	0	0	0
SZT2	2	2	1	1	RIP1_SETD1A	VeCL	0	0	0	RIP1_KMT2F	NC1_KMT2F	15950.1	0.1	17.2832	RIP2_KMT2F	NC2_KMT2F	16960.7	4269.82	1.98995
SYT2	2	2	1	1	RIP1_SETD1A	VeCL	1641.42	0.1	14.0027	RIP1_KMT2F	NC1_KMT2F	3987.52	1455.76	1.45372	RIP2_KMT2F	NC2_KMT2F	0	0	0
SYNE3	2	2	1	1	RIP1_SETD1A	VeCL	6565.68	0.1	16.0027	RIP1_KMT2F	NC1_KMT2F	3987.52	1455.76	1.45372	RIP2_KMT2F	NC2_KMT2F	0	0	0
SYN2	2	2	1	1	RIP1_SETD1A	VeCL	0	0	0	RIP1_KMT2F	NC1_KMT2F	2658.34	0.1	14.6982	RIP2_KMT2F	NC2_KMT2F	5218.67	2134.91	1.28951
SVEP1	2	2	1	1	RIP1_SETD1A	VeCL	0	0	0	RIP1_KMT2F	NC1_KMT2F	1329.17	0.1	13.6982	RIP2_KMT2F	NC2_KMT2F	9785.01	4269.82	1.1964
SULF1	2	2	1	1	RIP1_SETD1A	VeCL	0	0	0	RIP1_KMT2F	NC1_KMT2F	1329.17	0.1	13.6982	RIP2_KMT2F	NC2_KMT2F	7828.01	2134.91	1.87447
STYXL1	2	2	1	1	RIP1_SETD1A	VeCL	44318.3	19972.2	1.14991	RIP1_KMT2F	NC1_KMT2F	2658.34	0.1	14.6982	RIP2_KMT2F	NC2_KMT2F	0	0	0
SRGAP2C	2	2	1	1	RIP1_SETD1A	VeCL	6565.68	0.1	16.0027	RIP1_KMT2F	NC1_KMT2F	0	0	0	RIP2_KMT2F	NC2_KMT2F	18265.4	4981.46	1.87447
SREK1	2	2	1	1	RIP1_SETD1A	VeCL	0	0	0	RIP1_KMT2F	NC1_KMT2F	1329.17	0.1	13.6982	RIP2_KMT2F	NC2_KMT2F	13046.7	3558.19	1.87447
SPTSSA	2	2	1	1	RIP1_SETD1A	VeCL	1641.42	0.1	14.0027	RIP1_KMT2F	NC1_KMT2F	0	0	0	RIP2_KMT2F	NC2_KMT2F	6523.34	2134.91	1.61144
SNX10	2	2	1	1	RIP1_SETD1A	VeCL	1641.42	0.1	14.0027	RIP1_KMT2F	NC1_KMT2F	0	0	0	RIP2_KMT2F	NC2_KMT2F	3261.67	1423.27	1.1964
SNTB1	2	2	1	1	RIP1_SETD1A	VeCL	0	0	0	RIP1_KMT2F	NC1_KMT2F	2658.34	0.1	14.6982	RIP2_KMT2F	NC2_KMT2F	11089.7	3558.19	1.64
SNIP1	2	2	1	1	RIP1_SETD1A	VeCL	0	0	0	RIP1_KMT2F	NC1_KMT2F	2658.34	0.1	14.6982	RIP2_KMT2F	NC2_KMT2F	18917.7	4981.46	1.9251
SNAPC2	2	2	1	1	RIP1_SETD1A	VeCL	4924.26	1936.73	1.34628	RIP1_KMT2F	NC1_KMT2F	0	0	0	RIP2_KMT2F	NC2_KMT2F	2609.34	0.1	14.6714
SMIM5	2	2	1	1	RIP1_SETD1A	VeCL	0	0	0	RIP1_KMT2F	NC1_KMT2F	3987.52	0.1	15.2832	RIP2_KMT2F	NC2_KMT2F	5218.67	1423.27	1.87447
SMIM30	2	2	1	1	RIP1_SETD1A	VeCL	1641.42	0.1	14.0027	RIP1_KMT2F	NC1_KMT2F	0	0	0	RIP2_KMT2F	NC2_KMT2F	3914	1423.27	1.45943
SLU7	2	2	1	1	RIP1_SETD1A	VeCL	0	0	0	RIP1_KMT2F	NC1_KMT2F	2658.34	0.1	14.6982	RIP2_KMT2F	NC2_KMT2F	11089.7	4269.82	1.37697
SLC35E4	2	2	1	1	RIP1_SETD1A	VeCL	6565.68	1754.97	1.9035	RIP1_KMT2F	NC1_KMT2F	0	0	0	RIP2_KMT2F	NC2_KMT2F	10437.3	711.637	3.87446
SLC20A2	2	2	1	1	RIP1_SETD1A	VeCL	3282.84	0.1	15.0027	RIP1_KMT2F	NC1_KMT2F	0	0	0	RIP2_KMT2F	NC2_KMT2F	25441	11386.2	1.15987
SLC16A6	2	2	1	1	RIP1_SETD1A	VeCL	0	0	0	RIP1_KMT2F	NC1_KMT2F	1329.17	0.1	13.6982	RIP2_KMT2F	NC2_KMT2F	1957	711.637	1.45943
SIGIRR	2	2	1	1	RIP1_SETD1A	VeCL	3282.84	968.365	1.76132	RIP1_KMT2F	NC1_KMT2F	0	0	0	RIP2_KMT2F	NC2_KMT2F	652.334	0.1	12.6714
SH2B2	2	2	1	1	RIP1_SETD1A	VeCL	0	0	0	RIP1_KMT2F	NC1_KMT2F	3987.52	0.1	15.2832	RIP2_KMT2F	NC2_KMT2F	1957	711.637	1.45943
SERTAD3	2	2	1	1	RIP1_SETD1A	VeCL	0	0	0	RIP1_KMT2F	NC1_KMT2F	2658.34	0.1	14.6982	RIP2_KMT2F	NC2_KMT2F	4566.34	2134.91	1.09686
SELENOM	2	2	1	1	RIP1_SETD1A	VeCL	9848.51	0.1	16.5876	RIP1_KMT2F	NC1_KMT2F	9304.21	2911.52	1.67611	RIP2_KMT2F	NC2_KMT2F	0	0	0
SELENOH	2	2	1	1	RIP1_SETD1A	VeCL	0	0	0	RIP1_KMT2F	NC1_KMT2F	3987.52	0.1	15.2832	RIP2_KMT2F	NC2_KMT2F	3261.67	1423.27	1.1964
SEC11C	2	2	1	1	RIP1_SETD1A	VeCL	3282.84	0.1	15.0027	RIP1_KMT2F	NC1_KMT2F	0	0	0	RIP2_KMT2F	NC2_KMT2F	3261.67	1423.27	1.1964
SDC4	2	2	1	1	RIP1_SETD1A	VeCL	0	0	0	RIP1_KMT2F	NC1_KMT2F	1329.17	0.1	13.6982	RIP2_KMT2F	NC2_KMT2F	7828.01	3558.19	1.1375
S1PR1	2	2	1	1	RIP1_SETD1A	VeCL	1641.42	0.1	14.0027	RIP1_KMT2F	NC1_KMT2F	0	0	0	RIP2_KMT2F	NC2_KMT2F	5218.67	1423.27	1.87447
RXYLT1	2	2	1	1	RIP1_SETD1A	VeCL	0	0	0	RIP1_KMT2F	NC1_KMT2F	1329.17	0.1	13.6982	RIP2_KMT2F	NC2_KMT2F	3261.67	1423.27	1.1964
RSBN1	2	2	1	1	RIP1_SETD1A	VeCL	0	0	0	RIP1_KMT2F	NC1_KMT2F	5316.69	0.1	15.6982	RIP2_KMT2F	NC2_KMT2F	12394.3	4269.82	1.53743
RRP15	2	2	1	1	RIP1_SETD1A	VeCL	0	0	0	RIP1_KMT2F	NC1_KMT2F	5316.69	0.1	15.6982	RIP2_KMT2F	NC2_KMT2F	21527	10674.6	1.01197
RPS27L	2	2	1	1	RIP1_SETD1A	VeCL	0	0	0	RIP1_KMT2F	NC1_KMT2F	1329.17	0.1	13.6982	RIP2_KMT2F	NC2_KMT2F	2609.34	711.637	1.87447
RPRM	2	2	1	1	RIP1_SETD1A	VeCL	0	0	0	RIP1_KMT2F	NC1_KMT2F	1329.17	0.1	13.6982	RIP2_KMT2F	NC2_KMT2F	3261.67	1423.27	1.1964
RORA	2	2	1	1	RIP1_SETD1A	VeCL	0	0	0	RIP1_KMT2F	NC1_KMT2F	1329.17	0.1	13.6982	RIP2_KMT2F	NC2_KMT2F	5871.01	2134.91	1.45943
RNF135	2	2	1	1	RIP1_SETD1A	VeCL	4924.26	1936.73	1.34628	RIP1_KMT2F	NC1_KMT2F	2658.34	0.1	14.6982	RIP2_KMT2F	NC2_KMT2F	0	0	0
RNF13	2	2	1	1	RIP1_SETD1A	VeCL	0	0	0	RIP1_KMT2F	NC1_KMT2F	1329.17	0.1	13.6982	RIP2_KMT2F	NC2_KMT2F	5218.67	1423.27	1.87447
RNASET2	2	2	1	1	RIP1_SETD1A	VeCL	0	0	0	RIP1_KMT2F	NC1_KMT2F	2658.34	0.1	14.6982	RIP2_KMT2F	NC2_KMT2F	13046.7	6404.73	1.02648
RIF1	2	2	1	1	RIP1_SETD1A	VeCL	0	0	0	RIP1_KMT2F	NC1_KMT2F	6645.86	0.1	16.0202	RIP2_KMT2F	NC2_KMT2F	43706.4	17079.3	1.3556
RHOBTB1	2	2	1	1	RIP1_SETD1A	VeCL	3282.84	968.365	1.76132	RIP1_KMT2F	NC1_KMT2F	6645.86	0.1	16.0202	RIP2_KMT2F	NC2_KMT2F	0	0	0
RGS4	2	2	1	1	RIP1_SETD1A	VeCL	1641.42	0.1	14.0027	RIP1_KMT2F	NC1_KMT2F	0	0	0	RIP2_KMT2F	NC2_KMT2F	2609.34	711.637	1.87447
RGS19	2	2	1	1	RIP1_SETD1A	VeCL	1641.42	0.1	14.0027	RIP1_KMT2F	NC1_KMT2F	9304.21	2911.52	1.67611	RIP2_KMT2F	NC2_KMT2F	0	0	0
RETREG1	2	2	1	1	RIP1_SETD1A	VeCL	1641.42	0.1	14.0027	RIP1_KMT2F	NC1_KMT2F	0	0	0	RIP2_KMT2F	NC2_KMT2F	3261.67	1423.27	1.1964
REST	2	2	1	1	RIP1_SETD1A	VeCL	0	0	0	RIP1_KMT2F	NC1_KMT2F	2658.34	0.1	14.6982	RIP2_KMT2F	NC2_KMT2F	10437.3	4981.46	1.06711
REEP3	2	2	1	1	RIP1_SETD1A	VeCL	3282.84	968.365	1.76132	RIP1_KMT2F	NC1_KMT2F	3987.52	0.1	15.2832	RIP2_KMT2F	NC2_KMT2F	0	0	0
RCOR3	2	2	1	1	RIP1_SETD1A	VeCL	0	0	0	RIP1_KMT2F	NC1_KMT2F	1329.17	0.1	13.6982	RIP2_KMT2F	NC2_KMT2F	5871.01	2134.91	1.45943
RBM18	2	2	1	1	RIP1_SETD1A	VeCL	0	0	0	RIP1_KMT2F	NC1_KMT2F	7975.03	0.1	16.2832	RIP2_KMT2F	NC2_KMT2F	6523.34	2134.91	1.61144
RASSF8	2	2	1	1	RIP1_SETD1A	VeCL	0	0	0	RIP1_KMT2F	NC1_KMT2F	1329.17	0.1	13.6982	RIP2_KMT2F	NC2_KMT2F	6523.34	2134.91	1.61144
RASL10B	2	2	1	1	RIP1_SETD1A	VeCL	0	0	0	RIP1_KMT2F	NC1_KMT2F	7975.03	2911.52	1.45372	RIP2_KMT2F	NC2_KMT2F	5871.01	0.1	15.8413
RAP1A	2	2	1	1	RIP1_SETD1A	VeCL	0	0	0	RIP1_KMT2F	NC1_KMT2F	1329.17	0.1	13.6982	RIP2_KMT2F	NC2_KMT2F	5871.01	2846.55	1.04439
RAMP1	2	2	1	1	RIP1_SETD1A	VeCL	9848.51	2723.33	1.85453	RIP1_KMT2F	NC1_KMT2F	3987.52	0.1	15.2832	RIP2_KMT2F	NC2_KMT2F	0	0	0
RALGAPB	2	2	1	1	RIP1_SETD1A	VeCL	3282.84	0.1	15.0027	RIP1_KMT2F	NC1_KMT2F	0	0	0	RIP2_KMT2F	NC2_KMT2F	25441	9962.92	1.35251
RACGAP1	2	2	1	1	RIP1_SETD1A	VeCL	3282.84	0.1	15.0027	RIP1_KMT2F	NC1_KMT2F	19937.6	8734.56	1.19068	RIP2_KMT2F	NC2_KMT2F	0	0	0
RAB24	2	2	1	1	RIP1_SETD1A	VeCL	0	0	0	RIP1_KMT2F	NC1_KMT2F	2658.34	0.1	14.6982	RIP2_KMT2F	NC2_KMT2F	5218.67	1423.27	1.87447
RAB15	2	2	1	1	RIP1_SETD1A	VeCL	6565.68	1754.97	1.9035	RIP1_KMT2F	NC1_KMT2F	0	0	0	RIP2_KMT2F	NC2_KMT2F	1957	0.1	14.2564
RAB11FIP4	2	2	1	1	RIP1_SETD1A	VeCL	0	0	0	RIP1_KMT2F	NC1_KMT2F	9304.21	0.1	16.5056	RIP2_KMT2F	NC2_KMT2F	15003.7	7116.37	1.07611
QSOX1	2	2	1	1	RIP1_SETD1A	VeCL	1641.42	0.1	14.0027	RIP1_KMT2F	NC1_KMT2F	11962.5	4367.28	1.45371	RIP2_KMT2F	NC2_KMT2F	0	0	0
PXK	2	2	1	1	RIP1_SETD1A	VeCL	3282.84	968.365	1.76132	RIP1_KMT2F	NC1_KMT2F	1329.17	0.1	13.6982	RIP2_KMT2F	NC2_KMT2F	0	0	0
PRDM6	2	2	1	1	RIP1_SETD1A	VeCL	0	0	0	RIP1_KMT2F	NC1_KMT2F	2658.34	0.1	14.6982	RIP2_KMT2F	NC2_KMT2F	22831.7	8539.64	1.41879
PPP1R14C	2	2	1	1	RIP1_SETD1A	VeCL	0	0	0	RIP1_KMT2F	NC1_KMT2F	13291.7	0.1	17.0202	RIP2_KMT2F	NC2_KMT2F	5218.67	2134.91	1.28951
PPP1R12B	2	2	1	1	RIP1_SETD1A	VeCL	8207.09	968.365	3.08325	RIP1_KMT2F	NC1_KMT2F	3987.52	1455.76	1.45372	RIP2_KMT2F	NC2_KMT2F	0	0	0
PPM1K	2	2	1	1	RIP1_SETD1A	VeCL	0	0	0	RIP1_KMT2F	NC1_KMT2F	1329.17	0.1	13.6982	RIP2_KMT2F	NC2_KMT2F	5871.01	2134.91	1.45943
PPIP5K1	2	2	1	1	RIP1_SETD1A	VeCL	0	0	0	RIP1_KMT2F	NC1_KMT2F	2658.34	0.1	14.6982	RIP2_KMT2F	NC2_KMT2F	7828.01	2846.55	1.45943
POFUT2	2	2	1	1	RIP1_SETD1A	VeCL	0	0	0	RIP1_KMT2F	NC1_KMT2F	6645.86	2911.52	1.19068	RIP2_KMT2F	NC2_KMT2F	7175.67	711.637	3.3339
PNRC1	2	2	1	1	RIP1_SETD1A	VeCL	0	0	0	RIP1_KMT2F	NC1_KMT2F	10633.4	0.1	16.6982	RIP2_KMT2F	NC2_KMT2F	2609.34	711.637	1.87447
PLXNA4	2	2	1	1	RIP1_SETD1A	VeCL	1641.42	0.1	14.0027	RIP1_KMT2F	NC1_KMT2F	0	0	0	RIP2_KMT2F	NC2_KMT2F	3261.67	1423.27	1.1964
PLEKHF2	2	2	1	1	RIP1_SETD1A	VeCL	1641.42	0.1	14.0027	RIP1_KMT2F	NC1_KMT2F	0	0	0	RIP2_KMT2F	NC2_KMT2F	3261.67	1423.27	1.1964
PLCB1	2	2	1	1	RIP1_SETD1A	VeCL	0	0	0	RIP1_KMT2F	NC1_KMT2F	9304.21	0.1	16.5056	RIP2_KMT2F	NC2_KMT2F	18917.7	7828.01	1.27302
PLA2G6	2	2	1	1	RIP1_SETD1A	VeCL	0	0	0	RIP1_KMT2F	NC1_KMT2F	1329.17	0.1	13.6982	RIP2_KMT2F	NC2_KMT2F	7175.67	2134.91	1.74894
PKNOX2	2	2	1	1	RIP1_SETD1A	VeCL	4924.26	1754.97	1.48846	RIP1_KMT2F	NC1_KMT2F	13291.7	1455.76	3.19068	RIP2_KMT2F	NC2_KMT2F	0	0	0
PIP4P1	2	2	1	1	RIP1_SETD1A	VeCL	3282.84	0.1	15.0027	RIP1_KMT2F	NC1_KMT2F	37216.8	14557.6	1.35418	RIP2_KMT2F	NC2_KMT2F	0	0	0
PIGX	2	2	1	1	RIP1_SETD1A	VeCL	1641.42	0.1	14.0027	RIP1_KMT2F	NC1_KMT2F	0	0	0	RIP2_KMT2F	NC2_KMT2F	4566.34	2134.91	1.09686
PI4K2B	2	2	1	1	RIP1_SETD1A	VeCL	1641.42	0.1	14.0027	RIP1_KMT2F	NC1_KMT2F	5316.69	1455.76	1.86876	RIP2_KMT2F	NC2_KMT2F	0	0	0
PHF20L1	2	2	1	1	RIP1_SETD1A	VeCL	0	0	0	RIP1_KMT2F	NC1_KMT2F	3987.52	0.1	15.2832	RIP2_KMT2F	NC2_KMT2F	15656	4981.46	1.65207
PGGT1B	2	2	1	1	RIP1_SETD1A	VeCL	1641.42	0.1	14.0027	RIP1_KMT2F	NC1_KMT2F	0	0	0	RIP2_KMT2F	NC2_KMT2F	19570	8539.64	1.1964
PEX6	2	2	1	1	RIP1_SETD1A	VeCL	1641.42	0.1	14.0027	RIP1_KMT2F	NC1_KMT2F	0	0	0	RIP2_KMT2F	NC2_KMT2F	9132.68	3558.19	1.3599
PEX16	2	2	1	1	RIP1_SETD1A	VeCL	8207.09	968.365	3.08325	RIP1_KMT2F	NC1_KMT2F	0	0	0	RIP2_KMT2F	NC2_KMT2F	3914	1423.27	1.45943
PER1	2	2	1	1	RIP1_SETD1A	VeCL	0	0	0	RIP1_KMT2F	NC1_KMT2F	5316.69	0.1	15.6982	RIP2_KMT2F	NC2_KMT2F	9132.68	2846.55	1.68182
PELI2	2	2	1	1	RIP1_SETD1A	VeCL	0	0	0	RIP1_KMT2F	NC1_KMT2F	6645.86	0.1	16.0202	RIP2_KMT2F	NC2_KMT2F	7175.67	3558.19	1.01197
PDP1	2	2	1	1	RIP1_SETD1A	VeCL	0	0	0	RIP1_KMT2F	NC1_KMT2F	1329.17	0.1	13.6982	RIP2_KMT2F	NC2_KMT2F	15656	7116.37	1.1375
PDK1	2	2	1	1	RIP1_SETD1A	VeCL	0	0	0	RIP1_KMT2F	NC1_KMT2F	1329.17	0.1	13.6982	RIP2_KMT2F	NC2_KMT2F	7175.67	2134.91	1.74894
PDCL3	2	2	1	1	RIP1_SETD1A	VeCL	0	0	0	RIP1_KMT2F	NC1_KMT2F	1329.17	0.1	13.6982	RIP2_KMT2F	NC2_KMT2F	7175.67	3558.19	1.01197
PATL1	2	2	1	1	RIP1_SETD1A	VeCL	0	0	0	RIP1_KMT2F	NC1_KMT2F	23925.1	2911.52	3.03868	RIP2_KMT2F	NC2_KMT2F	30007.4	9962.92	1.59068
PANX2	2	2	1	1	RIP1_SETD1A	VeCL	0	0	0	RIP1_KMT2F	NC1_KMT2F	13291.7	1455.76	3.19068	RIP2_KMT2F	NC2_KMT2F	11742	4981.46	1.23704
OXSM	2	2	1	1	RIP1_SETD1A	VeCL	0	0	0	RIP1_KMT2F	NC1_KMT2F	1329.17	0.1	13.6982	RIP2_KMT2F	NC2_KMT2F	7828.01	2846.55	1.45943
OTUD7A	2	2	1	1	RIP1_SETD1A	VeCL	3282.84	0.1	15.0027	RIP1_KMT2F	NC1_KMT2F	3987.52	1455.76	1.45372	RIP2_KMT2F	NC2_KMT2F	0	0	0
ONECUT2	2	2	1	1	RIP1_SETD1A	VeCL	0	0	0	RIP1_KMT2F	NC1_KMT2F	5316.69	0.1	15.6982	RIP2_KMT2F	NC2_KMT2F	7175.67	2134.91	1.74894
OLFM1	2	2	1	1	RIP1_SETD1A	VeCL	0	0	0	RIP1_KMT2F	NC1_KMT2F	5316.69	1455.76	1.86876	RIP2_KMT2F	NC2_KMT2F	3261.67	0.1	14.9933
NXT1	2	2	1	1	RIP1_SETD1A	VeCL	1641.42	0.1	14.0027	RIP1_KMT2F	NC1_KMT2F	3987.52	1455.76	1.45372	RIP2_KMT2F	NC2_KMT2F	0	0	0
NUDT13	2	2	1	1	RIP1_SETD1A	VeCL	0	0	0	RIP1_KMT2F	NC1_KMT2F	1329.17	0.1	13.6982	RIP2_KMT2F	NC2_KMT2F	2609.34	711.637	1.87447
NPIPB5	2	2	1	1	RIP1_SETD1A	VeCL	0	0	0	RIP1_KMT2F	NC1_KMT2F	1329.17	0.1	13.6982	RIP2_KMT2F	NC2_KMT2F	2609.34	711.637	1.87447
NOTCH2NLC	2	2	1	1	RIP1_SETD1A	VeCL	0	0	0	RIP1_KMT2F	NC1_KMT2F	1329.17	0.1	13.6982	RIP2_KMT2F	NC2_KMT2F	11089.7	4981.46	1.15458
NOL11	2	2	1	1	RIP1_SETD1A	VeCL	3282.84	968.365	1.76132	RIP1_KMT2F	NC1_KMT2F	15950.1	1455.76	3.45372	RIP2_KMT2F	NC2_KMT2F	0	0	0
NKX3-2	2	2	1	1	RIP1_SETD1A	VeCL	4924.26	1936.73	1.34628	RIP1_KMT2F	NC1_KMT2F	1329.17	0.1	13.6982	RIP2_KMT2F	NC2_KMT2F	0	0	0
NFKBIE	2	2	1	1	RIP1_SETD1A	VeCL	0	0	0	RIP1_KMT2F	NC1_KMT2F	2658.34	0.1	14.6982	RIP2_KMT2F	NC2_KMT2F	4566.34	1423.27	1.68183
NFIX	2	2	1	1	RIP1_SETD1A	VeCL	0	0	0	RIP1_KMT2F	NC1_KMT2F	1329.17	0.1	13.6982	RIP2_KMT2F	NC2_KMT2F	4566.34	1423.27	1.68183
NDUFS6	2	2	1	1	RIP1_SETD1A	VeCL	0	0	0	RIP1_KMT2F	NC1_KMT2F	6645.86	0.1	16.0202	RIP2_KMT2F	NC2_KMT2F	7175.67	2846.55	1.3339
NDUFB5	2	2	1	1	RIP1_SETD1A	VeCL	0	0	0	RIP1_KMT2F	NC1_KMT2F	3987.52	0.1	15.2832	RIP2_KMT2F	NC2_KMT2F	7175.67	3558.19	1.01197
NBPF14	2	2	1	1	RIP1_SETD1A	VeCL	0	0	0	RIP1_KMT2F	NC1_KMT2F	2658.34	0.1	14.6982	RIP2_KMT2F	NC2_KMT2F	5218.67	2134.91	1.28951
NBPF12	2	2	1	1	RIP1_SETD1A	VeCL	1641.42	0.1	14.0027	RIP1_KMT2F	NC1_KMT2F	0	0	0	RIP2_KMT2F	NC2_KMT2F	20222.4	7116.37	1.50674
MYRF	2	2	1	1	RIP1_SETD1A	VeCL	3282.84	968.365	1.76132	RIP1_KMT2F	NC1_KMT2F	13291.7	1455.76	3.19068	RIP2_KMT2F	NC2_KMT2F	0	0	0
MXI1	2	2	1	1	RIP1_SETD1A	VeCL	4924.26	0.1	15.5876	RIP1_KMT2F	NC1_KMT2F	9304.21	4367.28	1.09115	RIP2_KMT2F	NC2_KMT2F	0	0	0
MSI2	2	2	1	1	RIP1_SETD1A	VeCL	4924.26	0.1	15.5876	RIP1_KMT2F	NC1_KMT2F	19937.6	5823.04	1.77565	RIP2_KMT2F	NC2_KMT2F	0	0	0
MRPL14	2	2	1	1	RIP1_SETD1A	VeCL	9848.51	4660.07	1.07955	RIP1_KMT2F	NC1_KMT2F	0	0	0	RIP2_KMT2F	NC2_KMT2F	1957	0.1	14.2564
MPND	2	2	1	1	RIP1_SETD1A	VeCL	1641.42	0.1	14.0027	RIP1_KMT2F	NC1_KMT2F	0	0	0	RIP2_KMT2F	NC2_KMT2F	3914	1423.27	1.45943
MOXD1	2	2	1	1	RIP1_SETD1A	VeCL	3282.84	0.1	15.0027	RIP1_KMT2F	NC1_KMT2F	3987.52	1455.76	1.45372	RIP2_KMT2F	NC2_KMT2F	0	0	0
MMP24	2	2	1	1	RIP1_SETD1A	VeCL	3282.84	0.1	15.0027	RIP1_KMT2F	NC1_KMT2F	0	0	0	RIP2_KMT2F	NC2_KMT2F	2609.34	711.637	1.87447
MLYCD	2	2	1	1	RIP1_SETD1A	VeCL	0	0	0	RIP1_KMT2F	NC1_KMT2F	2658.34	0.1	14.6982	RIP2_KMT2F	NC2_KMT2F	5871.01	2846.55	1.04439
MKRN3	2	2	1	1	RIP1_SETD1A	VeCL	0	0	0	RIP1_KMT2F	NC1_KMT2F	2658.34	0.1	14.6982	RIP2_KMT2F	NC2_KMT2F	6523.34	2134.91	1.61144
MFSD5	2	2	1	1	RIP1_SETD1A	VeCL	4924.26	0.1	15.5876	RIP1_KMT2F	NC1_KMT2F	3987.52	1455.76	1.45372	RIP2_KMT2F	NC2_KMT2F	0	0	0
MDFIC	2	2	1	1	RIP1_SETD1A	VeCL	0	0	0	RIP1_KMT2F	NC1_KMT2F	5316.69	0.1	15.6982	RIP2_KMT2F	NC2_KMT2F	6523.34	2134.91	1.61144
MCRIP2	2	2	1	1	RIP1_SETD1A	VeCL	0	0	0	RIP1_KMT2F	NC1_KMT2F	6645.86	2911.52	1.19068	RIP2_KMT2F	NC2_KMT2F	652.334	0.1	12.6714
MCF2L	2	2	1	1	RIP1_SETD1A	VeCL	1641.42	0.1	14.0027	RIP1_KMT2F	NC1_KMT2F	0	0	0	RIP2_KMT2F	NC2_KMT2F	10437.3	3558.19	1.55253
MARVELD2	2	2	1	1	RIP1_SETD1A	VeCL	0	0	0	RIP1_KMT2F	NC1_KMT2F	5316.69	0.1	15.6982	RIP2_KMT2F	NC2_KMT2F	11089.7	4269.82	1.37697
MAN1C1	2	2	1	1	RIP1_SETD1A	VeCL	0	0	0	RIP1_KMT2F	NC1_KMT2F	3987.52	0.1	15.2832	RIP2_KMT2F	NC2_KMT2F	3261.67	1423.27	1.1964
MAML2	2	2	1	1	RIP1_SETD1A	VeCL	0	0	0	RIP1_KMT2F	NC1_KMT2F	2658.34	0.1	14.6982	RIP2_KMT2F	NC2_KMT2F	2609.34	711.637	1.87447
LZIC	2	2	1	1	RIP1_SETD1A	VeCL	0	0	0	RIP1_KMT2F	NC1_KMT2F	2658.34	0.1	14.6982	RIP2_KMT2F	NC2_KMT2F	15656	5693.1	1.45943
LRRC45	2	2	1	1	RIP1_SETD1A	VeCL	22979.9	8956.61	1.35935	RIP1_KMT2F	NC1_KMT2F	0	0	0	RIP2_KMT2F	NC2_KMT2F	5871.01	711.637	3.0444
LRRC37A	2	2	1	1	RIP1_SETD1A	VeCL	0	0	0	RIP1_KMT2F	NC1_KMT2F	1329.17	0.1	13.6982	RIP2_KMT2F	NC2_KMT2F	2609.34	711.637	1.87447
LITAF	2	2	1	1	RIP1_SETD1A	VeCL	1641.42	0.1	14.0027	RIP1_KMT2F	NC1_KMT2F	0	0	0	RIP2_KMT2F	NC2_KMT2F	7175.67	3558.19	1.01197
LHX4	2	2	1	1	RIP1_SETD1A	VeCL	1641.42	0.1	14.0027	RIP1_KMT2F	NC1_KMT2F	6645.86	2911.52	1.19068	RIP2_KMT2F	NC2_KMT2F	0	0	0
LEF1	2	2	1	1	RIP1_SETD1A	VeCL	1641.42	0.1	14.0027	RIP1_KMT2F	NC1_KMT2F	0	0	0	RIP2_KMT2F	NC2_KMT2F	25441	12097.8	1.07241
LARGE1	2	2	1	1	RIP1_SETD1A	VeCL	14772.8	968.365	3.93125	RIP1_KMT2F	NC1_KMT2F	14620.9	5823.04	1.32819	RIP2_KMT2F	NC2_KMT2F	0	0	0
LAMB2	2	2	1	1	RIP1_SETD1A	VeCL	6565.68	2723.33	1.26957	RIP1_KMT2F	NC1_KMT2F	2658.34	0.1	14.6982	RIP2_KMT2F	NC2_KMT2F	0	0	0
LACTB	2	2	1	1	RIP1_SETD1A	VeCL	1641.42	0.1	14.0027	RIP1_KMT2F	NC1_KMT2F	0	0	0	RIP2_KMT2F	NC2_KMT2F	4566.34	1423.27	1.68183
KIF5C	2	2	1	1	RIP1_SETD1A	VeCL	0	0	0	RIP1_KMT2F	NC1_KMT2F	6645.86	0.1	16.0202	RIP2_KMT2F	NC2_KMT2F	6523.34	2134.91	1.61144
KIAA0513	2	2	1	1	RIP1_SETD1A	VeCL	4924.26	1754.97	1.48846	RIP1_KMT2F	NC1_KMT2F	0	0	0	RIP2_KMT2F	NC2_KMT2F	7828.01	711.637	3.45943
KANSL1L	2	2	1	1	RIP1_SETD1A	VeCL	0	0	0	RIP1_KMT2F	NC1_KMT2F	2658.34	0.1	14.6982	RIP2_KMT2F	NC2_KMT2F	10437.3	2846.55	1.87446
JUNB	2	2	1	1	RIP1_SETD1A	VeCL	0	0	0	RIP1_KMT2F	NC1_KMT2F	2658.34	0.1	14.6982	RIP2_KMT2F	NC2_KMT2F	6523.34	2134.91	1.61144
JRKL	2	2	1	1	RIP1_SETD1A	VeCL	1641.42	0.1	14.0027	RIP1_KMT2F	NC1_KMT2F	0	0	0	RIP2_KMT2F	NC2_KMT2F	3261.67	1423.27	1.1964
ITGA3	2	2	1	1	RIP1_SETD1A	VeCL	3282.84	0.1	15.0027	RIP1_KMT2F	NC1_KMT2F	0	0	0	RIP2_KMT2F	NC2_KMT2F	5871.01	2134.91	1.45943
IRX3	2	2	1	1	RIP1_SETD1A	VeCL	0	0	0	RIP1_KMT2F	NC1_KMT2F	3987.52	0.1	15.2832	RIP2_KMT2F	NC2_KMT2F	5871.01	2846.55	1.04439
ING1	2	2	1	1	RIP1_SETD1A	VeCL	0	0	0	RIP1_KMT2F	NC1_KMT2F	7975.03	0.1	16.2832	RIP2_KMT2F	NC2_KMT2F	4566.34	2134.91	1.09686
IKZF4	2	2	1	1	RIP1_SETD1A	VeCL	4924.26	0.1	15.5876	RIP1_KMT2F	NC1_KMT2F	3987.52	1455.76	1.45372	RIP2_KMT2F	NC2_KMT2F	0	0	0
IFT46	2	2	1	1	RIP1_SETD1A	VeCL	3282.84	0.1	15.0027	RIP1_KMT2F	NC1_KMT2F	30571	14557.6	1.07039	RIP2_KMT2F	NC2_KMT2F	0	0	0
HSPBAP1	2	2	1	1	RIP1_SETD1A	VeCL	0	0	0	RIP1_KMT2F	NC1_KMT2F	1329.17	0.1	13.6982	RIP2_KMT2F	NC2_KMT2F	4566.34	1423.27	1.68183
HOMER3	2	2	1	1	RIP1_SETD1A	VeCL	3282.84	0.1	15.0027	RIP1_KMT2F	NC1_KMT2F	0	0	0	RIP2_KMT2F	NC2_KMT2F	1957	711.637	1.45943
HIVEP1	2	2	1	1	RIP1_SETD1A	VeCL	0	0	0	RIP1_KMT2F	NC1_KMT2F	3987.52	0.1	15.2832	RIP2_KMT2F	NC2_KMT2F	7175.67	3558.19	1.01197
HELZ2	2	2	1	1	RIP1_SETD1A	VeCL	0	0	0	RIP1_KMT2F	NC1_KMT2F	3987.52	0.1	15.2832	RIP2_KMT2F	NC2_KMT2F	7175.67	2846.55	1.3339
HECTD2	2	2	1	1	RIP1_SETD1A	VeCL	0	0	0	RIP1_KMT2F	NC1_KMT2F	3987.52	0.1	15.2832	RIP2_KMT2F	NC2_KMT2F	9132.68	3558.19	1.3599
GSTO1	2	2	1	1	RIP1_SETD1A	VeCL	6565.68	1936.73	1.76132	RIP1_KMT2F	NC1_KMT2F	5316.69	0.1	15.6982	RIP2_KMT2F	NC2_KMT2F	0	0	0
GRIN2D	2	2	1	1	RIP1_SETD1A	VeCL	6565.68	2905.1	1.17636	RIP1_KMT2F	NC1_KMT2F	1329.17	0.1	13.6982	RIP2_KMT2F	NC2_KMT2F	0	0	0
GREB1	2	2	1	1	RIP1_SETD1A	VeCL	0	0	0	RIP1_KMT2F	NC1_KMT2F	1329.17	0.1	13.6982	RIP2_KMT2F	NC2_KMT2F	5871.01	2134.91	1.45943
GPX3	2	2	1	1	RIP1_SETD1A	VeCL	4924.26	1936.73	1.34628	RIP1_KMT2F	NC1_KMT2F	14620.9	1455.76	3.32819	RIP2_KMT2F	NC2_KMT2F	0	0	0
GPRIN3	2	2	1	1	RIP1_SETD1A	VeCL	0	0	0	RIP1_KMT2F	NC1_KMT2F	3987.52	0.1	15.2832	RIP2_KMT2F	NC2_KMT2F	9132.68	4269.82	1.09686
GPR146	2	2	1	1	RIP1_SETD1A	VeCL	0	0	0	RIP1_KMT2F	NC1_KMT2F	1329.17	0.1	13.6982	RIP2_KMT2F	NC2_KMT2F	7828.01	3558.19	1.1375
GPATCH11	2	2	1	1	RIP1_SETD1A	VeCL	1641.42	0.1	14.0027	RIP1_KMT2F	NC1_KMT2F	3987.52	1455.76	1.45372	RIP2_KMT2F	NC2_KMT2F	0	0	0
GPATCH1	2	2	1	1	RIP1_SETD1A	VeCL	0	0	0	RIP1_KMT2F	NC1_KMT2F	2658.34	0.1	14.6982	RIP2_KMT2F	NC2_KMT2F	7828.01	2134.91	1.87447
GOLGA8B	2	2	1	1	RIP1_SETD1A	VeCL	0	0	0	RIP1_KMT2F	NC1_KMT2F	2658.34	0.1	14.6982	RIP2_KMT2F	NC2_KMT2F	13046.7	4269.82	1.61144
GINS1	2	2	1	1	RIP1_SETD1A	VeCL	0	0	0	RIP1_KMT2F	NC1_KMT2F	6645.86	0.1	16.0202	RIP2_KMT2F	NC2_KMT2F	31964.4	15656	1.02975
GIN1	2	2	1	1	RIP1_SETD1A	VeCL	1641.42	0.1	14.0027	RIP1_KMT2F	NC1_KMT2F	0	0	0	RIP2_KMT2F	NC2_KMT2F	1957	711.637	1.45943
GDPD1	2	2	1	1	RIP1_SETD1A	VeCL	3282.84	0.1	15.0027	RIP1_KMT2F	NC1_KMT2F	0	0	0	RIP2_KMT2F	NC2_KMT2F	16308.3	6404.73	1.3484
GDAP2	2	2	1	1	RIP1_SETD1A	VeCL	0	0	0	RIP1_KMT2F	NC1_KMT2F	1329.17	0.1	13.6982	RIP2_KMT2F	NC2_KMT2F	38487.7	19214.2	1.00222
GCDH	2	2	1	1	RIP1_SETD1A	VeCL	3282.84	0.1	15.0027	RIP1_KMT2F	NC1_KMT2F	3987.52	1455.76	1.45372	RIP2_KMT2F	NC2_KMT2F	0	0	0
GAS6	2	2	1	1	RIP1_SETD1A	VeCL	3282.84	0.1	15.0027	RIP1_KMT2F	NC1_KMT2F	5316.69	1455.76	1.86876	RIP2_KMT2F	NC2_KMT2F	0	0	0
FZD3	2	2	1	1	RIP1_SETD1A	VeCL	0	0	0	RIP1_KMT2F	NC1_KMT2F	11962.5	1455.76	3.03867	RIP2_KMT2F	NC2_KMT2F	21527	10674.6	1.01197
FRMD4B	2	2	1	1	RIP1_SETD1A	VeCL	0	0	0	RIP1_KMT2F	NC1_KMT2F	1329.17	0.1	13.6982	RIP2_KMT2F	NC2_KMT2F	5218.67	2134.91	1.28951
FOXJ3	2	2	1	1	RIP1_SETD1A	VeCL	0	0	0	RIP1_KMT2F	NC1_KMT2F	5316.69	0.1	15.6982	RIP2_KMT2F	NC2_KMT2F	9132.68	2846.55	1.68182
FMNL2	2	2	1	1	RIP1_SETD1A	VeCL	0	0	0	RIP1_KMT2F	NC1_KMT2F	2658.34	0.1	14.6982	RIP2_KMT2F	NC2_KMT2F	16960.7	7116.37	1.25298
FKBP1B	2	2	1	1	RIP1_SETD1A	VeCL	1641.42	0.1	14.0027	RIP1_KMT2F	NC1_KMT2F	0	0	0	RIP2_KMT2F	NC2_KMT2F	22831.7	10674.6	1.09686
FIP1L1	2	2	1	1	RIP1_SETD1A	VeCL	1641.42	0.1	14.0027	RIP1_KMT2F	NC1_KMT2F	5316.69	1455.76	1.86876	RIP2_KMT2F	NC2_KMT2F	0	0	0
FGFR1OP2	2	2	1	1	RIP1_SETD1A	VeCL	1641.42	0.1	14.0027	RIP1_KMT2F	NC1_KMT2F	0	0	0	RIP2_KMT2F	NC2_KMT2F	3261.67	1423.27	1.1964
FBXO33	2	2	1	1	RIP1_SETD1A	VeCL	0	0	0	RIP1_KMT2F	NC1_KMT2F	1329.17	0.1	13.6982	RIP2_KMT2F	NC2_KMT2F	22179.4	10674.6	1.05504
FAM241A	2	2	1	1	RIP1_SETD1A	VeCL	3282.84	0.1	15.0027	RIP1_KMT2F	NC1_KMT2F	0	0	0	RIP2_KMT2F	NC2_KMT2F	1957	711.637	1.45943
FAM219A	2	2	1	1	RIP1_SETD1A	VeCL	0	0	0	RIP1_KMT2F	NC1_KMT2F	2658.34	0.1	14.6982	RIP2_KMT2F	NC2_KMT2F	5218.67	1423.27	1.87447
FABP3	2	2	1	1	RIP1_SETD1A	VeCL	0	0	0	RIP1_KMT2F	NC1_KMT2F	3987.52	0.1	15.2832	RIP2_KMT2F	NC2_KMT2F	9132.68	4269.82	1.09686
EYA1	2	2	1	1	RIP1_SETD1A	VeCL	0	0	0	RIP1_KMT2F	NC1_KMT2F	3987.52	0.1	15.2832	RIP2_KMT2F	NC2_KMT2F	8480.34	3558.19	1.25298
EXOC6	2	2	1	1	RIP1_SETD1A	VeCL	0	0	0	RIP1_KMT2F	NC1_KMT2F	2658.34	0.1	14.6982	RIP2_KMT2F	NC2_KMT2F	7828.01	2134.91	1.87447
ESF1	2	2	1	1	RIP1_SETD1A	VeCL	1641.42	0.1	14.0027	RIP1_KMT2F	NC1_KMT2F	0	0	0	RIP2_KMT2F	NC2_KMT2F	5871.01	2134.91	1.45943
EPOP	2	2	1	1	RIP1_SETD1A	VeCL	4924.26	0.1	15.5876	RIP1_KMT2F	NC1_KMT2F	23925.1	7278.8	1.71675	RIP2_KMT2F	NC2_KMT2F	0	0	0
EPHX2	2	2	1	1	RIP1_SETD1A	VeCL	0	0	0	RIP1_KMT2F	NC1_KMT2F	1329.17	0.1	13.6982	RIP2_KMT2F	NC2_KMT2F	5218.67	2134.91	1.28951
EPHA10	2	2	1	1	RIP1_SETD1A	VeCL	0	0	0	RIP1_KMT2F	NC1_KMT2F	3987.52	1455.76	1.45372	RIP2_KMT2F	NC2_KMT2F	1304.67	0.1	13.6714
[truncated: 8,285 more rows]

## Sheet: Supplementary Table S2
gene name	bigger than control	log2FoldChange > 1	log2FoldChange > 2	log2FoldChange > 3	sample1	control1	FPKM sample1	FPKM control1	log2FoldChange1	sample2	control2	FPKM sample2	FPKM control2	log2FoldChange2	sample3	control3	FPKM sample3	FPKM control3	log2FoldChange3
RNU4-2	3	3	2	2	RIP1_SETD1A	VeCL	11489.9	3509.94	1.71085	RIP1_KMT2F	NC1_KMT2F	1329.17	0.1	13.6982	RIP2_KMT2F	NC2_KMT2F	652.334	0.1	12.6714
SNHG8	3	2	2	2	RIP1_SETD1A	VeCL	4924.26	0.1	15.5876	RIP1_KMT2F	NC1_KMT2F	1329.17	0.1	13.6982	RIP2_KMT2F	NC2_KMT2F	5218.67	2846.55	0.874468
SCAMP1-AS1	3	2	2	2	RIP1_SETD1A	VeCL	1641.42	0.1	14.0027	RIP1_KMT2F	NC1_KMT2F	2658.34	0.1	14.6982	RIP2_KMT2F	NC2_KMT2F	24136.4	21349.1	0.177035
NRAV	3	2	2	2	RIP1_SETD1A	VeCL	1641.42	0.1	14.0027	RIP1_KMT2F	NC1_KMT2F	2658.34	0.1	14.6982	RIP2_KMT2F	NC2_KMT2F	1304.67	711.637	0.874472
HCG11	3	2	2	2	RIP1_SETD1A	VeCL	6565.68	0.1	16.0027	RIP1_KMT2F	NC1_KMT2F	2658.34	0.1	14.6982	RIP2_KMT2F	NC2_KMT2F	7828.01	5693.1	0.459431
RAET1E-AS1	3	2	1	1	RIP1_SETD1A	VeCL	1641.42	0.1	14.0027	RIP1_KMT2F	NC1_KMT2F	9304.21	2911.52	1.67611	RIP2_KMT2F	NC2_KMT2F	18917.7	17790.9	0.088597
CHASERR	3	2	1	1	RIP1_SETD1A	VeCL	1641.42	968.365	0.761322	RIP1_KMT2F	NC1_KMT2F	2658.34	0.1	14.6982	RIP2_KMT2F	NC2_KMT2F	1957	711.637	1.45943
C10orf95-AS1	3	2	1	1	RIP1_SETD1A	VeCL	6565.68	0.1	16.0027	RIP1_KMT2F	NC1_KMT2F	6645.86	2911.52	1.19068	RIP2_KMT2F	NC2_KMT2F	2609.34	2134.91	0.28951
TERC	3	2	0	0	RIP1_SETD1A	VeCL	149369	43936.9	1.76538	RIP1_KMT2F	NC1_KMT2F	57154.4	17469.1	1.71006	RIP2_KMT2F	NC2_KMT2F	43054	41274.9	0.060883
WARS2-AS1	3	1	1	1	RIP1_SETD1A	VeCL	3282.84	1754.97	0.903498	RIP1_KMT2F	NC1_KMT2F	6645.86	0.1	16.0202	RIP2_KMT2F	NC2_KMT2F	11742	9251.28	0.343953
SCARNA5	3	1	1	1	RIP1_SETD1A	VeCL	13131.4	10711.6	0.293847	RIP1_KMT2F	NC1_KMT2F	1329.17	0.1	13.6982	RIP2_KMT2F	NC2_KMT2F	16960.7	9962.92	0.767555
EMC1-AS1	3	1	1	1	RIP1_SETD1A	VeCL	14772.8	968.365	3.93125	RIP1_KMT2F	NC1_KMT2F	70446.1	68420.7	0.042087	RIP2_KMT2F	NC2_KMT2F	635373	575003	0.144034
NORAD	3	1	1	0	RIP1_SETD1A	VeCL	16414.2	9320.13	0.816522	RIP1_KMT2F	NC1_KMT2F	59812.7	14557.6	2.03868	RIP2_KMT2F	NC2_KMT2F	150689	95359.4	0.660127
SCARNA7	3	1	0	0	RIP1_SETD1A	VeCL	4924.26	3509.94	0.488461	RIP1_KMT2F	NC1_KMT2F	9304.21	4367.28	1.09115	RIP2_KMT2F	NC2_KMT2F	26745.7	22772.4	0.232021
HCFC1-AS1	3	1	0	0	RIP1_SETD1A	VeCL	45959.7	17308.4	1.4089	RIP1_KMT2F	NC1_KMT2F	174122	132474	0.394389	RIP2_KMT2F	NC2_KMT2F	677123	666092	0.023696
SNHG16	3	0	0	0	RIP1_SETD1A	VeCL	27904.1	15130.3	0.883037	RIP1_KMT2F	NC1_KMT2F	69117	55318.9	0.321268	RIP2_KMT2F	NC2_KMT2F	101112	93936.1	0.106203
ZNF8-DT	2	2	2	2	RIP1_SETD1A	VeCL	0	0	0	RIP1_KMT2F	NC1_KMT2F	1329.17	0.1	13.6982	RIP2_KMT2F	NC2_KMT2F	1304.67	0.1	13.6714
ZNF566-AS1	2	2	2	2	RIP1_SETD1A	VeCL	1641.42	0.1	14.0027	RIP1_KMT2F	NC1_KMT2F	1329.17	0.1	13.6982	RIP2_KMT2F	NC2_KMT2F	0	0	0
WT1-AS	2	2	2	2	RIP1_SETD1A	VeCL	1641.42	0.1	14.0027	RIP1_KMT2F	NC1_KMT2F	0	0	0	RIP2_KMT2F	NC2_KMT2F	652.334	0.1	12.6714
TYMSOS	2	2	2	2	RIP1_SETD1A	VeCL	1641.42	0.1	14.0027	RIP1_KMT2F	NC1_KMT2F	1329.17	0.1	13.6982	RIP2_KMT2F	NC2_KMT2F	0	0	0
TP53TG1	2	2	2	2	RIP1_SETD1A	VeCL	1641.42	0.1	14.0027	RIP1_KMT2F	NC1_KMT2F	2658.34	0.1	14.6982	RIP2_KMT2F	NC2_KMT2F	0	0	0
SNORA53	2	2	2	2	RIP1_SETD1A	VeCL	14772.8	1754.97	3.07342	RIP1_KMT2F	NC1_KMT2F	1329.17	0.1	13.6982	RIP2_KMT2F	NC2_KMT2F	0	0	0
SNORA10	2	2	2	2	RIP1_SETD1A	VeCL	1641.42	0.1	14.0027	RIP1_KMT2F	NC1_KMT2F	1329.17	0.1	13.6982	RIP2_KMT2F	NC2_KMT2F	0	0	0
RASSF8-AS1	2	2	2	2	RIP1_SETD1A	VeCL	0	0	0	RIP1_KMT2F	NC1_KMT2F	1329.17	0.1	13.6982	RIP2_KMT2F	NC2_KMT2F	652.334	0.1	12.6714
POLR2J4	2	2	2	2	RIP1_SETD1A	VeCL	0	0	0	RIP1_KMT2F	NC1_KMT2F	3987.52	0.1	15.2832	RIP2_KMT2F	NC2_KMT2F	652.334	0.1	12.6714
PIK3CD-AS2	2	2	2	2	RIP1_SETD1A	VeCL	1641.42	0.1	14.0027	RIP1_KMT2F	NC1_KMT2F	0	0	0	RIP2_KMT2F	NC2_KMT2F	652.334	0.1	12.6714
PEG13	2	2	2	2	RIP1_SETD1A	VeCL	0	0	0	RIP1_KMT2F	NC1_KMT2F	3987.52	0.1	15.2832	RIP2_KMT2F	NC2_KMT2F	1304.67	0.1	13.6714
OLMALINC	2	2	2	2	RIP1_SETD1A	VeCL	0	0	0	RIP1_KMT2F	NC1_KMT2F	1329.17	0.1	13.6982	RIP2_KMT2F	NC2_KMT2F	652.334	0.1	12.6714
NRSN2-AS1	2	2	2	2	RIP1_SETD1A	VeCL	0	0	0	RIP1_KMT2F	NC1_KMT2F	1329.17	0.1	13.6982	RIP2_KMT2F	NC2_KMT2F	652.334	0.1	12.6714
MMP25-AS1	2	2	2	2	RIP1_SETD1A	VeCL	0	0	0	RIP1_KMT2F	NC1_KMT2F	3987.52	0.1	15.2832	RIP2_KMT2F	NC2_KMT2F	1304.67	0.1	13.6714
MAN1B1-DT	2	2	2	2	RIP1_SETD1A	VeCL	0	0	0	RIP1_KMT2F	NC1_KMT2F	1329.17	0.1	13.6982	RIP2_KMT2F	NC2_KMT2F	652.334	0.1	12.6714
LOXL1-AS1	2	2	2	2	RIP1_SETD1A	VeCL	0	0	0	RIP1_KMT2F	NC1_KMT2F	1329.17	0.1	13.6982	RIP2_KMT2F	NC2_KMT2F	1957	0.1	14.2564
LINC01530	2	2	2	2	RIP1_SETD1A	VeCL	0	0	0	RIP1_KMT2F	NC1_KMT2F	2658.34	0.1	14.6982	RIP2_KMT2F	NC2_KMT2F	652.334	0.1	12.6714
LINC01465	2	2	2	2	RIP1_SETD1A	VeCL	0	0	0	RIP1_KMT2F	NC1_KMT2F	1329.17	0.1	13.6982	RIP2_KMT2F	NC2_KMT2F	652.334	0.1	12.6714
LINC01419	2	2	2	2	RIP1_SETD1A	VeCL	1641.42	0.1	14.0027	RIP1_KMT2F	NC1_KMT2F	2658.34	0.1	14.6982	RIP2_KMT2F	NC2_KMT2F	0	0	0
LINC00562	2	2	2	2	RIP1_SETD1A	VeCL	0	0	0	RIP1_KMT2F	NC1_KMT2F	2658.34	0.1	14.6982	RIP2_KMT2F	NC2_KMT2F	652.334	0.1	12.6714
LINC00174	2	2	2	2	RIP1_SETD1A	VeCL	1641.42	0.1	14.0027	RIP1_KMT2F	NC1_KMT2F	2658.34	0.1	14.6982	RIP2_KMT2F	NC2_KMT2F	0	0	0
LHX1-DT	2	2	2	2	RIP1_SETD1A	VeCL	1641.42	0.1	14.0027	RIP1_KMT2F	NC1_KMT2F	0	0	0	RIP2_KMT2F	NC2_KMT2F	652.334	0.1	12.6714
KDM7A-DT	2	2	2	2	RIP1_SETD1A	VeCL	0	0	0	RIP1_KMT2F	NC1_KMT2F	5316.69	0.1	15.6982	RIP2_KMT2F	NC2_KMT2F	652.334	0.1	12.6714
HOXB-AS3	2	2	2	2	RIP1_SETD1A	VeCL	0	0	0	RIP1_KMT2F	NC1_KMT2F	1329.17	0.1	13.6982	RIP2_KMT2F	NC2_KMT2F	652.334	0.1	12.6714
GATA2-AS1	2	2	2	2	RIP1_SETD1A	VeCL	1641.42	0.1	14.0027	RIP1_KMT2F	NC1_KMT2F	0	0	0	RIP2_KMT2F	NC2_KMT2F	652.334	0.1	12.6714
GABPB1-IT1	2	2	2	2	RIP1_SETD1A	VeCL	0	0	0	RIP1_KMT2F	NC1_KMT2F	2658.34	0.1	14.6982	RIP2_KMT2F	NC2_KMT2F	2609.34	0.1	14.6714
FZD10-AS1	2	2	2	2	RIP1_SETD1A	VeCL	0	0	0	RIP1_KMT2F	NC1_KMT2F	1329.17	0.1	13.6982	RIP2_KMT2F	NC2_KMT2F	1304.67	0.1	13.6714
FENDRR	2	2	2	2	RIP1_SETD1A	VeCL	1641.42	0.1	14.0027	RIP1_KMT2F	NC1_KMT2F	0	0	0	RIP2_KMT2F	NC2_KMT2F	1957	0.1	14.2564
FBXL19-AS1	2	2	2	2	RIP1_SETD1A	VeCL	1641.42	0.1	14.0027	RIP1_KMT2F	NC1_KMT2F	2658.34	0.1	14.6982	RIP2_KMT2F	NC2_KMT2F	0	0	0
FAM201A	2	2	2	2	RIP1_SETD1A	VeCL	4924.26	0.1	15.5876	RIP1_KMT2F	NC1_KMT2F	0	0	0	RIP2_KMT2F	NC2_KMT2F	652.334	0.1	12.6714
CKMT2-AS1	2	2	2	2	RIP1_SETD1A	VeCL	1641.42	0.1	14.0027	RIP1_KMT2F	NC1_KMT2F	1329.17	0.1	13.6982	RIP2_KMT2F	NC2_KMT2F	0	0	0
ASH1L-AS1	2	2	2	2	RIP1_SETD1A	VeCL	3282.84	0.1	15.0027	RIP1_KMT2F	NC1_KMT2F	0	0	0	RIP2_KMT2F	NC2_KMT2F	652.334	0.1	12.6714
ADPGK-AS1	2	2	2	2	RIP1_SETD1A	VeCL	1641.42	0.1	14.0027	RIP1_KMT2F	NC1_KMT2F	1329.17	0.1	13.6982	RIP2_KMT2F	NC2_KMT2F	0	0	0
TPM1-AS	2	2	2	1	RIP1_SETD1A	VeCL	1641.42	0.1	14.0027	RIP1_KMT2F	NC1_KMT2F	6645.86	1455.76	2.19068	RIP2_KMT2F	NC2_KMT2F	0	0	0
TENM3-AS1	2	2	2	1	RIP1_SETD1A	VeCL	6565.68	968.365	2.76132	RIP1_KMT2F	NC1_KMT2F	3987.52	0.1	15.2832	RIP2_KMT2F	NC2_KMT2F	0	0	0
SNORA73A	2	2	2	1	RIP1_SETD1A	VeCL	116541	27292.9	2.09424	RIP1_KMT2F	NC1_KMT2F	2658.34	0.1	14.6982	RIP2_KMT2F	NC2_KMT2F	0	0	0
SLC5A4-AS1	2	2	2	1	RIP1_SETD1A	VeCL	0	0	0	RIP1_KMT2F	NC1_KMT2F	5316.69	0.1	15.6982	RIP2_KMT2F	NC2_KMT2F	3914	711.637	2.45943
SCARNA12	2	2	2	1	RIP1_SETD1A	VeCL	31187	4660.07	2.74252	RIP1_KMT2F	NC1_KMT2F	9304.21	0.1	16.5056	RIP2_KMT2F	NC2_KMT2F	0	0	0
RN7SKP71	2	2	2	1	RIP1_SETD1A	VeCL	4924.26	968.365	2.34628	RIP1_KMT2F	NC1_KMT2F	1329.17	0.1	13.6982	RIP2_KMT2F	NC2_KMT2F	0	0	0
LINC01138	2	2	2	1	RIP1_SETD1A	VeCL	3282.84	0.1	15.0027	RIP1_KMT2F	NC1_KMT2F	0	0	0	RIP2_KMT2F	NC2_KMT2F	3914	711.637	2.45943
LINC01004	2	2	2	1	RIP1_SETD1A	VeCL	3282.84	0.1	15.0027	RIP1_KMT2F	NC1_KMT2F	0	0	0	RIP2_KMT2F	NC2_KMT2F	4566.34	711.637	2.68182
ENOX1-AS2	2	2	2	1	RIP1_SETD1A	VeCL	0	0	0	RIP1_KMT2F	NC1_KMT2F	2658.34	0.1	14.6982	RIP2_KMT2F	NC2_KMT2F	5871.01	1423.27	2.0444
CEBPA-DT	2	2	2	1	RIP1_SETD1A	VeCL	0	0	0	RIP1_KMT2F	NC1_KMT2F	5316.69	0.1	15.6982	RIP2_KMT2F	NC2_KMT2F	3261.67	711.637	2.1964
TAX1BP1-AS1	2	2	1	1	RIP1_SETD1A	VeCL	0	0	0	RIP1_KMT2F	NC1_KMT2F	1329.17	0.1	13.6982	RIP2_KMT2F	NC2_KMT2F	11089.7	4269.82	1.37697
SNORD3A	2	2	1	1	RIP1_SETD1A	VeCL	1700510	43573.4	5.28638	RIP1_KMT2F	NC1_KMT2F	237922	84434.1	1.49459	RIP2_KMT2F	NC2_KMT2F	0	0	0
RNU7-180P	2	2	1	1	RIP1_SETD1A	VeCL	0	0	0	RIP1_KMT2F	NC1_KMT2F	2658.34	0.1	14.6982	RIP2_KMT2F	NC2_KMT2F	11742	4269.82	1.45943
RNU6-628P	2	2	1	1	RIP1_SETD1A	VeCL	0	0	0	RIP1_KMT2F	NC1_KMT2F	2658.34	0.1	14.6982	RIP2_KMT2F	NC2_KMT2F	7828.01	3558.19	1.1375
RNU2-69P	2	2	1	1	RIP1_SETD1A	VeCL	0	0	0	RIP1_KMT2F	NC1_KMT2F	1329.17	0.1	13.6982	RIP2_KMT2F	NC2_KMT2F	5218.67	1423.27	1.87447
PAXIP1-DT	2	2	1	1	RIP1_SETD1A	VeCL	3282.84	0.1	15.0027	RIP1_KMT2F	NC1_KMT2F	0	0	0	RIP2_KMT2F	NC2_KMT2F	2609.34	711.637	1.87447
MHENCR	2	2	1	1	RIP1_SETD1A	VeCL	0	0	0	RIP1_KMT2F	NC1_KMT2F	1329.17	0.1	13.6982	RIP2_KMT2F	NC2_KMT2F	1957	711.637	1.45943
LPP-AS1	2	2	1	1	RIP1_SETD1A	VeCL	0	0	0	RIP1_KMT2F	NC1_KMT2F	3987.52	0.1	15.2832	RIP2_KMT2F	NC2_KMT2F	8480.34	2134.91	1.98995
LINC01786	2	2	1	1	RIP1_SETD1A	VeCL	1641.42	0.1	14.0027	RIP1_KMT2F	NC1_KMT2F	0	0	0	RIP2_KMT2F	NC2_KMT2F	1957	711.637	1.45943
HOTAIR	2	2	1	1	RIP1_SETD1A	VeCL	0	0	0	RIP1_KMT2F	NC1_KMT2F	1329.17	0.1	13.6982	RIP2_KMT2F	NC2_KMT2F	1957	711.637	1.45943
FOXF2-DT	2	2	1	1	RIP1_SETD1A	VeCL	1641.42	0.1	14.0027	RIP1_KMT2F	NC1_KMT2F	0	0	0	RIP2_KMT2F	NC2_KMT2F	1957	711.637	1.45943
CLASP1-AS1	2	2	1	1	RIP1_SETD1A	VeCL	0	0	0	RIP1_KMT2F	NC1_KMT2F	1329.17	0.1	13.6982	RIP2_KMT2F	NC2_KMT2F	15003.7	5693.1	1.39803
CACTIN-AS1	2	2	1	1	RIP1_SETD1A	VeCL	4924.26	0.1	15.5876	RIP1_KMT2F	NC1_KMT2F	0	0	0	RIP2_KMT2F	NC2_KMT2F	24136.4	7116.37	1.762
SNHG32	2	2	1	0	RIP1_SETD1A	VeCL	6565.68	2723.33	1.26957	RIP1_KMT2F	NC1_KMT2F	0	0	0	RIP2_KMT2F	NC2_KMT2F	13046.7	2846.55	2.1964
RBM38-AS1	2	2	1	0	RIP1_SETD1A	VeCL	0	0	0	RIP1_KMT2F	NC1_KMT2F	30571	7278.8	2.07039	RIP2_KMT2F	NC2_KMT2F	15003.7	4269.82	1.81307
LINC02381	2	2	0	0	RIP1_SETD1A	VeCL	8207.09	2723.33	1.5915	RIP1_KMT2F	NC1_KMT2F	11962.5	4367.28	1.45371	RIP2_KMT2F	NC2_KMT2F	0	0	0
LIMD1-AS1	2	2	0	0	RIP1_SETD1A	VeCL	3282.84	968.365	1.76132	RIP1_KMT2F	NC1_KMT2F	11962.5	5823.04	1.03867	RIP2_KMT2F	NC2_KMT2F	0	0	0
ZSWIM8-AS1	2	1	1	1	RIP1_SETD1A	VeCL	0	0	0	RIP1_KMT2F	NC1_KMT2F	1329.17	0.1	13.6982	RIP2_KMT2F	NC2_KMT2F	2609.34	1423.27	0.874476
ZRANB2-AS1	2	1	1	1	RIP1_SETD1A	VeCL	0	0	0	RIP1_KMT2F	NC1_KMT2F	2658.34	0.1	14.6982	RIP2_KMT2F	NC2_KMT2F	23484	18502.6	0.34395
ZFAS1	2	1	1	1	RIP1_SETD1A	VeCL	3282.84	0.1	15.0027	RIP1_KMT2F	NC1_KMT2F	0	0	0	RIP2_KMT2F	NC2_KMT2F	2609.34	1423.27	0.874476
VCAN-AS1	2	1	1	1	RIP1_SETD1A	VeCL	0	0	0	RIP1_KMT2F	NC1_KMT2F	1329.17	0.1	13.6982	RIP2_KMT2F	NC2_KMT2F	30007.4	20637.5	0.54005
USP27X-DT	2	1	1	1	RIP1_SETD1A	VeCL	0	0	0	RIP1_KMT2F	NC1_KMT2F	1329.17	0.1	13.6982	RIP2_KMT2F	NC2_KMT2F	1304.67	711.637	0.874472
UCKL1-AS1	2	1	1	1	RIP1_SETD1A	VeCL	1641.42	0.1	14.0027	RIP1_KMT2F	NC1_KMT2F	0	0	0	RIP2_KMT2F	NC2_KMT2F	4566.34	3558.19	0.359895
TMLHE-AS1	2	1	1	1	RIP1_SETD1A	VeCL	0	0	0	RIP1_KMT2F	NC1_KMT2F	7975.03	0.1	16.2832	RIP2_KMT2F	NC2_KMT2F	5871.01	4981.46	0.23704
TMEM51-AS1	2	1	1	1	RIP1_SETD1A	VeCL	0	0	0	RIP1_KMT2F	NC1_KMT2F	1329.17	0.1	13.6982	RIP2_KMT2F	NC2_KMT2F	1304.67	711.637	0.874472
SRGAP2-AS1	2	1	1	1	RIP1_SETD1A	VeCL	0	0	0	RIP1_KMT2F	NC1_KMT2F	1329.17	0.1	13.6982	RIP2_KMT2F	NC2_KMT2F	7828.01	4269.82	0.87447
SP2-AS1	2	1	1	1	RIP1_SETD1A	VeCL	0	0	0	RIP1_KMT2F	NC1_KMT2F	9304.21	0.1	16.5056	RIP2_KMT2F	NC2_KMT2F	8480.34	4269.82	0.989947
SNORA9	2	1	1	1	RIP1_SETD1A	VeCL	0	0	0	RIP1_KMT2F	NC1_KMT2F	2658.34	0.1	14.6982	RIP2_KMT2F	NC2_KMT2F	10437.3	7116.37	0.552535
SNHG21	2	1	1	1	RIP1_SETD1A	VeCL	0	0	0	RIP1_KMT2F	NC1_KMT2F	2658.34	0.1	14.6982	RIP2_KMT2F	NC2_KMT2F	1957	1423.27	0.459434
SNHG11	2	1	1	1	RIP1_SETD1A	VeCL	0	0	0	RIP1_KMT2F	NC1_KMT2F	2658.34	0.1	14.6982	RIP2_KMT2F	NC2_KMT2F	1304.67	711.637	0.874472
SMAD1-AS1	2	1	1	1	RIP1_SETD1A	VeCL	0	0	0	RIP1_KMT2F	NC1_KMT2F	3987.52	0.1	15.2832	RIP2_KMT2F	NC2_KMT2F	11089.7	8539.64	0.376973
SLFNL1-AS1	2	1	1	1	RIP1_SETD1A	VeCL	0	0	0	RIP1_KMT2F	NC1_KMT2F	1329.17	0.1	13.6982	RIP2_KMT2F	NC2_KMT2F	7828.01	4269.82	0.87447
SAP30L-AS1	2	1	1	1	RIP1_SETD1A	VeCL	0	0	0	RIP1_KMT2F	NC1_KMT2F	6645.86	4367.28	0.605721	RIP2_KMT2F	NC2_KMT2F	652.334	0.1	12.6714
RNU6-906P	2	1	1	1	RIP1_SETD1A	VeCL	0	0	0	RIP1_KMT2F	NC1_KMT2F	1329.17	0.1	13.6982	RIP2_KMT2F	NC2_KMT2F	26745.7	21349.1	0.325132
RNU6-615P	2	1	1	1	RIP1_SETD1A	VeCL	0	0	0	RIP1_KMT2F	NC1_KMT2F	2658.34	0.1	14.6982	RIP2_KMT2F	NC2_KMT2F	6523.34	3558.19	0.874467
RNU6-1121P	2	1	1	1	RIP1_SETD1A	VeCL	0	0	0	RIP1_KMT2F	NC1_KMT2F	14620.9	1455.76	3.32819	RIP2_KMT2F	NC2_KMT2F	16308.3	11386.2	0.51832
PITPNA-AS1	2	1	1	1	RIP1_SETD1A	VeCL	1641.42	0.1	14.0027	RIP1_KMT2F	NC1_KMT2F	0	0	0	RIP2_KMT2F	NC2_KMT2F	42401.7	39851.7	0.089481
PAN3-AS1	2	1	1	1	RIP1_SETD1A	VeCL	1641.42	0.1	14.0027	RIP1_KMT2F	NC1_KMT2F	0	0	0	RIP2_KMT2F	NC2_KMT2F	20874.7	16367.7	0.350904
LINC01315	2	1	1	1	RIP1_SETD1A	VeCL	3282.84	2905.1	0.176357	RIP1_KMT2F	NC1_KMT2F	0	0	0	RIP2_KMT2F	NC2_KMT2F	1957	0.1	14.2564
LINC01278	2	1	1	1	RIP1_SETD1A	VeCL	1641.42	968.365	0.761322	RIP1_KMT2F	NC1_KMT2F	0	0	0	RIP2_KMT2F	NC2_KMT2F	1304.67	0.1	13.6714
LINC01128	2	1	1	1	RIP1_SETD1A	VeCL	0	0	0	RIP1_KMT2F	NC1_KMT2F	1329.17	0.1	13.6982	RIP2_KMT2F	NC2_KMT2F	12394.3	10674.6	0.215495
LINC00858	2	1	1	1	RIP1_SETD1A	VeCL	0	0	0	RIP1_KMT2F	NC1_KMT2F	1329.17	0.1	13.6982	RIP2_KMT2F	NC2_KMT2F	1304.67	711.637	0.874472
LINC00852	2	1	1	1	RIP1_SETD1A	VeCL	0	0	0	RIP1_KMT2F	NC1_KMT2F	2658.34	0.1	14.6982	RIP2_KMT2F	NC2_KMT2F	5218.67	3558.19	0.552539
KMT2E-AS1	2	1	1	1	RIP1_SETD1A	VeCL	0	0	0	RIP1_KMT2F	NC1_KMT2F	1329.17	0.1	13.6982	RIP2_KMT2F	NC2_KMT2F	3914	2846.55	0.459429
IRAIN	2	1	1	1	RIP1_SETD1A	VeCL	3282.84	0.1	15.0027	RIP1_KMT2F	NC1_KMT2F	0	0	0	RIP2_KMT2F	NC2_KMT2F	294203	261171	0.171817
HMGA2-AS1	2	1	1	1	RIP1_SETD1A	VeCL	0	0	0	RIP1_KMT2F	NC1_KMT2F	5316.69	0.1	15.6982	RIP2_KMT2F	NC2_KMT2F	15656	7828.01	0.999998
GSTCD-AS1	2	1	1	1	RIP1_SETD1A	VeCL	0	0	0	RIP1_KMT2F	NC1_KMT2F	1329.17	0.1	13.6982	RIP2_KMT2F	NC2_KMT2F	21527	18502.6	0.218419
GACAT2	2	1	1	1	RIP1_SETD1A	VeCL	0	0	0	RIP1_KMT2F	NC1_KMT2F	2658.34	0.1	14.6982	RIP2_KMT2F	NC2_KMT2F	6523.34	4981.46	0.389042
EGOT	2	1	1	1	RIP1_SETD1A	VeCL	0	0	0	RIP1_KMT2F	NC1_KMT2F	2658.34	0.1	14.6982	RIP2_KMT2F	NC2_KMT2F	12394.3	8539.64	0.53743
EGFR-AS1	2	1	1	1	RIP1_SETD1A	VeCL	0	0	0	RIP1_KMT2F	NC1_KMT2F	2658.34	0.1	14.6982	RIP2_KMT2F	NC2_KMT2F	5871.01	5693.1	0.044394
DNMBP-AS1	2	1	1	1	RIP1_SETD1A	VeCL	0	0	0	RIP1_KMT2F	NC1_KMT2F	1329.17	0.1	13.6982	RIP2_KMT2F	NC2_KMT2F	8480.34	7828.01	0.115477
CEBPB-AS1	2	1	1	1	RIP1_SETD1A	VeCL	3282.84	1754.97	0.903498	RIP1_KMT2F	NC1_KMT2F	0	0	0	RIP2_KMT2F	NC2_KMT2F	2609.34	0.1	14.6714
CAMTA2-AS1	2	1	1	1	RIP1_SETD1A	VeCL	1641.42	968.365	0.761322	RIP1_KMT2F	NC1_KMT2F	1329.17	0.1	13.6982	RIP2_KMT2F	NC2_KMT2F	0	0	0
ARHGAP27P1-BPTFP1-KPNA2P3	2	1	1	1	RIP1_SETD1A	VeCL	0	0	0	RIP1_KMT2F	NC1_KMT2F	2658.34	0.1	14.6982	RIP2_KMT2F	NC2_KMT2F	5871.01	5693.1	0.044394
ACVR2B-AS1	2	1	1	1	RIP1_SETD1A	VeCL	0	0	0	RIP1_KMT2F	NC1_KMT2F	2658.34	0.1	14.6982	RIP2_KMT2F	NC2_KMT2F	180697	165811	0.124033
XXYLT1-AS1	2	1	1	0	RIP1_SETD1A	VeCL	0	0	0	RIP1_KMT2F	NC1_KMT2F	6645.86	1455.76	2.19068	RIP2_KMT2F	NC2_KMT2F	15003.7	12809.5	0.228104
SCARNA9	2	1	1	0	RIP1_SETD1A	VeCL	1641.42	968.365	0.761322	RIP1_KMT2F	NC1_KMT2F	0	0	0	RIP2_KMT2F	NC2_KMT2F	5871.01	1423.27	2.0444
SCARNA2	2	1	1	0	RIP1_SETD1A	VeCL	128031	22209.8	2.52723	RIP1_KMT2F	NC1_KMT2F	31900.1	20380.6	0.646364	RIP2_KMT2F	NC2_KMT2F	0	0	0
SCARNA10	2	1	1	0	RIP1_SETD1A	VeCL	21338.4	3691.7	2.5311	RIP1_KMT2F	NC1_KMT2F	17279.2	16013.4	0.109757	RIP2_KMT2F	NC2_KMT2F	0	0	0
RNU4-4P	2	1	1	0	RIP1_SETD1A	VeCL	0	0	0	RIP1_KMT2F	NC1_KMT2F	6645.86	1455.76	2.19068	RIP2_KMT2F	NC2_KMT2F	47620.4	43409.9	0.133556
OCIAD1-AS1	2	1	1	0	RIP1_SETD1A	VeCL	0	0	0	RIP1_KMT2F	NC1_KMT2F	7975.03	1455.76	2.45372	RIP2_KMT2F	NC2_KMT2F	14351.3	10674.6	0.426999
MCM8-AS1	2	1	1	0	RIP1_SETD1A	VeCL	0	0	0	RIP1_KMT2F	NC1_KMT2F	11962.5	2911.52	2.03867	RIP2_KMT2F	NC2_KMT2F	36530.7	32023.7	0.189969
EBLN3P	2	1	1	0	RIP1_SETD1A	VeCL	0	0	0	RIP1_KMT2F	NC1_KMT2F	6645.86	1455.76	2.19068	RIP2_KMT2F	NC2_KMT2F	9132.68	7828.01	0.222393
CHROMR	2	1	1	0	RIP1_SETD1A	VeCL	0	0	0	RIP1_KMT2F	NC1_KMT2F	6645.86	1455.76	2.19068	RIP2_KMT2F	NC2_KMT2F	7175.67	5693.1	0.333899
CCDC183-AS1	2	1	1	0	RIP1_SETD1A	VeCL	14772.8	3509.94	2.07342	RIP1_KMT2F	NC1_KMT2F	0	0	0	RIP2_KMT2F	NC2_KMT2F	5218.67	4981.46	0.067114
TTC3-AS1	2	1	0	0	RIP1_SETD1A	VeCL	0	0	0	RIP1_KMT2F	NC1_KMT2F	35887.6	10190.3	1.81629	RIP2_KMT2F	NC2_KMT2F	122639	87531.4	0.486545
TMEM147-AS1	2	1	0	0	RIP1_SETD1A	VeCL	0	0	0	RIP1_KMT2F	NC1_KMT2F	5316.69	1455.76	1.86876	RIP2_KMT2F	NC2_KMT2F	26745.7	19214.2	0.477134
SNORA73B	2	1	0	0	RIP1_SETD1A	VeCL	129672	39154.6	1.72761	RIP1_KMT2F	NC1_KMT2F	10633.4	7278.8	0.54683	RIP2_KMT2F	NC2_KMT2F	0	0	0
SNHG17	2	1	0	0	RIP1_SETD1A	VeCL	6565.68	4478.3	0.551993	RIP1_KMT2F	NC1_KMT2F	0	0	0	RIP2_KMT2F	NC2_KMT2F	7175.67	2846.55	1.3339
RNU6-780P	2	1	0	0	RIP1_SETD1A	VeCL	0	0	0	RIP1_KMT2F	NC1_KMT2F	21266.8	8734.56	1.2838	RIP2_KMT2F	NC2_KMT2F	69799.7	61200.8	0.18967
RNU6-711P	2	1	0	0	RIP1_SETD1A	VeCL	0	0	0	RIP1_KMT2F	NC1_KMT2F	21266.8	8734.56	1.2838	RIP2_KMT2F	NC2_KMT2F	117420	94647.7	0.311039
RNU6-223P	2	1	0	0	RIP1_SETD1A	VeCL	0	0	0	RIP1_KMT2F	NC1_KMT2F	33229.3	16013.4	1.05318	RIP2_KMT2F	NC2_KMT2F	72409.1	64759	0.16109
RNU6-1106P	2	1	0	0	RIP1_SETD1A	VeCL	0	0	0	RIP1_KMT2F	NC1_KMT2F	10633.4	2911.52	1.86876	RIP2_KMT2F	NC2_KMT2F	23484	19925.8	0.237041
RN7SKP287	2	1	0	0	RIP1_SETD1A	VeCL	0	0	0	RIP1_KMT2F	NC1_KMT2F	6645.86	2911.52	1.19068	RIP2_KMT2F	NC2_KMT2F	20222.4	15656	0.369239
RN7SK	2	1	0	0	RIP1_SETD1A	VeCL	6440930	5003320	0.364383	RIP1_KMT2F	NC1_KMT2F	3661870	1707610	1.1006	RIP2_KMT2F	NC2_KMT2F	0	0	0
RDH10-AS1	2	1	0	0	RIP1_SETD1A	VeCL	0	0	0	RIP1_KMT2F	NC1_KMT2F	9304.21	4367.28	1.09115	RIP2_KMT2F	NC2_KMT2F	45663.4	35581.9	0.359895
PRR7-AS1	2	1	0	0	RIP1_SETD1A	VeCL	0	0	0	RIP1_KMT2F	NC1_KMT2F	81079.5	26203.7	1.62957	RIP2_KMT2F	NC2_KMT2F	41097	27042.2	0.603821
ODF2-AS1	2	1	0	0	RIP1_SETD1A	VeCL	0	0	0	RIP1_KMT2F	NC1_KMT2F	22595.9	8734.56	1.37125	RIP2_KMT2F	NC2_KMT2F	38487.7	37716.8	0.02919
MYG1-AS1	2	1	0	0	RIP1_SETD1A	VeCL	0	0	0	RIP1_KMT2F	NC1_KMT2F	7975.03	4367.28	0.868755	RIP2_KMT2F	NC2_KMT2F	12394.3	3558.19	1.80046
MID1IP1-AS1	2	1	0	0	RIP1_SETD1A	VeCL	0	0	0	RIP1_KMT2F	NC1_KMT2F	10633.4	4367.28	1.2838	RIP2_KMT2F	NC2_KMT2F	17613	16367.7	0.105789
LINC01547	2	1	0	0	RIP1_SETD1A	VeCL	0	0	0	RIP1_KMT2F	NC1_KMT2F	6645.86	2911.52	1.19068	RIP2_KMT2F	NC2_KMT2F	5218.67	2846.55	0.874468
LINC00641	2	1	0	0	RIP1_SETD1A	VeCL	0	0	0	RIP1_KMT2F	NC1_KMT2F	3987.52	1455.76	1.45372	RIP2_KMT2F	NC2_KMT2F	29355	24907.3	0.237038
LINC00205	2	1	0	0	RIP1_SETD1A	VeCL	0	0	0	RIP1_KMT2F	NC1_KMT2F	17279.2	7278.8	1.24726	RIP2_KMT2F	NC2_KMT2F	33269	22772.4	0.546892
KLF3-AS1	2	1	0	0	RIP1_SETD1A	VeCL	0	0	0	RIP1_KMT2F	NC1_KMT2F	14620.9	7278.8	1.00626	RIP2_KMT2F	NC2_KMT2F	24136.4	19214.2	0.329038
ITPK1-AS1	2	1	0	0	RIP1_SETD1A	VeCL	0	0	0	RIP1_KMT2F	NC1_KMT2F	41204.3	17469.1	1.23799	RIP2_KMT2F	NC2_KMT2F	28050.4	22060.7	0.346543
IGF2BP2-AS1	2	1	0	0	RIP1_SETD1A	VeCL	0	0	0	RIP1_KMT2F	NC1_KMT2F	9304.21	4367.28	1.09115	RIP2_KMT2F	NC2_KMT2F	29355	17790.9	0.722467
HOXA10-AS	2	1	0	0	RIP1_SETD1A	VeCL	0	0	0	RIP1_KMT2F	NC1_KMT2F	26583.4	7278.8	1.86875	RIP2_KMT2F	NC2_KMT2F	28702.7	28465.5	0.011972
FAF1-AS1	2	1	0	0	RIP1_SETD1A	VeCL	0	0	0	RIP1_KMT2F	NC1_KMT2F	30571	13101.8	1.2224	RIP2_KMT2F	NC2_KMT2F	43054	38428.4	0.163974
EIF1AX-AS1	2	1	0	0	RIP1_SETD1A	VeCL	0	0	0	RIP1_KMT2F	NC1_KMT2F	22595.9	5823.04	1.95622	RIP2_KMT2F	NC2_KMT2F	65233.4	56219.3	0.214545
DANCR	2	1	0	0	RIP1_SETD1A	VeCL	0	0	0	RIP1_KMT2F	NC1_KMT2F	10633.4	4367.28	1.2838	RIP2_KMT2F	NC2_KMT2F	11742	7828.01	0.584961
CRTC3-AS1	2	1	0	0	RIP1_SETD1A	VeCL	0	0	0	RIP1_KMT2F	NC1_KMT2F	21266.8	8734.56	1.2838	RIP2_KMT2F	NC2_KMT2F	33921.4	19925.8	0.767558
CLCA4-AS1	2	1	0	0	RIP1_SETD1A	VeCL	0	0	0	RIP1_KMT2F	NC1_KMT2F	7975.03	2911.52	1.45372	RIP2_KMT2F	NC2_KMT2F	14351.3	11386.2	0.333895
B4GALT1-AS1	2	1	0	0	RIP1_SETD1A	VeCL	0	0	0	RIP1_KMT2F	NC1_KMT2F	5316.69	1455.76	1.86876	RIP2_KMT2F	NC2_KMT2F	5218.67	3558.19	0.552539
AFAP1-AS1	2	1	0	0	RIP1_SETD1A	VeCL	0	0	0	RIP1_KMT2F	NC1_KMT2F	6645.86	2911.52	1.19068	RIP2_KMT2F	NC2_KMT2F	25441	17790.9	0.516016
ZFHX4-AS1	2	0	0	0	RIP1_SETD1A	VeCL	0	0	0	RIP1_KMT2F	NC1_KMT2F	14620.9	8734.56	0.743225	RIP2_KMT2F	NC2_KMT2F	103721	86819.7	0.256614
VPS9D1-AS1	2	0	0	0	RIP1_SETD1A	VeCL	0	0	0	RIP1_KMT2F	NC1_KMT2F	13291.7	11646.1	0.190679	RIP2_KMT2F	NC2_KMT2F	35226	29888.8	0.237036
TMEM202-AS1	2	0	0	0	RIP1_SETD1A	VeCL	0	0	0	RIP1_KMT2F	NC1_KMT2F	11962.5	8734.56	0.453712	RIP2_KMT2F	NC2_KMT2F	59362.4	55507.7	0.096862
STARD7-AS1	2	0	0	0	RIP1_SETD1A	VeCL	11489.9	7201.64	0.673969	RIP1_KMT2F	NC1_KMT2F	0	0	0	RIP2_KMT2F	NC2_KMT2F	164388	162253	0.01886
SNX9-AS1	2	0	0	0	RIP1_SETD1A	VeCL	0	0	0	RIP1_KMT2F	NC1_KMT2F	10633.4	7278.8	0.54683	RIP2_KMT2F	NC2_KMT2F	18265.4	16367.7	0.158262
SNHG15	2	0	0	0	RIP1_SETD1A	VeCL	3282.84	2723.33	0.269573	RIP1_KMT2F	NC1_KMT2F	0	0	0	RIP2_KMT2F	NC2_KMT2F	3261.67	2134.91	0.611436
SMAD5-AS1	2	0	0	0	RIP1_SETD1A	VeCL	0	0	0	RIP1_KMT2F	NC1_KMT2F	11962.5	8734.56	0.453712	RIP2_KMT2F	NC2_KMT2F	78932.4	53372.8	0.564513
SLC9A3R1-AS1	2	0	0	0	RIP1_SETD1A	VeCL	0	0	0	RIP1_KMT2F	NC1_KMT2F	25254.3	13101.8	0.946764	RIP2_KMT2F	NC2_KMT2F	24136.4	19925.8	0.276573
SEC24B-AS1	2	0	0	0	RIP1_SETD1A	VeCL	0	0	0	RIP1_KMT2F	NC1_KMT2F	7975.03	4367.28	0.868755	RIP2_KMT2F	NC2_KMT2F	37835.4	33446.9	0.177864
SEC23A-AS1	2	0	0	0	RIP1_SETD1A	VeCL	0	0	0	RIP1_KMT2F	NC1_KMT2F	3987.52	2911.52	0.453719	RIP2_KMT2F	NC2_KMT2F	85455.7	78991.7	0.113476
RNY4P25	2	0	0	0	RIP1_SETD1A	VeCL	0	0	0	RIP1_KMT2F	NC1_KMT2F	22595.9	11646.1	0.956214	RIP2_KMT2F	NC2_KMT2F	97850.1	96782.6	0.015826
RNU7-50P	2	0	0	0	RIP1_SETD1A	VeCL	0	0	0	RIP1_KMT2F	NC1_KMT2F	27912.6	23292.2	0.26107	RIP2_KMT2F	NC2_KMT2F	211356	194989	0.116282
RNU6-88P	2	0	0	0	RIP1_SETD1A	VeCL	0	0	0	RIP1_KMT2F	NC1_KMT2F	30571	24747.9	0.304858	RIP2_KMT2F	NC2_KMT2F	61971.7	60489.1	0.034934
RNU6-884P	2	0	0	0	RIP1_SETD1A	VeCL	0	0	0	RIP1_KMT2F	NC1_KMT2F	13291.7	8734.56	0.605719	RIP2_KMT2F	NC2_KMT2F	23484	12097.8	0.956933
RNU6-541P	2	0	0	0	RIP1_SETD1A	VeCL	0	0	0	RIP1_KMT2F	NC1_KMT2F	23925.1	18924.9	0.338239	RIP2_KMT2F	NC2_KMT2F	195048	158695	0.297573
RNU6-388P	2	0	0	0	RIP1_SETD1A	VeCL	0	0	0	RIP1_KMT2F	NC1_KMT2F	9304.21	7278.8	0.354183	RIP2_KMT2F	NC2_KMT2F	20874.7	16367.7	0.350904
RNU6-1147P	2	0	0	0	RIP1_SETD1A	VeCL	0	0	0	RIP1_KMT2F	NC1_KMT2F	2658.34	1455.76	0.868753	RIP2_KMT2F	NC2_KMT2F	19570	12097.8	0.693899
RNU6-1008P	2	0	0	0	RIP1_SETD1A	VeCL	0	0	0	RIP1_KMT2F	NC1_KMT2F	5316.69	4367.28	0.283793	RIP2_KMT2F	NC2_KMT2F	41749.4	21349.1	0.96758
RNF216P1	2	0	0	0	RIP1_SETD1A	VeCL	0	0	0	RIP1_KMT2F	NC1_KMT2F	5316.69	2911.52	0.868756	RIP2_KMT2F	NC2_KMT2F	10437.3	8539.64	0.289501
RN7SL716P	2	0	0	0	RIP1_SETD1A	VeCL	0	0	0	RIP1_KMT2F	NC1_KMT2F	17279.2	8734.56	0.984229	RIP2_KMT2F	NC2_KMT2F	52839.1	37005.1	0.513882
RGMB-AS1	2	0	0	0	RIP1_SETD1A	VeCL	0	0	0	RIP1_KMT2F	NC1_KMT2F	7975.03	4367.28	0.868755	RIP2_KMT2F	NC2_KMT2F	16960.7	9962.92	0.767555
RERE-AS1	2	0	0	0	RIP1_SETD1A	VeCL	0	0	0	RIP1_KMT2F	NC1_KMT2F	10633.4	5823.04	0.868759	RIP2_KMT2F	NC2_KMT2F	39140	22060.7	0.827165
RELA-DT	2	0	0	0	RIP1_SETD1A	VeCL	0	0	0	RIP1_KMT2F	NC1_KMT2F	27912.6	17469.1	0.676111	RIP2_KMT2F	NC2_KMT2F	35226	31312	0.169925
RAI1-AS1	2	0	0	0	RIP1_SETD1A	VeCL	0	0	0	RIP1_KMT2F	NC1_KMT2F	31900.1	23292.2	0.453714	RIP2_KMT2F	NC2_KMT2F	105678	64047.3	0.722465
PLCG1-AS1	2	0	0	0	RIP1_SETD1A	VeCL	0	0	0	RIP1_KMT2F	NC1_KMT2F	39875.2	36394	0.131791	RIP2_KMT2F	NC2_KMT2F	189177	174351	0.117742
PCSK6-AS1	2	0	0	0	RIP1_SETD1A	VeCL	0	0	0	RIP1_KMT2F	NC1_KMT2F	43862.7	39305.5	0.158263	RIP2_KMT2F	NC2_KMT2F	48272.7	39851.7	0.276566
NUTM2B-AS1	2	0	0	0	RIP1_SETD1A	VeCL	0	0	0	RIP1_KMT2F	NC1_KMT2F	2658.34	1455.76	0.868753	RIP2_KMT2F	NC2_KMT2F	10437.3	9962.92	0.067108
NUP153-AS1	2	0	0	0	RIP1_SETD1A	VeCL	1641.42	968.365	0.761322	RIP1_KMT2F	NC1_KMT2F	0	0	0	RIP2_KMT2F	NC2_KMT2F	179392	174351	0.041121
MRPL20-AS1	2	0	0	0	RIP1_SETD1A	VeCL	0	0	0	RIP1_KMT2F	NC1_KMT2F	18608.4	13101.8	0.506189	RIP2_KMT2F	NC2_KMT2F	9785.01	8539.64	0.196398
MED14OS	2	0	0	0	RIP1_SETD1A	VeCL	0	0	0	RIP1_KMT2F	NC1_KMT2F	13291.7	11646.1	0.190679	RIP2_KMT2F	NC2_KMT2F	114811	91801.2	0.322676
MDC1-AS1	2	0	0	0	RIP1_SETD1A	VeCL	0	0	0	RIP1_KMT2F	NC1_KMT2F	26583.4	17469.1	0.60572	RIP2_KMT2F	NC2_KMT2F	184611	182891	0.013504
LPGAT1-AS1	2	0	0	0	RIP1_SETD1A	VeCL	0	0	0	RIP1_KMT2F	NC1_KMT2F	25254.3	23292.2	0.116682	RIP2_KMT2F	NC2_KMT2F	79584.7	66182.2	0.266048
LIX1L-AS1	2	0	0	0	RIP1_SETD1A	VeCL	0	0	0	RIP1_KMT2F	NC1_KMT2F	13291.7	7278.8	0.868753	RIP2_KMT2F	NC2_KMT2F	16960.7	14232.7	0.252986
KIAA1671-AS1	2	0	0	0	RIP1_SETD1A	VeCL	0	0	0	RIP1_KMT2F	NC1_KMT2F	33229.3	26203.7	0.342685	RIP2_KMT2F	NC2_KMT2F	183306	139481	0.394185
KDM4A-AS1	2	0	0	0	RIP1_SETD1A	VeCL	0	0	0	RIP1_KMT2F	NC1_KMT2F	14620.9	13101.8	0.158267	RIP2_KMT2F	NC2_KMT2F	101764	96782.6	0.072408
KCNQ1OT1	2	0	0	0	RIP1_SETD1A	VeCL	0	0	0	RIP1_KMT2F	NC1_KMT2F	6645.86	4367.28	0.605721	RIP2_KMT2F	NC2_KMT2F	67842.7	67605.5	0.005053
INO80-AS1	2	0	0	0	RIP1_SETD1A	VeCL	0	0	0	RIP1_KMT2F	NC1_KMT2F	2658.34	1455.76	0.868753	RIP2_KMT2F	NC2_KMT2F	13699	10674.6	0.359889
HSD17B1-AS1	2	0	0	0	RIP1_SETD1A	VeCL	0	0	0	RIP1_KMT2F	NC1_KMT2F	7975.03	7278.8	0.131789	RIP2_KMT2F	NC2_KMT2F	10437.3	5693.1	0.874462
HCG25	2	0	0	0	RIP1_SETD1A	VeCL	0	0	0	RIP1_KMT2F	NC1_KMT2F	6645.86	5823.04	0.190683	RIP2_KMT2F	NC2_KMT2F	35878.4	27042.2	0.407903
CLIP1-AS1	2	0	0	0	RIP1_SETD1A	VeCL	0	0	0	RIP1_KMT2F	NC1_KMT2F	6645.86	4367.28	0.605721	RIP2_KMT2F	NC2_KMT2F	16308.3	10674.6	0.611424
CCND2-AS1	2	0	0	0	RIP1_SETD1A	VeCL	0	0	0	RIP1_KMT2F	NC1_KMT2F	34558.5	23292.2	0.569194	RIP2_KMT2F	NC2_KMT2F	225055	212068	0.085751
CARS1-AS1	2	0	0	0	RIP1_SETD1A	VeCL	0	0	0	RIP1_KMT2F	NC1_KMT2F	7975.03	7278.8	0.131789	RIP2_KMT2F	NC2_KMT2F	39140	33446.9	0.226771
C9orf163	2	0	0	0	RIP1_SETD1A	VeCL	0	0	0	RIP1_KMT2F	NC1_KMT2F	43862.7	30571	0.520831	RIP2_KMT2F	NC2_KMT2F	276590	235552	0.231703
AGAP2-AS1	2	0	0	0	RIP1_SETD1A	VeCL	4924.26	4841.83	0.024355	RIP1_KMT2F	NC1_KMT2F	5316.69	4367.28	0.283793	RIP2_KMT2F	NC2_KMT2F	0	0	0
ZSCAN5A-AS1	1	1	1	1	RIP1_SETD1A	VeCL	0	0	0	RIP1_KMT2F	NC1_KMT2F	0	0	0	RIP2_KMT2F	NC2_KMT2F	1304.67	0.1	13.6714
ZNRF3-AS1	1	1	1	1	RIP1_SETD1A	VeCL	0	0	0	RIP1_KMT2F	NC1_KMT2F	0	0	0	RIP2_KMT2F	NC2_KMT2F	1957	0.1	14.2564
ZNNT1	1	1	1	1	RIP1_SETD1A	VeCL	0	0	0	RIP1_KMT2F	NC1_KMT2F	0	0	0	RIP2_KMT2F	NC2_KMT2F	652.334	0.1	12.6714
ZNF687-AS1	1	1	1	1	RIP1_SETD1A	VeCL	0	0	0	RIP1_KMT2F	NC1_KMT2F	0	0	0	RIP2_KMT2F	NC2_KMT2F	652.334	0.1	12.6714
ZNF594-DT	1	1	1	1	RIP1_SETD1A	VeCL	0	0	0	RIP1_KMT2F	NC1_KMT2F	1329.17	0.1	13.6982	RIP2_KMT2F	NC2_KMT2F	0	0	0
ZNF516-DT	1	1	1	1	RIP1_SETD1A	VeCL	0	0	0	RIP1_KMT2F	NC1_KMT2F	0	0	0	RIP2_KMT2F	NC2_KMT2F	1957	0.1	14.2564
ZNF503-AS1	1	1	1	1	RIP1_SETD1A	VeCL	1641.42	0.1	14.0027	RIP1_KMT2F	NC1_KMT2F	0	0	0	RIP2_KMT2F	NC2_KMT2F	0	0	0
ZNF407-AS1	1	1	1	1	RIP1_SETD1A	VeCL	0	0	0	RIP1_KMT2F	NC1_KMT2F	2658.34	0.1	14.6982	RIP2_KMT2F	NC2_KMT2F	0	0	0
ZNF133-AS1	1	1	1	1	RIP1_SETD1A	VeCL	0	0	0	RIP1_KMT2F	NC1_KMT2F	0	0	0	RIP2_KMT2F	NC2_KMT2F	652.334	0.1	12.6714
ZFAND2A-DT	1	1	1	1	RIP1_SETD1A	VeCL	0	0	0	RIP1_KMT2F	NC1_KMT2F	3987.52	0.1	15.2832	RIP2_KMT2F	NC2_KMT2F	0	0	0
ZEB1-AS1	1	1	1	1	RIP1_SETD1A	VeCL	0	0	0	RIP1_KMT2F	NC1_KMT2F	2658.34	0.1	14.6982	RIP2_KMT2F	NC2_KMT2F	0	0	0
WWC2-AS2	1	1	1	1	RIP1_SETD1A	VeCL	0	0	0	RIP1_KMT2F	NC1_KMT2F	0	0	0	RIP2_KMT2F	NC2_KMT2F	652.334	0.1	12.6714
USP2-AS1	1	1	1	1	RIP1_SETD1A	VeCL	0	0	0	RIP1_KMT2F	NC1_KMT2F	0	0	0	RIP2_KMT2F	NC2_KMT2F	2609.34	0.1	14.6714
URB1-AS1	1	1	1	1	RIP1_SETD1A	VeCL	0	0	0	RIP1_KMT2F	NC1_KMT2F	2658.34	0.1	14.6982	RIP2_KMT2F	NC2_KMT2F	0	0	0
UBAC2-AS1	1	1	1	1	RIP1_SETD1A	VeCL	1641.42	0.1	14.0027	RIP1_KMT2F	NC1_KMT2F	0	0	0	RIP2_KMT2F	NC2_KMT2F	0	0	0
TSPEAR-AS2	1	1	1	1	RIP1_SETD1A	VeCL	0	0	0	RIP1_KMT2F	NC1_KMT2F	0	0	0	RIP2_KMT2F	NC2_KMT2F	2609.34	0.1	14.6714
TPRG1-AS1	1	1	1	1	RIP1_SETD1A	VeCL	0	0	0	RIP1_KMT2F	NC1_KMT2F	0	0	0	RIP2_KMT2F	NC2_KMT2F	652.334	0.1	12.6714
TNRC6B-DT	1	1	1	1	RIP1_SETD1A	VeCL	0	0	0	RIP1_KMT2F	NC1_KMT2F	0	0	0	RIP2_KMT2F	NC2_KMT2F	652.334	0.1	12.6714
TNK2-AS1	1	1	1	1	RIP1_SETD1A	VeCL	0	0	0	RIP1_KMT2F	NC1_KMT2F	0	0	0	RIP2_KMT2F	NC2_KMT2F	1957	0.1	14.2564
TMCO1-AS1	1	1	1	1	RIP1_SETD1A	VeCL	0	0	0	RIP1_KMT2F	NC1_KMT2F	0	0	0	RIP2_KMT2F	NC2_KMT2F	652.334	0.1	12.6714
TMC3-AS1	1	1	1	1	RIP1_SETD1A	VeCL	0	0	0	RIP1_KMT2F	NC1_KMT2F	0	0	0	RIP2_KMT2F	NC2_KMT2F	1304.67	0.1	13.6714
TFIP11-DT	1	1	1	1	RIP1_SETD1A	VeCL	3282.84	0.1	15.0027	RIP1_KMT2F	NC1_KMT2F	0	0	0	RIP2_KMT2F	NC2_KMT2F	0	0	0
TBC1D8-AS1	1	1	1	1	RIP1_SETD1A	VeCL	1641.42	0.1	14.0027	RIP1_KMT2F	NC1_KMT2F	0	0	0	RIP2_KMT2F	NC2_KMT2F	0	0	0
TAF1A-AS1	1	1	1	1	RIP1_SETD1A	VeCL	0	0	0	RIP1_KMT2F	NC1_KMT2F	0	0	0	RIP2_KMT2F	NC2_KMT2F	652.334	0.1	12.6714
STEAP3-AS1	1	1	1	1	RIP1_SETD1A	VeCL	1641.42	0.1	14.0027	RIP1_KMT2F	NC1_KMT2F	0	0	0	RIP2_KMT2F	NC2_KMT2F	0	0	0
STARD4-AS1	1	1	1	1	RIP1_SETD1A	VeCL	0	0	0	RIP1_KMT2F	NC1_KMT2F	0	0	0	RIP2_KMT2F	NC2_KMT2F	652.334	0.1	12.6714
ST20-AS1	1	1	1	1	RIP1_SETD1A	VeCL	0	0	0	RIP1_KMT2F	NC1_KMT2F	1329.17	0.1	13.6982	RIP2_KMT2F	NC2_KMT2F	0	0	0
SPATA3-AS1	1	1	1	1	RIP1_SETD1A	VeCL	0	0	0	RIP1_KMT2F	NC1_KMT2F	0	0	0	RIP2_KMT2F	NC2_KMT2F	1304.67	0.1	13.6714
SNORD3B-2	1	1	1	1	RIP1_SETD1A	VeCL	1641.42	0.1	14.0027	RIP1_KMT2F	NC1_KMT2F	0	0	0	RIP2_KMT2F	NC2_KMT2F	0	0	0
SNORD3B-1	1	1	1	1	RIP1_SETD1A	VeCL	6565.68	0.1	16.0027	RIP1_KMT2F	NC1_KMT2F	0	0	0	RIP2_KMT2F	NC2_KMT2F	0	0	0
SNORD22	1	1	1	1	RIP1_SETD1A	VeCL	1641.42	0.1	14.0027	RIP1_KMT2F	NC1_KMT2F	0	0	0	RIP2_KMT2F	NC2_KMT2F	0	0	0
SNORD15B	1	1	1	1	RIP1_SETD1A	VeCL	9848.51	968.365	3.34628	RIP1_KMT2F	NC1_KMT2F	0	0	0	RIP2_KMT2F	NC2_KMT2F	0	0	0
SNORA80D	1	1	1	1	RIP1_SETD1A	VeCL	0	0	0	RIP1_KMT2F	NC1_KMT2F	1329.17	0.1	13.6982	RIP2_KMT2F	NC2_KMT2F	0	0	0
SNORA80A	1	1	1	1	RIP1_SETD1A	VeCL	0	0	0	RIP1_KMT2F	NC1_KMT2F	1329.17	0.1	13.6982	RIP2_KMT2F	NC2_KMT2F	0	0	0
SNORA74A	1	1	1	1	RIP1_SETD1A	VeCL	6565.68	0.1	16.0027	RIP1_KMT2F	NC1_KMT2F	0	0	0	RIP2_KMT2F	NC2_KMT2F	0	0	0
SNORA71A	1	1	1	1	RIP1_SETD1A	VeCL	11489.9	0.1	16.81	RIP1_KMT2F	NC1_KMT2F	0	0	0	RIP2_KMT2F	NC2_KMT2F	0	0	0
SNORA70	1	1	1	1	RIP1_SETD1A	VeCL	1641.42	0.1	14.0027	RIP1_KMT2F	NC1_KMT2F	0	0	0	RIP2_KMT2F	NC2_KMT2F	0	0	0
SNORA68	1	1	1	1	RIP1_SETD1A	VeCL	1641.42	0.1	14.0027	RIP1_KMT2F	NC1_KMT2F	0	0	0	RIP2_KMT2F	NC2_KMT2F	0	0	0
SNORA67	1	1	1	1	RIP1_SETD1A	VeCL	4924.26	0.1	15.5876	RIP1_KMT2F	NC1_KMT2F	0	0	0	RIP2_KMT2F	NC2_KMT2F	0	0	0
SNORA64	1	1	1	1	RIP1_SETD1A	VeCL	14772.8	0.1	17.1726	RIP1_KMT2F	NC1_KMT2F	0	0	0	RIP2_KMT2F	NC2_KMT2F	0	0	0
SNORA63C	1	1	1	1	RIP1_SETD1A	VeCL	1641.42	0.1	14.0027	RIP1_KMT2F	NC1_KMT2F	0	0	0	RIP2_KMT2F	NC2_KMT2F	0	0	0
SNORA63	1	1	1	1	RIP1_SETD1A	VeCL	8207.09	0.1	16.3246	RIP1_KMT2F	NC1_KMT2F	0	0	0	RIP2_KMT2F	NC2_KMT2F	0	0	0
SNORA52	1	1	1	1	RIP1_SETD1A	VeCL	3282.84	0.1	15.0027	RIP1_KMT2F	NC1_KMT2F	0	0	0	RIP2_KMT2F	NC2_KMT2F	0	0	0
SNORA50C	1	1	1	1	RIP1_SETD1A	VeCL	3282.84	0.1	15.0027	RIP1_KMT2F	NC1_KMT2F	0	0	0	RIP2_KMT2F	NC2_KMT2F	0	0	0
SNORA48	1	1	1	1	RIP1_SETD1A	VeCL	11489.9	0.1	16.81	RIP1_KMT2F	NC1_KMT2F	0	0	0	RIP2_KMT2F	NC2_KMT2F	0	0	0
SNORA40	1	1	1	1	RIP1_SETD1A	VeCL	3282.84	0.1	15.0027	RIP1_KMT2F	NC1_KMT2F	0	0	0	RIP2_KMT2F	NC2_KMT2F	0	0	0
SNORA27	1	1	1	1	RIP1_SETD1A	VeCL	3282.84	0.1	15.0027	RIP1_KMT2F	NC1_KMT2F	0	0	0	RIP2_KMT2F	NC2_KMT2F	0	0	0
SNORA21B	1	1	1	1	RIP1_SETD1A	VeCL	0	0	0	RIP1_KMT2F	NC1_KMT2F	0	0	0	RIP2_KMT2F	NC2_KMT2F	652.334	0.1	12.6714
SNHG26	1	1	1	1	RIP1_SETD1A	VeCL	0	0	0	RIP1_KMT2F	NC1_KMT2F	0	0	0	RIP2_KMT2F	NC2_KMT2F	652.334	0.1	12.6714
SMYD3-AS1	1	1	1	1	RIP1_SETD1A	VeCL	0	0	0	RIP1_KMT2F	NC1_KMT2F	0	0	0	RIP2_KMT2F	NC2_KMT2F	2609.34	0.1	14.6714
SMC5-DT	1	1	1	1	RIP1_SETD1A	VeCL	0	0	0	RIP1_KMT2F	NC1_KMT2F	0	0	0	RIP2_KMT2F	NC2_KMT2F	652.334	0.1	12.6714
SHANK2-AS1	1	1	1	1	RIP1_SETD1A	VeCL	0	0	0	RIP1_KMT2F	NC1_KMT2F	0	0	0	RIP2_KMT2F	NC2_KMT2F	1304.67	0.1	13.6714
SERTAD4-AS1	1	1	1	1	RIP1_SETD1A	VeCL	0	0	0	RIP1_KMT2F	NC1_KMT2F	0	0	0	RIP2_KMT2F	NC2_KMT2F	1304.67	0.1	13.6714
SCARNA6	1	1	1	1	RIP1_SETD1A	VeCL	21338.4	0.1	17.7031	RIP1_KMT2F	NC1_KMT2F	0	0	0	RIP2_KMT2F	NC2_KMT2F	0	0	0
SCARNA21	1	1	1	1	RIP1_SETD1A	VeCL	1641.42	0.1	14.0027	RIP1_KMT2F	NC1_KMT2F	0	0	0	RIP2_KMT2F	NC2_KMT2F	0	0	0
SCARNA20	1	1	1	1	RIP1_SETD1A	VeCL	1641.42	0.1	14.0027	RIP1_KMT2F	NC1_KMT2F	0	0	0	RIP2_KMT2F	NC2_KMT2F	0	0	0
SCARNA1	1	1	1	1	RIP1_SETD1A	VeCL	1641.42	0.1	14.0027	RIP1_KMT2F	NC1_KMT2F	0	0	0	RIP2_KMT2F	NC2_KMT2F	0	0	0
SATB2-AS1	1	1	1	1	RIP1_SETD1A	VeCL	0	0	0	RIP1_KMT2F	NC1_KMT2F	0	0	0	RIP2_KMT2F	NC2_KMT2F	1304.67	0.1	13.6714
SAP30-DT	1	1	1	1	RIP1_SETD1A	VeCL	0	0	0	RIP1_KMT2F	NC1_KMT2F	0	0	0	RIP2_KMT2F	NC2_KMT2F	1304.67	0.1	13.6714
RUNDC3A-AS1	1	1	1	1	RIP1_SETD1A	VeCL	0	0	0	RIP1_KMT2F	NC1_KMT2F	0	0	0	RIP2_KMT2F	NC2_KMT2F	652.334	0.1	12.6714
RSL1D1-DT	1	1	1	1	RIP1_SETD1A	VeCL	4924.26	0.1	15.5876	RIP1_KMT2F	NC1_KMT2F	0	0	0	RIP2_KMT2F	NC2_KMT2F	0	0	0
RRN3P2	1	1	1	1	RIP1_SETD1A	VeCL	0	0	0	RIP1_KMT2F	NC1_KMT2F	0	0	0	RIP2_KMT2F	NC2_KMT2F	652.334	0.1	12.6714
RNVU1-7	1	1	1	1	RIP1_SETD1A	VeCL	4924.26	0.1	15.5876	RIP1_KMT2F	NC1_KMT2F	0	0	0	RIP2_KMT2F	NC2_KMT2F	0	0	0
RNVU1-4	1	1	1	1	RIP1_SETD1A	VeCL	0	0	0	RIP1_KMT2F	NC1_KMT2F	0	0	0	RIP2_KMT2F	NC2_KMT2F	1304.67	0.1	13.6714
RNU6ATAC	1	1	1	1	RIP1_SETD1A	VeCL	1641.42	0.1	14.0027	RIP1_KMT2F	NC1_KMT2F	0	0	0	RIP2_KMT2F	NC2_KMT2F	0	0	0
RNU6-647P	1	1	1	1	RIP1_SETD1A	VeCL	0	0	0	RIP1_KMT2F	NC1_KMT2F	1329.17	0.1	13.6982	RIP2_KMT2F	NC2_KMT2F	0	0	0
RNU6-595P	1	1	1	1	RIP1_SETD1A	VeCL	0	0	0	RIP1_KMT2F	NC1_KMT2F	7975.03	0.1	16.2832	RIP2_KMT2F	NC2_KMT2F	0	0	0
RNU6-335P	1	1	1	1	RIP1_SETD1A	VeCL	0	0	0	RIP1_KMT2F	NC1_KMT2F	3987.52	0.1	15.2832	RIP2_KMT2F	NC2_KMT2F	0	0	0
RNU6-260P	1	1	1	1	RIP1_SETD1A	VeCL	0	0	0	RIP1_KMT2F	NC1_KMT2F	6645.86	0.1	16.0202	RIP2_KMT2F	NC2_KMT2F	0	0	0
RNU4-8P	1	1	1	1	RIP1_SETD1A	VeCL	0	0	0	RIP1_KMT2F	NC1_KMT2F	0	0	0	RIP2_KMT2F	NC2_KMT2F	1957	0.1	14.2564
RNU4-1	1	1	1	1	RIP1_SETD1A	VeCL	13131.4	968.365	3.76133	RIP1_KMT2F	NC1_KMT2F	0	0	0	RIP2_KMT2F	NC2_KMT2F	0	0	0
RNU1-4	1	1	1	1	RIP1_SETD1A	VeCL	3282.84	0.1	15.0027	RIP1_KMT2F	NC1_KMT2F	0	0	0	RIP2_KMT2F	NC2_KMT2F	0	0	0
RNU1-3	1	1	1	1	RIP1_SETD1A	VeCL	1641.42	0.1	14.0027	RIP1_KMT2F	NC1_KMT2F	0	0	0	RIP2_KMT2F	NC2_KMT2F	0	0	0
RNU1-2	1	1	1	1	RIP1_SETD1A	VeCL	3282.84	0.1	15.0027	RIP1_KMT2F	NC1_KMT2F	0	0	0	RIP2_KMT2F	NC2_KMT2F	0	0	0
RNU1-1	1	1	1	1	RIP1_SETD1A	VeCL	3282.84	0.1	15.0027	RIP1_KMT2F	NC1_KMT2F	0	0	0	RIP2_KMT2F	NC2_KMT2F	0	0	0
RN7SL832P	1	1	1	1	RIP1_SETD1A	VeCL	0	0	0	RIP1_KMT2F	NC1_KMT2F	0	0	0	RIP2_KMT2F	NC2_KMT2F	652.334	0.1	12.6714
RN7SL154P	1	1	1	1	RIP1_SETD1A	VeCL	0	0	0	RIP1_KMT2F	NC1_KMT2F	1329.17	0.1	13.6982	RIP2_KMT2F	NC2_KMT2F	0	0	0
RN7SKP255	1	1	1	1	RIP1_SETD1A	VeCL	0	0	0	RIP1_KMT2F	NC1_KMT2F	1329.17	0.1	13.6982	RIP2_KMT2F	NC2_KMT2F	0	0	0
RHPN1-AS1	1	1	1	1	RIP1_SETD1A	VeCL	1641.42	0.1	14.0027	RIP1_KMT2F	NC1_KMT2F	0	0	0	RIP2_KMT2F	NC2_KMT2F	0	0	0
RASAL2-AS1	1	1	1	1	RIP1_SETD1A	VeCL	0	0	0	RIP1_KMT2F	NC1_KMT2F	3987.52	0.1	15.2832	RIP2_KMT2F	NC2_KMT2F	0	0	0
RAB33B-AS1	1	1	1	1	RIP1_SETD1A	VeCL	0	0	0	RIP1_KMT2F	NC1_KMT2F	0	0	0	RIP2_KMT2F	NC2_KMT2F	1304.67	0.1	13.6714
PYCARD-AS1	1	1	1	1	RIP1_SETD1A	VeCL	0	0	0	RIP1_KMT2F	NC1_KMT2F	0	0	0	RIP2_KMT2F	NC2_KMT2F	652.334	0.1	12.6714
PURPL	1	1	1	1	RIP1_SETD1A	VeCL	0	0	0	RIP1_KMT2F	NC1_KMT2F	0	0	0	RIP2_KMT2F	NC2_KMT2F	652.334	0.1	12.6714
PTPRK-AS1	1	1	1	1	RIP1_SETD1A	VeCL	0	0	0	RIP1_KMT2F	NC1_KMT2F	13291.7	1455.76	3.19068	RIP2_KMT2F	NC2_KMT2F	0	0	0
PTPRG-AS1	1	1	1	1	RIP1_SETD1A	VeCL	0	0	0	RIP1_KMT2F	NC1_KMT2F	2658.34	0.1	14.6982	RIP2_KMT2F	NC2_KMT2F	0	0	0
PSMB8-AS1	1	1	1	1	RIP1_SETD1A	VeCL	0	0	0	RIP1_KMT2F	NC1_KMT2F	0	0	0	RIP2_KMT2F	NC2_KMT2F	652.334	0.1	12.6714
PSMA3-AS1	1	1	1	1	RIP1_SETD1A	VeCL	0	0	0	RIP1_KMT2F	NC1_KMT2F	2658.34	0.1	14.6982	RIP2_KMT2F	NC2_KMT2F	0	0	0
PRR34	1	1	1	1	RIP1_SETD1A	VeCL	0	0	0	RIP1_KMT2F	NC1_KMT2F	1329.17	0.1	13.6982	RIP2_KMT2F	NC2_KMT2F	0	0	0
PRKG1-AS1	1	1	1	1	RIP1_SETD1A	VeCL	0	0	0	RIP1_KMT2F	NC1_KMT2F	0	0	0	RIP2_KMT2F	NC2_KMT2F	652.334	0.1	12.6714
PCSEAT	1	1	1	1	RIP1_SETD1A	VeCL	0	0	0	RIP1_KMT2F	NC1_KMT2F	0	0	0	RIP2_KMT2F	NC2_KMT2F	652.334	0.1	12.6714
PAPPA-AS1	1	1	1	1	RIP1_SETD1A	VeCL	0	0	0	RIP1_KMT2F	NC1_KMT2F	0	0	0	RIP2_KMT2F	NC2_KMT2F	652.334	0.1	12.6714
PAPOLA-DT	1	1	1	1	RIP1_SETD1A	VeCL	0	0	0	RIP1_KMT2F	NC1_KMT2F	0	0	0	RIP2_KMT2F	NC2_KMT2F	652.334	0.1	12.6714
OBSCN-AS1	1	1	1	1	RIP1_SETD1A	VeCL	0	0	0	RIP1_KMT2F	NC1_KMT2F	0	0	0	RIP2_KMT2F	NC2_KMT2F	652.334	0.1	12.6714
NR2F1-AS1	1	1	1	1	RIP1_SETD1A	VeCL	0	0	0	RIP1_KMT2F	NC1_KMT2F	1329.17	0.1	13.6982	RIP2_KMT2F	NC2_KMT2F	0	0	0
NKILA	1	1	1	1	RIP1_SETD1A	VeCL	1641.42	0.1	14.0027	RIP1_KMT2F	NC1_KMT2F	0	0	0	RIP2_KMT2F	NC2_KMT2F	0	0	0
NFIA-AS1	1	1	1	1	RIP1_SETD1A	VeCL	0	0	0	RIP1_KMT2F	NC1_KMT2F	1329.17	0.1	13.6982	RIP2_KMT2F	NC2_KMT2F	0	0	0
NEAT1	1	1	1	1	RIP1_SETD1A	VeCL	0	0	0	RIP1_KMT2F	NC1_KMT2F	1329.17	0.1	13.6982	RIP2_KMT2F	NC2_KMT2F	0	0	0
NDUFA6-DT	1	1	1	1	RIP1_SETD1A	VeCL	1641.42	0.1	14.0027	RIP1_KMT2F	NC1_KMT2F	0	0	0	RIP2_KMT2F	NC2_KMT2F	0	0	0
MKLN1-AS	1	1	1	1	RIP1_SETD1A	VeCL	0	0	0	RIP1_KMT2F	NC1_KMT2F	0	0	0	RIP2_KMT2F	NC2_KMT2F	652.334	0.1	12.6714
MIS18A-AS1	1	1	1	1	RIP1_SETD1A	VeCL	0	0	0	RIP1_KMT2F	NC1_KMT2F	0	0	0	RIP2_KMT2F	NC2_KMT2F	3261.67	0.1	14.9933
MIR762HG	1	1	1	1	RIP1_SETD1A	VeCL	1641.42	0.1	14.0027	RIP1_KMT2F	NC1_KMT2F	0	0	0	RIP2_KMT2F	NC2_KMT2F	0	0	0
MIR210HG	1	1	1	1	RIP1_SETD1A	VeCL	1641.42	0.1	14.0027	RIP1_KMT2F	NC1_KMT2F	0	0	0	RIP2_KMT2F	NC2_KMT2F	0	0	0
MIR1915HG	1	1	1	1	RIP1_SETD1A	VeCL	0	0	0	RIP1_KMT2F	NC1_KMT2F	9304.21	0.1	16.5056	RIP2_KMT2F	NC2_KMT2F	0	0	0
MIR181A2HG	1	1	1	1	RIP1_SETD1A	VeCL	0	0	0	RIP1_KMT2F	NC1_KMT2F	0	0	0	RIP2_KMT2F	NC2_KMT2F	652.334	0.1	12.6714
MINCR	1	1	1	1	RIP1_SETD1A	VeCL	1641.42	0.1	14.0027	RIP1_KMT2F	NC1_KMT2F	0	0	0	RIP2_KMT2F	NC2_KMT2F	0	0	0
MGC16275	1	1	1	1	RIP1_SETD1A	VeCL	0	0	0	RIP1_KMT2F	NC1_KMT2F	0	0	0	RIP2_KMT2F	NC2_KMT2F	1304.67	0.1	13.6714
MELTF-AS1	1	1	1	1	RIP1_SETD1A	VeCL	0	0	0	RIP1_KMT2F	NC1_KMT2F	0	0	0	RIP2_KMT2F	NC2_KMT2F	652.334	0.1	12.6714
MEF2C-AS2	1	1	1	1	RIP1_SETD1A	VeCL	0	0	0	RIP1_KMT2F	NC1_KMT2F	0	0	0	RIP2_KMT2F	NC2_KMT2F	652.334	0.1	12.6714
MAPT-IT1	1	1	1	1	RIP1_SETD1A	VeCL	0	0	0	RIP1_KMT2F	NC1_KMT2F	0	0	0	RIP2_KMT2F	NC2_KMT2F	652.334	0.1	12.6714
MAP3K5-AS1	1	1	1	1	RIP1_SETD1A	VeCL	0	0	0	RIP1_KMT2F	NC1_KMT2F	0	0	0	RIP2_KMT2F	NC2_KMT2F	5218.67	0.1	15.6714
LPP-AS2	1	1	1	1	RIP1_SETD1A	VeCL	0	0	0	RIP1_KMT2F	NC1_KMT2F	0	0	0	RIP2_KMT2F	NC2_KMT2F	1304.67	0.1	13.6714
LNCOC1	1	1	1	1	RIP1_SETD1A	VeCL	0	0	0	RIP1_KMT2F	NC1_KMT2F	0	0	0	RIP2_KMT2F	NC2_KMT2F	652.334	0.1	12.6714
LLPH-DT	1	1	1	1	RIP1_SETD1A	VeCL	0	0	0	RIP1_KMT2F	NC1_KMT2F	0	0	0	RIP2_KMT2F	NC2_KMT2F	652.334	0.1	12.6714
LIX1-AS1	1	1	1	1	RIP1_SETD1A	VeCL	0	0	0	RIP1_KMT2F	NC1_KMT2F	3987.52	0.1	15.2832	RIP2_KMT2F	NC2_KMT2F	0	0	0
LINC02860	1	1	1	1	RIP1_SETD1A	VeCL	0	0	0	RIP1_KMT2F	NC1_KMT2F	0	0	0	RIP2_KMT2F	NC2_KMT2F	1304.67	0.1	13.6714
LINC02827	1	1	1	1	RIP1_SETD1A	VeCL	0	0	0	RIP1_KMT2F	NC1_KMT2F	0	0	0	RIP2_KMT2F	NC2_KMT2F	1304.67	0.1	13.6714
LINC02802	1	1	1	1	RIP1_SETD1A	VeCL	0	0	0	RIP1_KMT2F	NC1_KMT2F	0	0	0	RIP2_KMT2F	NC2_KMT2F	1304.67	0.1	13.6714
LINC02736	1	1	1	1	RIP1_SETD1A	VeCL	0	0	0	RIP1_KMT2F	NC1_KMT2F	0	0	0	RIP2_KMT2F	NC2_KMT2F	652.334	0.1	12.6714
LINC02666	1	1	1	1	RIP1_SETD1A	VeCL	0	0	0	RIP1_KMT2F	NC1_KMT2F	0	0	0	RIP2_KMT2F	NC2_KMT2F	652.334	0.1	12.6714
LINC02579	1	1	1	1	RIP1_SETD1A	VeCL	0	0	0	RIP1_KMT2F	NC1_KMT2F	0	0	0	RIP2_KMT2F	NC2_KMT2F	1957	0.1	14.2564
LINC02367	1	1	1	1	RIP1_SETD1A	VeCL	0	0	0	RIP1_KMT2F	NC1_KMT2F	0	0	0	RIP2_KMT2F	NC2_KMT2F	1957	0.1	14.2564
LINC02175	1	1	1	1	RIP1_SETD1A	VeCL	1641.42	0.1	14.0027	RIP1_KMT2F	NC1_KMT2F	0	0	0	RIP2_KMT2F	NC2_KMT2F	0	0	0
LINC02145	1	1	1	1	RIP1_SETD1A	VeCL	0	0	0	RIP1_KMT2F	NC1_KMT2F	1329.17	0.1	13.6982	RIP2_KMT2F	NC2_KMT2F	0	0	0
LINC02133	1	1	1	1	RIP1_SETD1A	VeCL	0	0	0	RIP1_KMT2F	NC1_KMT2F	0	0	0	RIP2_KMT2F	NC2_KMT2F	1304.67	0.1	13.6714
LINC02082	1	1	1	1	RIP1_SETD1A	VeCL	0	0	0	RIP1_KMT2F	NC1_KMT2F	1329.17	0.1	13.6982	RIP2_KMT2F	NC2_KMT2F	0	0	0
LINC01976	1	1	1	1	RIP1_SETD1A	VeCL	3282.84	0.1	15.0027	RIP1_KMT2F	NC1_KMT2F	0	0	0	RIP2_KMT2F	NC2_KMT2F	0	0	0
LINC01816	1	1	1	1	RIP1_SETD1A	VeCL	0	0	0	RIP1_KMT2F	NC1_KMT2F	0	0	0	RIP2_KMT2F	NC2_KMT2F	1304.67	0.1	13.6714
LINC01770	1	1	1	1	RIP1_SETD1A	VeCL	0	0	0	RIP1_KMT2F	NC1_KMT2F	1329.17	0.1	13.6982	RIP2_KMT2F	NC2_KMT2F	0	0	0
LINC01585	1	1	1	1	RIP1_SETD1A	VeCL	0	0	0	RIP1_KMT2F	NC1_KMT2F	0	0	0	RIP2_KMT2F	NC2_KMT2F	652.334	0.1	12.6714
LINC01521	1	1	1	1	RIP1_SETD1A	VeCL	1641.42	0.1	14.0027	RIP1_KMT2F	NC1_KMT2F	0	0	0	RIP2_KMT2F	NC2_KMT2F	0	0	0
LINC01424	1	1	1	1	RIP1_SETD1A	VeCL	0	0	0	RIP1_KMT2F	NC1_KMT2F	0	0	0	RIP2_KMT2F	NC2_KMT2F	652.334	0.1	12.6714
LINC01391	1	1	1	1	RIP1_SETD1A	VeCL	0	0	0	RIP1_KMT2F	NC1_KMT2F	0	0	0	RIP2_KMT2F	NC2_KMT2F	652.334	0.1	12.6714
LINC01355	1	1	1	1	RIP1_SETD1A	VeCL	0	0	0	RIP1_KMT2F	NC1_KMT2F	0	0	0	RIP2_KMT2F	NC2_KMT2F	1957	0.1	14.2564
LINC01270	1	1	1	1	RIP1_SETD1A	VeCL	0	0	0	RIP1_KMT2F	NC1_KMT2F	0	0	0	RIP2_KMT2F	NC2_KMT2F	652.334	0.1	12.6714
LINC01267	1	1	1	1	RIP1_SETD1A	VeCL	0	0	0	RIP1_KMT2F	NC1_KMT2F	0	0	0	RIP2_KMT2F	NC2_KMT2F	652.334	0.1	12.6714
LINC01232	1	1	1	1	RIP1_SETD1A	VeCL	0	0	0	RIP1_KMT2F	NC1_KMT2F	2658.34	0.1	14.6982	RIP2_KMT2F	NC2_KMT2F	0	0	0
LINC01140	1	1	1	1	RIP1_SETD1A	VeCL	1641.42	0.1	14.0027	RIP1_KMT2F	NC1_KMT2F	0	0	0	RIP2_KMT2F	NC2_KMT2F	0	0	0
LINC01139	1	1	1	1	RIP1_SETD1A	VeCL	0	0	0	RIP1_KMT2F	NC1_KMT2F	0	0	0	RIP2_KMT2F	NC2_KMT2F	652.334	0.1	12.6714
LINC01123	1	1	1	1	RIP1_SETD1A	VeCL	6565.68	0.1	16.0027	RIP1_KMT2F	NC1_KMT2F	0	0	0	RIP2_KMT2F	NC2_KMT2F	0	0	0
LINC01033	1	1	1	1	RIP1_SETD1A	VeCL	0	0	0	RIP1_KMT2F	NC1_KMT2F	1329.17	0.1	13.6982	RIP2_KMT2F	NC2_KMT2F	0	0	0
LINC00963	1	1	1	1	RIP1_SETD1A	VeCL	0	0	0	RIP1_KMT2F	NC1_KMT2F	0	0	0	RIP2_KMT2F	NC2_KMT2F	652.334	0.1	12.6714
LINC00898	1	1	1	1	RIP1_SETD1A	VeCL	0	0	0	RIP1_KMT2F	NC1_KMT2F	0	0	0	RIP2_KMT2F	NC2_KMT2F	652.334	0.1	12.6714
LINC00857	1	1	1	1	RIP1_SETD1A	VeCL	1641.42	0.1	14.0027	RIP1_KMT2F	NC1_KMT2F	0	0	0	RIP2_KMT2F	NC2_KMT2F	0	0	0
LINC00839	1	1	1	1	RIP1_SETD1A	VeCL	3282.84	0.1	15.0027	RIP1_KMT2F	NC1_KMT2F	0	0	0	RIP2_KMT2F	NC2_KMT2F	0	0	0
LINC00685	1	1	1	1	RIP1_SETD1A	VeCL	0	0	0	RIP1_KMT2F	NC1_KMT2F	0	0	0	RIP2_KMT2F	NC2_KMT2F	1304.67	0.1	13.6714
LINC00653	1	1	1	1	RIP1_SETD1A	VeCL	0	0	0	RIP1_KMT2F	NC1_KMT2F	0	0	0	RIP2_KMT2F	NC2_KMT2F	1957	0.1	14.2564
LINC00632	1	1	1	1	RIP1_SETD1A	VeCL	0	0	0	RIP1_KMT2F	NC1_KMT2F	0	0	0	RIP2_KMT2F	NC2_KMT2F	652.334	0.1	12.6714
LINC00624	1	1	1	1	RIP1_SETD1A	VeCL	0	0	0	RIP1_KMT2F	NC1_KMT2F	0	0	0	RIP2_KMT2F	NC2_KMT2F	652.334	0.1	12.6714
LINC00623	1	1	1	1	RIP1_SETD1A	VeCL	0	0	0	RIP1_KMT2F	NC1_KMT2F	3987.52	0.1	15.2832	RIP2_KMT2F	NC2_KMT2F	0	0	0
LINC00622	1	1	1	1	RIP1_SETD1A	VeCL	0	0	0	RIP1_KMT2F	NC1_KMT2F	0	0	0	RIP2_KMT2F	NC2_KMT2F	652.334	0.1	12.6714
LINC00491	1	1	1	1	RIP1_SETD1A	VeCL	0	0	0	RIP1_KMT2F	NC1_KMT2F	0	0	0	RIP2_KMT2F	NC2_KMT2F	1957	0.1	14.2564
LINC00476	1	1	1	1	RIP1_SETD1A	VeCL	0	0	0	RIP1_KMT2F	NC1_KMT2F	1329.17	0.1	13.6982	RIP2_KMT2F	NC2_KMT2F	0	0	0
LINC00469	1	1	1	1	RIP1_SETD1A	VeCL	0	0	0	RIP1_KMT2F	NC1_KMT2F	0	0	0	RIP2_KMT2F	NC2_KMT2F	652.334	0.1	12.6714
LINC00339	1	1	1	1	RIP1_SETD1A	VeCL	0	0	0	RIP1_KMT2F	NC1_KMT2F	2658.34	0.1	14.6982	RIP2_KMT2F	NC2_KMT2F	0	0	0
LINC00242	1	1	1	1	RIP1_SETD1A	VeCL	0	0	0	RIP1_KMT2F	NC1_KMT2F	0	0	0	RIP2_KMT2F	NC2_KMT2F	652.334	0.1	12.6714
LINC00115	1	1	1	1	RIP1_SETD1A	VeCL	1641.42	0.1	14.0027	RIP1_KMT2F	NC1_KMT2F	0	0	0	RIP2_KMT2F	NC2_KMT2F	0	0	0
LINC-PINT	1	1	1	1	RIP1_SETD1A	VeCL	0	0	0	RIP1_KMT2F	NC1_KMT2F	1329.17	0.1	13.6982	RIP2_KMT2F	NC2_KMT2F	0	0	0
LCMT1-AS2	1	1	1	1	RIP1_SETD1A	VeCL	0	0	0	RIP1_KMT2F	NC1_KMT2F	0	0	0	RIP2_KMT2F	NC2_KMT2F	652.334	0.1	12.6714
LARGE-AS1	1	1	1	1	RIP1_SETD1A	VeCL	0	0	0	RIP1_KMT2F	NC1_KMT2F	0	0	0	RIP2_KMT2F	NC2_KMT2F	652.334	0.1	12.6714
L3MBTL2-AS1	1	1	1	1	RIP1_SETD1A	VeCL	1641.42	0.1	14.0027	RIP1_KMT2F	NC1_KMT2F	0	0	0	RIP2_KMT2F	NC2_KMT2F	0	0	0
KLHL7-DT	1	1	1	1	RIP1_SETD1A	VeCL	0	0	0	RIP1_KMT2F	NC1_KMT2F	0	0	0	RIP2_KMT2F	NC2_KMT2F	652.334	0.1	12.6714
KCNQ2-AS1	1	1	1	1	RIP1_SETD1A	VeCL	0	0	0	RIP1_KMT2F	NC1_KMT2F	1329.17	0.1	13.6982	RIP2_KMT2F	NC2_KMT2F	0	0	0
KCNJ2-AS1	1	1	1	1	RIP1_SETD1A	VeCL	0	0	0	RIP1_KMT2F	NC1_KMT2F	1329.17	0.1	13.6982	RIP2_KMT2F	NC2_KMT2F	0	0	0
ITGB1-DT	1	1	1	1	RIP1_SETD1A	VeCL	0	0	0	RIP1_KMT2F	NC1_KMT2F	0	0	0	RIP2_KMT2F	NC2_KMT2F	652.334	0.1	12.6714
IRF1-AS1	1	1	1	1	RIP1_SETD1A	VeCL	0	0	0	RIP1_KMT2F	NC1_KMT2F	2658.34	0.1	14.6982	RIP2_KMT2F	NC2_KMT2F	0	0	0
IQCH-AS1	1	1	1	1	RIP1_SETD1A	VeCL	0	0	0	RIP1_KMT2F	NC1_KMT2F	0	0	0	RIP2_KMT2F	NC2_KMT2F	1304.67	0.1	13.6714
INSIG1-DT	1	1	1	1	RIP1_SETD1A	VeCL	1641.42	0.1	14.0027	RIP1_KMT2F	NC1_KMT2F	0	0	0	RIP2_KMT2F	NC2_KMT2F	0	0	0
INKA2-AS1	1	1	1	1	RIP1_SETD1A	VeCL	0	0	0	RIP1_KMT2F	NC1_KMT2F	0	0	0	RIP2_KMT2F	NC2_KMT2F	652.334	0.1	12.6714
INE2	1	1	1	1	RIP1_SETD1A	VeCL	0	0	0	RIP1_KMT2F	NC1_KMT2F	0	0	0	RIP2_KMT2F	NC2_KMT2F	652.334	0.1	12.6714
IL21R-AS1	1	1	1	1	RIP1_SETD1A	VeCL	0	0	0	RIP1_KMT2F	NC1_KMT2F	0	0	0	RIP2_KMT2F	NC2_KMT2F	652.334	0.1	12.6714
IDI2-AS1	1	1	1	1	RIP1_SETD1A	VeCL	0	0	0	RIP1_KMT2F	NC1_KMT2F	0	0	0	RIP2_KMT2F	NC2_KMT2F	652.334	0.1	12.6714
HOXC-AS1	1	1	1	1	RIP1_SETD1A	VeCL	1641.42	0.1	14.0027	RIP1_KMT2F	NC1_KMT2F	0	0	0	RIP2_KMT2F	NC2_KMT2F	0	0	0
HOXA-AS3	1	1	1	1	RIP1_SETD1A	VeCL	0	0	0	RIP1_KMT2F	NC1_KMT2F	3987.52	0.1	15.2832	RIP2_KMT2F	NC2_KMT2F	0	0	0
HMGN3-AS1	1	1	1	1	RIP1_SETD1A	VeCL	0	0	0	RIP1_KMT2F	NC1_KMT2F	0	0	0	RIP2_KMT2F	NC2_KMT2F	1304.67	0.1	13.6714
HEIH	1	1	1	1	RIP1_SETD1A	VeCL	0	0	0	RIP1_KMT2F	NC1_KMT2F	0	0	0	RIP2_KMT2F	NC2_KMT2F	652.334	0.1	12.6714
HCG18	1	1	1	1	RIP1_SETD1A	VeCL	1641.42	0.1	14.0027	RIP1_KMT2F	NC1_KMT2F	0	0	0	RIP2_KMT2F	NC2_KMT2F	0	0	0
GS1-124K5,4	1	1	1	1	RIP1_SETD1A	VeCL	0	0	0	RIP1_KMT2F	NC1_KMT2F	0	0	0	RIP2_KMT2F	NC2_KMT2F	1304.67	0.1	13.6714
GPC6-AS2	1	1	1	1	RIP1_SETD1A	VeCL	0	0	0	RIP1_KMT2F	NC1_KMT2F	1329.17	0.1	13.6982	RIP2_KMT2F	NC2_KMT2F	0	0	0
GOLGA8M	1	1	1	1	RIP1_SETD1A	VeCL	0	0	0	RIP1_KMT2F	NC1_KMT2F	0	0	0	RIP2_KMT2F	NC2_KMT2F	652.334	0.1	12.6714
GNAS-AS1	1	1	1	1	RIP1_SETD1A	VeCL	0	0	0	RIP1_KMT2F	NC1_KMT2F	1329.17	0.1	13.6982	RIP2_KMT2F	NC2_KMT2F	0	0	0
GLIDR	1	1	1	1	RIP1_SETD1A	VeCL	1641.42	0.1	14.0027	RIP1_KMT2F	NC1_KMT2F	0	0	0	RIP2_KMT2F	NC2_KMT2F	0	0	0
GFOD1-AS1	1	1	1	1	RIP1_SETD1A	VeCL	0	0	0	RIP1_KMT2F	NC1_KMT2F	6645.86	0.1	16.0202	RIP2_KMT2F	NC2_KMT2F	0	0	0
GAS6-DT	1	1	1	1	RIP1_SETD1A	VeCL	0	0	0	RIP1_KMT2F	NC1_KMT2F	0	0	0	RIP2_KMT2F	NC2_KMT2F	1304.67	0.1	13.6714
GARS1-DT	1	1	1	1	RIP1_SETD1A	VeCL	0	0	0	RIP1_KMT2F	NC1_KMT2F	0	0	0	RIP2_KMT2F	NC2_KMT2F	652.334	0.1	12.6714
FOXP4-AS1	1	1	1	1	RIP1_SETD1A	VeCL	1641.42	0.1	14.0027	RIP1_KMT2F	NC1_KMT2F	0	0	0	RIP2_KMT2F	NC2_KMT2F	0	0	0
FLJ20021	1	1	1	1	RIP1_SETD1A	VeCL	0	0	0	RIP1_KMT2F	NC1_KMT2F	2658.34	0.1	14.6982	RIP2_KMT2F	NC2_KMT2F	0	0	0
FAM87B	1	1	1	1	RIP1_SETD1A	VeCL	0	0	0	RIP1_KMT2F	NC1_KMT2F	0	0	0	RIP2_KMT2F	NC2_KMT2F	652.334	0.1	12.6714
FAM66C	1	1	1	1	RIP1_SETD1A	VeCL	1641.42	0.1	14.0027	RIP1_KMT2F	NC1_KMT2F	0	0	0	RIP2_KMT2F	NC2_KMT2F	0	0	0
FAM53B-AS1	1	1	1	1	RIP1_SETD1A	VeCL	0	0	0	RIP1_KMT2F	NC1_KMT2F	0	0	0	RIP2_KMT2F	NC2_KMT2F	652.334	0.1	12.6714
FAM215B	1	1	1	1	RIP1_SETD1A	VeCL	0	0	0	RIP1_KMT2F	NC1_KMT2F	0	0	0	RIP2_KMT2F	NC2_KMT2F	652.334	0.1	12.6714
EXOC3-AS1	1	1	1	1	RIP1_SETD1A	VeCL	0	0	0	RIP1_KMT2F	NC1_KMT2F	2658.34	0.1	14.6982	RIP2_KMT2F	NC2_KMT2F	0	0	0
EPB41L4A-DT	1	1	1	1	RIP1_SETD1A	VeCL	1641.42	0.1	14.0027	RIP1_KMT2F	NC1_KMT2F	0	0	0	RIP2_KMT2F	NC2_KMT2F	0	0	0
ENTPD3-AS1	1	1	1	1	RIP1_SETD1A	VeCL	0	0	0	RIP1_KMT2F	NC1_KMT2F	1329.17	0.1	13.6982	RIP2_KMT2F	NC2_KMT2F	0	0	0
EMSLR	1	1	1	1	RIP1_SETD1A	VeCL	0	0	0	RIP1_KMT2F	NC1_KMT2F	0	0	0	RIP2_KMT2F	NC2_KMT2F	652.334	0.1	12.6714
EDRF1-DT	1	1	1	1	RIP1_SETD1A	VeCL	0	0	0	RIP1_KMT2F	NC1_KMT2F	0	0	0	RIP2_KMT2F	NC2_KMT2F	652.334	0.1	12.6714
DYRK3-AS1	1	1	1	1	RIP1_SETD1A	VeCL	0	0	0	RIP1_KMT2F	NC1_KMT2F	1329.17	0.1	13.6982	RIP2_KMT2F	NC2_KMT2F	0	0	0
DUBR	1	1	1	1	RIP1_SETD1A	VeCL	0	0	0	RIP1_KMT2F	NC1_KMT2F	1329.17	0.1	13.6982	RIP2_KMT2F	NC2_KMT2F	0	0	0
DOCK8-AS1	1	1	1	1	RIP1_SETD1A	VeCL	0	0	0	RIP1_KMT2F	NC1_KMT2F	2658.34	0.1	14.6982	RIP2_KMT2F	NC2_KMT2F	0	0	0
DNM1P35	1	1	1	1	RIP1_SETD1A	VeCL	0	0	0	RIP1_KMT2F	NC1_KMT2F	1329.17	0.1	13.6982	RIP2_KMT2F	NC2_KMT2F	0	0	0
DLX2-DT	1	1	1	1	RIP1_SETD1A	VeCL	0	0	0	RIP1_KMT2F	NC1_KMT2F	0	0	0	RIP2_KMT2F	NC2_KMT2F	1304.67	0.1	13.6714
DKFZP434A062	1	1	1	1	RIP1_SETD1A	VeCL	1641.42	0.1	14.0027	RIP1_KMT2F	NC1_KMT2F	0	0	0	RIP2_KMT2F	NC2_KMT2F	0	0	0
DICER1-AS1	1	1	1	1	RIP1_SETD1A	VeCL	0	0	0	RIP1_KMT2F	NC1_KMT2F	0	0	0	RIP2_KMT2F	NC2_KMT2F	1304.67	0.1	13.6714
DHDDS-AS1	1	1	1	1	RIP1_SETD1A	VeCL	0	0	0	RIP1_KMT2F	NC1_KMT2F	2658.34	0.1	14.6982	RIP2_KMT2F	NC2_KMT2F	0	0	0
DGCR11	1	1	1	1	RIP1_SETD1A	VeCL	0	0	0	RIP1_KMT2F	NC1_KMT2F	1329.17	0.1	13.6982	RIP2_KMT2F	NC2_KMT2F	0	0	0
DDN-AS1	1	1	1	1	RIP1_SETD1A	VeCL	0	0	0	RIP1_KMT2F	NC1_KMT2F	0	0	0	RIP2_KMT2F	NC2_KMT2F	652.334	0.1	12.6714
CYP4F26P	1	1	1	1	RIP1_SETD1A	VeCL	0	0	0	RIP1_KMT2F	NC1_KMT2F	6645.86	0.1	16.0202	RIP2_KMT2F	NC2_KMT2F	0	0	0
CYP2U1-AS1	1	1	1	1	RIP1_SETD1A	VeCL	0	0	0	RIP1_KMT2F	NC1_KMT2F	0	0	0	RIP2_KMT2F	NC2_KMT2F	652.334	0.1	12.6714
CRNDE	1	1	1	1	RIP1_SETD1A	VeCL	0	0	0	RIP1_KMT2F	NC1_KMT2F	0	0	0	RIP2_KMT2F	NC2_KMT2F	1304.67	0.1	13.6714
CRIM1-DT	1	1	1	1	RIP1_SETD1A	VeCL	0	0	0	RIP1_KMT2F	NC1_KMT2F	0	0	0	RIP2_KMT2F	NC2_KMT2F	652.334	0.1	12.6714
COSMOC	1	1	1	1	RIP1_SETD1A	VeCL	0	0	0	RIP1_KMT2F	NC1_KMT2F	0	0	0	RIP2_KMT2F	NC2_KMT2F	1957	0.1	14.2564
CNIH3-AS2	1	1	1	1	RIP1_SETD1A	VeCL	0	0	0	RIP1_KMT2F	NC1_KMT2F	1329.17	0.1	13.6982	RIP2_KMT2F	NC2_KMT2F	0	0	0
CH507-42P11,6	1	1	1	1	RIP1_SETD1A	VeCL	0	0	0	RIP1_KMT2F	NC1_KMT2F	0	0	0	RIP2_KMT2F	NC2_KMT2F	652.334	0.1	12.6714
CH17-340M24,3	1	1	1	1	RIP1_SETD1A	VeCL	0	0	0	RIP1_KMT2F	NC1_KMT2F	0	0	0	RIP2_KMT2F	NC2_KMT2F	652.334	0.1	12.6714
CFAP20DC-AS1	1	1	1	1	RIP1_SETD1A	VeCL	0	0	0	RIP1_KMT2F	NC1_KMT2F	0	0	0	RIP2_KMT2F	NC2_KMT2F	652.334	0.1	12.6714
CDKN2B-AS1	1	1	1	1	RIP1_SETD1A	VeCL	0	0	0	RIP1_KMT2F	NC1_KMT2F	2658.34	0.1	14.6982	RIP2_KMT2F	NC2_KMT2F	0	0	0
CCDC28A-AS1	1	1	1	1	RIP1_SETD1A	VeCL	0	0	0	RIP1_KMT2F	NC1_KMT2F	1329.17	0.1	13.6982	RIP2_KMT2F	NC2_KMT2F	0	0	0
CCDC140	1	1	1	1	RIP1_SETD1A	VeCL	0	0	0	RIP1_KMT2F	NC1_KMT2F	0	0	0	RIP2_KMT2F	NC2_KMT2F	652.334	0.1	12.6714
CAPN10-DT	1	1	1	1	RIP1_SETD1A	VeCL	3282.84	0.1	15.0027	RIP1_KMT2F	NC1_KMT2F	0	0	0	RIP2_KMT2F	NC2_KMT2F	0	0	0
CACNA1C-AS1	1	1	1	1	RIP1_SETD1A	VeCL	0	0	0	RIP1_KMT2F	NC1_KMT2F	0	0	0	RIP2_KMT2F	NC2_KMT2F	652.334	0.1	12.6714
C2orf49-DT	1	1	1	1	RIP1_SETD1A	VeCL	0	0	0	RIP1_KMT2F	NC1_KMT2F	0	0	0	RIP2_KMT2F	NC2_KMT2F	5871.01	711.637	3.0444
BRWD1-AS2	1	1	1	1	RIP1_SETD1A	VeCL	1641.42	0.1	14.0027	RIP1_KMT2F	NC1_KMT2F	0	0	0	RIP2_KMT2F	NC2_KMT2F	0	0	0
BCDIN3D-AS1	1	1	1	1	RIP1_SETD1A	VeCL	0	0	0	RIP1_KMT2F	NC1_KMT2F	0	0	0	RIP2_KMT2F	NC2_KMT2F	1957	0.1	14.2564
BBOX1-AS1	1	1	1	1	RIP1_SETD1A	VeCL	0	0	0	RIP1_KMT2F	NC1_KMT2F	0	0	0	RIP2_KMT2F	NC2_KMT2F	1304.67	0.1	13.6714
BARX1-DT	1	1	1	1	RIP1_SETD1A	VeCL	0	0	0	RIP1_KMT2F	NC1_KMT2F	0	0	0	RIP2_KMT2F	NC2_KMT2F	652.334	0.1	12.6714
B4GALT4-AS1	1	1	1	1	RIP1_SETD1A	VeCL	0	0	0	RIP1_KMT2F	NC1_KMT2F	0	0	0	RIP2_KMT2F	NC2_KMT2F	6523.34	711.637	3.1964
ATXN7L3-AS1	1	1	1	1	RIP1_SETD1A	VeCL	0	0	0	RIP1_KMT2F	NC1_KMT2F	0	0	0	RIP2_KMT2F	NC2_KMT2F	652.334	0.1	12.6714
ATXN1-AS1	1	1	1	1	RIP1_SETD1A	VeCL	0	0	0	RIP1_KMT2F	NC1_KMT2F	0	0	0	RIP2_KMT2F	NC2_KMT2F	652.334	0.1	12.6714
ATP6V0D1-DT	1	1	1	1	RIP1_SETD1A	VeCL	0	0	0	RIP1_KMT2F	NC1_KMT2F	0	0	0	RIP2_KMT2F	NC2_KMT2F	1304.67	0.1	13.6714
ATP2A1-AS1	1	1	1	1	RIP1_SETD1A	VeCL	0	0	0	RIP1_KMT2F	NC1_KMT2F	0	0	0	RIP2_KMT2F	NC2_KMT2F	652.334	0.1	12.6714
ARHGAP22-IT1	1	1	1	1	RIP1_SETD1A	VeCL	0	0	0	RIP1_KMT2F	NC1_KMT2F	0	0	0	RIP2_KMT2F	NC2_KMT2F	1304.67	0.1	13.6714
APOA1-AS	1	1	1	1	RIP1_SETD1A	VeCL	0	0	0	RIP1_KMT2F	NC1_KMT2F	1329.17	0.1	13.6982	RIP2_KMT2F	NC2_KMT2F	0	0	0
AFDN-DT	1	1	1	1	RIP1_SETD1A	VeCL	0	0	0	RIP1_KMT2F	NC1_KMT2F	0	0	0	RIP2_KMT2F	NC2_KMT2F	652.334	0.1	12.6714
ADORA2A-AS1	1	1	1	1	RIP1_SETD1A	VeCL	0	0	0	RIP1_KMT2F	NC1_KMT2F	0	0	0	RIP2_KMT2F	NC2_KMT2F	1304.67	0.1	13.6714
ADGRL1-AS1	1	1	1	1	RIP1_SETD1A	VeCL	1641.42	0.1	14.0027	RIP1_KMT2F	NC1_KMT2F	0	0	0	RIP2_KMT2F	NC2_KMT2F	0	0	0
ADAMTS19-AS1	1	1	1	1	RIP1_SETD1A	VeCL	1641.42	0.1	14.0027	RIP1_KMT2F	NC1_KMT2F	0	0	0	RIP2_KMT2F	NC2_KMT2F	0	0	0
ACTA2-AS1	1	1	1	1	RIP1_SETD1A	VeCL	1641.42	0.1	14.0027	RIP1_KMT2F	NC1_KMT2F	0	0	0	RIP2_KMT2F	NC2_KMT2F	0	0	0
ACSL3-AS1	1	1	1	1	RIP1_SETD1A	VeCL	0	0	0	RIP1_KMT2F	NC1_KMT2F	3987.52	0.1	15.2832	RIP2_KMT2F	NC2_KMT2F	0	0	0
ABALON	1	1	1	1	RIP1_SETD1A	VeCL	1641.42	0.1	14.0027	RIP1_KMT2F	NC1_KMT2F	0	0	0	RIP2_KMT2F	NC2_KMT2F	0	0	0
TMPO-AS1	1	1	1	0	RIP1_SETD1A	VeCL	4924.26	968.365	2.34628	RIP1_KMT2F	NC1_KMT2F	0	0	0	RIP2_KMT2F	NC2_KMT2F	0	0	0
SNORD10	1	1	1	0	RIP1_SETD1A	VeCL	8207.09	1754.97	2.22542	RIP1_KMT2F	NC1_KMT2F	0	0	0	RIP2_KMT2F	NC2_KMT2F	0	0	0
SNORA71B	1	1	1	0	RIP1_SETD1A	VeCL	0	0	0	RIP1_KMT2F	NC1_KMT2F	0	0	0	RIP2_KMT2F	NC2_KMT2F	11089.7	2134.91	2.37697
RN7SL573P	1	1	1	0	RIP1_SETD1A	VeCL	0	0	0	RIP1_KMT2F	NC1_KMT2F	14620.9	2911.52	2.32819	RIP2_KMT2F	NC2_KMT2F	0	0	0
PVT1	1	1	1	0	RIP1_SETD1A	VeCL	0	0	0	RIP1_KMT2F	NC1_KMT2F	0	0	0	RIP2_KMT2F	NC2_KMT2F	3914	711.637	2.45943
MAPKAPK5-AS1	1	1	1	0	RIP1_SETD1A	VeCL	13131.4	1936.73	2.76133	RIP1_KMT2F	NC1_KMT2F	0	0	0	RIP2_KMT2F	NC2_KMT2F	0	0	0
LINC00863	1	1	1	0	RIP1_SETD1A	VeCL	0	0	0	RIP1_KMT2F	NC1_KMT2F	0	0	0	RIP2_KMT2F	NC2_KMT2F	11742	2846.55	2.04439
KPNB1-DT	1	1	1	0	RIP1_SETD1A	VeCL	4924.26	968.365	2.34628	RIP1_KMT2F	NC1_KMT2F	0	0	0	RIP2_KMT2F	NC2_KMT2F	0	0	0
IDH2-DT	1	1	1	0	RIP1_SETD1A	VeCL	19697	4841.83	2.02435	RIP1_KMT2F	NC1_KMT2F	0	0	0	RIP2_KMT2F	NC2_KMT2F	0	0	0
HOXA11-AS	1	1	1	0	RIP1_SETD1A	VeCL	6565.68	968.365	2.76132	RIP1_KMT2F	NC1_KMT2F	0	0	0	RIP2_KMT2F	NC2_KMT2F	0	0	0
HCP5	1	1	1	0	RIP1_SETD1A	VeCL	0	0	0	RIP1_KMT2F	NC1_KMT2F	0	0	0	RIP2_KMT2F	NC2_KMT2F	3261.67	711.637	2.1964
ASB16-AS1	1	1	1	0	RIP1_SETD1A	VeCL	0	0	0	RIP1_KMT2F	NC1_KMT2F	0	0	0	RIP2_KMT2F	NC2_KMT2F	3914	711.637	2.45943
ZNF45-AS1	1	1	0	0	RIP1_SETD1A	VeCL	0	0	0	RIP1_KMT2F	NC1_KMT2F	0	0	0	RIP2_KMT2F	NC2_KMT2F	3261.67	1423.27	1.1964
ZMYM4-AS1	1	1	0	0	RIP1_SETD1A	VeCL	0	0	0	RIP1_KMT2F	NC1_KMT2F	25254.3	11646.1	1.11668	RIP2_KMT2F	NC2_KMT2F	0	0	0
ZFPM2-AS1	1	1	0	0	RIP1_SETD1A	VeCL	0	0	0	RIP1_KMT2F	NC1_KMT2F	5316.69	1455.76	1.86876	RIP2_KMT2F	NC2_KMT2F	0	0	0
TXNDC12-AS1	1	1	0	0	RIP1_SETD1A	VeCL	0	0	0	RIP1_KMT2F	NC1_KMT2F	5316.69	1455.76	1.86876	RIP2_KMT2F	NC2_KMT2F	0	0	0
TTN-AS1	1	1	0	0	RIP1_SETD1A	VeCL	0	0	0	RIP1_KMT2F	NC1_KMT2F	0	0	0	RIP2_KMT2F	NC2_KMT2F	16960.7	6404.73	1.40499
TONSL-AS1	1	1	0	0	RIP1_SETD1A	VeCL	0	0	0	RIP1_KMT2F	NC1_KMT2F	25254.3	10190.3	1.30933	RIP2_KMT2F	NC2_KMT2F	0	0	0
TMCC1-DT	1	1	0	0	RIP1_SETD1A	VeCL	0	0	0	RIP1_KMT2F	NC1_KMT2F	0	0	0	RIP2_KMT2F	NC2_KMT2F	4566.34	1423.27	1.68183
SPATA13	1	1	0	0	RIP1_SETD1A	VeCL	0	0	0	RIP1_KMT2F	NC1_KMT2F	5316.69	1455.76	1.86876	RIP2_KMT2F	NC2_KMT2F	0	0	0
SOX21-AS1	1	1	0	0	RIP1_SETD1A	VeCL	0	0	0	RIP1_KMT2F	NC1_KMT2F	0	0	0	RIP2_KMT2F	NC2_KMT2F	1957	711.637	1.45943
SNHG19	1	1	0	0	RIP1_SETD1A	VeCL	0	0	0	RIP1_KMT2F	NC1_KMT2F	5316.69	1455.76	1.86876	RIP2_KMT2F	NC2_KMT2F	0	0	0
SNHG10	1	1	0	0	RIP1_SETD1A	VeCL	4924.26	1754.97	1.48846	RIP1_KMT2F	NC1_KMT2F	0	0	0	RIP2_KMT2F	NC2_KMT2F	0	0	0
SNHG1	1	1	0	0	RIP1_SETD1A	VeCL	0	0	0	RIP1_KMT2F	NC1_KMT2F	3987.52	1455.76	1.45372	RIP2_KMT2F	NC2_KMT2F	0	0	0
RNU6-702P	1	1	0	0	RIP1_SETD1A	VeCL	0	0	0	RIP1_KMT2F	NC1_KMT2F	6645.86	2911.52	1.19068	RIP2_KMT2F	NC2_KMT2F	0	0	0
RNU6-409P	1	1	0	0	RIP1_SETD1A	VeCL	0	0	0	RIP1_KMT2F	NC1_KMT2F	0	0	0	RIP2_KMT2F	NC2_KMT2F	35226	13521.1	1.38143
RN7SL798P	1	1	0	0	RIP1_SETD1A	VeCL	0	0	0	RIP1_KMT2F	NC1_KMT2F	0	0	0	RIP2_KMT2F	NC2_KMT2F	24788.7	7828.01	1.66297
RN7SL704P	1	1	0	0	RIP1_SETD1A	VeCL	0	0	0	RIP1_KMT2F	NC1_KMT2F	78421.2	30571	1.35908	RIP2_KMT2F	NC2_KMT2F	0	0	0
RN7SL455P	1	1	0	0	RIP1_SETD1A	VeCL	0	0	0	RIP1_KMT2F	NC1_KMT2F	34558.5	14557.6	1.24727	RIP2_KMT2F	NC2_KMT2F	0	0	0
RN7SL277P	1	1	0	0	RIP1_SETD1A	VeCL	0	0	0	RIP1_KMT2F	NC1_KMT2F	22595.9	8734.56	1.37125	RIP2_KMT2F	NC2_KMT2F	0	0	0
RN7SKP90	1	1	0	0	RIP1_SETD1A	VeCL	0	0	0	RIP1_KMT2F	NC1_KMT2F	0	0	0	RIP2_KMT2F	NC2_KMT2F	3914	1423.27	1.45943
RN7SKP203	1	1	0	0	RIP1_SETD1A	VeCL	0	0	0	RIP1_KMT2F	NC1_KMT2F	18608.4	5823.04	1.67611	RIP2_KMT2F	NC2_KMT2F	0	0	0
PSMD6-AS2	1	1	0	0	RIP1_SETD1A	VeCL	0	0	0	RIP1_KMT2F	NC1_KMT2F	11962.5	4367.28	1.45371	RIP2_KMT2F	NC2_KMT2F	0	0	0
NCBP2-AS1	1	1	0	0	RIP1_SETD1A	VeCL	0	0	0	RIP1_KMT2F	NC1_KMT2F	3987.52	1455.76	1.45372	RIP2_KMT2F	NC2_KMT2F	0	0	0
MNX1-AS1	1	1	0	0	RIP1_SETD1A	VeCL	0	0	0	RIP1_KMT2F	NC1_KMT2F	0	0	0	RIP2_KMT2F	NC2_KMT2F	2609.34	711.637	1.87447
MAP3K20-AS1	1	1	0	0	RIP1_SETD1A	VeCL	0	0	0	RIP1_KMT2F	NC1_KMT2F	0	0	0	RIP2_KMT2F	NC2_KMT2F	10437.3	3558.19	1.55253
LINC01694	1	1	0	0	RIP1_SETD1A	VeCL	0	0	0	RIP1_KMT2F	NC1_KMT2F	5316.69	1455.76	1.86876	RIP2_KMT2F	NC2_KMT2F	0	0	0
LINC01234	1	1	0	0	RIP1_SETD1A	VeCL	0	0	0	RIP1_KMT2F	NC1_KMT2F	0	0	0	RIP2_KMT2F	NC2_KMT2F	3914	1423.27	1.45943
LINC00910	1	1	0	0	RIP1_SETD1A	VeCL	0	0	0	RIP1_KMT2F	NC1_KMT2F	0	0	0	RIP2_KMT2F	NC2_KMT2F	1957	711.637	1.45943
LINC00638	1	1	0	0	RIP1_SETD1A	VeCL	0	0	0	RIP1_KMT2F	NC1_KMT2F	0	0	0	RIP2_KMT2F	NC2_KMT2F	2609.34	711.637	1.87447
INE1	1	1	0	0	RIP1_SETD1A	VeCL	0	0	0	RIP1_KMT2F	NC1_KMT2F	0	0	0	RIP2_KMT2F	NC2_KMT2F	3261.67	1423.27	1.1964
ILF3-DT	1	1	0	0	RIP1_SETD1A	VeCL	0	0	0	RIP1_KMT2F	NC1_KMT2F	0	0	0	RIP2_KMT2F	NC2_KMT2F	7175.67	3558.19	1.01197
HOTAIRM1	1	1	0	0	RIP1_SETD1A	VeCL	0	0	0	RIP1_KMT2F	NC1_KMT2F	0	0	0	RIP2_KMT2F	NC2_KMT2F	2609.34	711.637	1.87447
GRPEL2-AS1	1	1	0	0	RIP1_SETD1A	VeCL	0	0	0	RIP1_KMT2F	NC1_KMT2F	6645.86	2911.52	1.19068	RIP2_KMT2F	NC2_KMT2F	0	0	0
FAM13A-AS1	1	1	0	0	RIP1_SETD1A	VeCL	0	0	0	RIP1_KMT2F	NC1_KMT2F	0	0	0	RIP2_KMT2F	NC2_KMT2F	2609.34	711.637	1.87447
EPB41L4A-AS1	1	1	0	0	RIP1_SETD1A	VeCL	0	0	0	RIP1_KMT2F	NC1_KMT2F	0	0	0	RIP2_KMT2F	NC2_KMT2F	4566.34	2134.91	1.09686
EIF3J-DT	1	1	0	0	RIP1_SETD1A	VeCL	0	0	0	RIP1_KMT2F	NC1_KMT2F	0	0	0	RIP2_KMT2F	NC2_KMT2F	1957	711.637	1.45943
DLGAP4-AS1	1	1	0	0	RIP1_SETD1A	VeCL	0	0	0	RIP1_KMT2F	NC1_KMT2F	11962.5	5823.04	1.03867	RIP2_KMT2F	NC2_KMT2F	0	0	0
DCST1-AS1	1	1	0	0	RIP1_SETD1A	VeCL	0	0	0	RIP1_KMT2F	NC1_KMT2F	0	0	0	RIP2_KMT2F	NC2_KMT2F	2609.34	711.637	1.87447
DACT3-AS1	1	1	0	0	RIP1_SETD1A	VeCL	0	0	0	RIP1_KMT2F	NC1_KMT2F	5316.69	1455.76	1.86876	RIP2_KMT2F	NC2_KMT2F	0	0	0
CENPN-AS1	1	1	0	0	RIP1_SETD1A	VeCL	0	0	0	RIP1_KMT2F	NC1_KMT2F	0	0	0	RIP2_KMT2F	NC2_KMT2F	8480.34	2134.91	1.98995
BCYRN1	1	1	0	0	RIP1_SETD1A	VeCL	0	0	0	RIP1_KMT2F	NC1_KMT2F	3987.52	1455.76	1.45372	RIP2_KMT2F	NC2_KMT2F	0	0	0
ASMTL-AS1	1	1	0	0	RIP1_SETD1A	VeCL	0	0	0	RIP1_KMT2F	NC1_KMT2F	0	0	0	RIP2_KMT2F	NC2_KMT2F	1957	711.637	1.45943
ANK2-AS1	1	1	0	0	RIP1_SETD1A	VeCL	0	0	0	RIP1_KMT2F	NC1_KMT2F	0	0	0	RIP2_KMT2F	NC2_KMT2F	12394.3	3558.19	1.80046
ZNF710-AS1	1	0	0	0	RIP1_SETD1A	VeCL	0	0	0	RIP1_KMT2F	NC1_KMT2F	0	0	0	RIP2_KMT2F	NC2_KMT2F	2609.34	2134.91	0.28951
ZNF503-AS2	1	0	0	0	RIP1_SETD1A	VeCL	11489.9	10893.3	0.076925	RIP1_KMT2F	NC1_KMT2F	0	0	0	RIP2_KMT2F	NC2_KMT2F	0	0	0
ZNF460-AS1	1	0	0	0	RIP1_SETD1A	VeCL	0	0	0	RIP1_KMT2F	NC1_KMT2F	0	0	0	RIP2_KMT2F	NC2_KMT2F	67842.7	64047.3	0.083056
ZNF436-AS1	1	0	0	0	RIP1_SETD1A	VeCL	0	0	0	RIP1_KMT2F	NC1_KMT2F	0	0	0	RIP2_KMT2F	NC2_KMT2F	1957	1423.27	0.459434
XPC-AS1	1	0	0	0	RIP1_SETD1A	VeCL	0	0	0	RIP1_KMT2F	NC1_KMT2F	9304.21	7278.8	0.354183	RIP2_KMT2F	NC2_KMT2F	0	0	0
XIST	1	0	0	0	RIP1_SETD1A	VeCL	0	0	0	RIP1_KMT2F	NC1_KMT2F	148867	112094	0.409315	RIP2_KMT2F	NC2_KMT2F	0	0	0
WDR5B-DT	1	0	0	0	RIP1_SETD1A	VeCL	0	0	0	RIP1_KMT2F	NC1_KMT2F	0	0	0	RIP2_KMT2F	NC2_KMT2F	63276.4	56219.3	0.170602
VPS39-DT	1	0	0	0	RIP1_SETD1A	VeCL	0	0	0	RIP1_KMT2F	NC1_KMT2F	0	0	0	RIP2_KMT2F	NC2_KMT2F	7175.67	7116.37	0.011972
VIM-AS1	1	0	0	0	RIP1_SETD1A	VeCL	82070.9	57616.2	0.510396	RIP1_KMT2F	NC1_KMT2F	0	0	0	RIP2_KMT2F	NC2_KMT2F	0	0	0
VAC14-AS1	1	0	0	0	RIP1_SETD1A	VeCL	0	0	0	RIP1_KMT2F	NC1_KMT2F	0	0	0	RIP2_KMT2F	NC2_KMT2F	31964.4	27042.2	0.241253
UBXN7-AS1	1	0	0	0	RIP1_SETD1A	VeCL	0	0	0	RIP1_KMT2F	NC1_KMT2F	0	0	0	RIP2_KMT2F	NC2_KMT2F	37183	34158.6	0.122394
UBOX5-AS1	1	0	0	0	RIP1_SETD1A	VeCL	0	0	0	RIP1_KMT2F	NC1_KMT2F	0	0	0	RIP2_KMT2F	NC2_KMT2F	41097	35581.9	0.20789
UBE2Q1-AS1	1	0	0	0	RIP1_SETD1A	VeCL	0	0	0	RIP1_KMT2F	NC1_KMT2F	22595.9	14557.6	0.634288	RIP2_KMT2F	NC2_KMT2F	0	0	0
TRIM52-AS1	1	0	0	0	RIP1_SETD1A	VeCL	0	0	0	RIP1_KMT2F	NC1_KMT2F	2658.34	1455.76	0.868753	RIP2_KMT2F	NC2_KMT2F	0	0	0
TMSB15B-AS1	1	0	0	0	RIP1_SETD1A	VeCL	0	0	0	RIP1_KMT2F	NC1_KMT2F	0	0	0	RIP2_KMT2F	NC2_KMT2F	1304.67	711.637	0.874472
THUMPD3-AS1	1	0	0	0	RIP1_SETD1A	VeCL	0	0	0	RIP1_KMT2F	NC1_KMT2F	0	0	0	RIP2_KMT2F	NC2_KMT2F	1957	1423.27	0.459434
THRIL	1	0	0	0	RIP1_SETD1A	VeCL	0	0	0	RIP1_KMT2F	NC1_KMT2F	0	0	0	RIP2_KMT2F	NC2_KMT2F	40444.7	36293.5	0.156239
SRI-AS1	1	0	0	0	RIP1_SETD1A	VeCL	0	0	0	RIP1_KMT2F	NC1_KMT2F	0	0	0	RIP2_KMT2F	NC2_KMT2F	9132.68	7116.37	0.359897
SREBF2-AS1	1	0	0	0	RIP1_SETD1A	VeCL	13131.4	10893.3	0.26958	RIP1_KMT2F	NC1_KMT2F	0	0	0	RIP2_KMT2F	NC2_KMT2F	0	0	0
SPART-AS1	1	0	0	0	RIP1_SETD1A	VeCL	0	0	0	RIP1_KMT2F	NC1_KMT2F	0	0	0	RIP2_KMT2F	NC2_KMT2F	64581.1	41986.6	0.621183
SPAG5-AS1	1	0	0	0	RIP1_SETD1A	VeCL	0	0	0	RIP1_KMT2F	NC1_KMT2F	0	0	0	RIP2_KMT2F	NC2_KMT2F	424017	422712	0.004447
SNRK-AS1	1	0	0	0	RIP1_SETD1A	VeCL	0	0	0	RIP1_KMT2F	NC1_KMT2F	0	0	0	RIP2_KMT2F	NC2_KMT2F	17613	11386.2	0.629354
SNORD17	1	0	0	0	RIP1_SETD1A	VeCL	54166.8	29834.5	0.860427	RIP1_KMT2F	NC1_KMT2F	0	0	0	RIP2_KMT2F	NC2_KMT2F	0	0	0
SNORA79B	1	0	0	0	RIP1_SETD1A	VeCL	1641.42	968.365	0.761322	RIP1_KMT2F	NC1_KMT2F	0	0	0	RIP2_KMT2F	NC2_KMT2F	0	0	0
SNORA23	1	0	0	0	RIP1_SETD1A	VeCL	4924.26	3509.94	0.488461	RIP1_KMT2F	NC1_KMT2F	0	0	0	RIP2_KMT2F	NC2_KMT2F	0	0	0
SNHG5	1	0	0	0	RIP1_SETD1A	VeCL	1641.42	968.365	0.761322	RIP1_KMT2F	NC1_KMT2F	0	0	0	RIP2_KMT2F	NC2_KMT2F	0	0	0
SNHG12	1	0	0	0	RIP1_SETD1A	VeCL	0	0	0	RIP1_KMT2F	NC1_KMT2F	0	0	0	RIP2_KMT2F	NC2_KMT2F	15656	12809.5	0.289501
SMCR5	1	0	0	0	RIP1_SETD1A	VeCL	0	0	0	RIP1_KMT2F	NC1_KMT2F	0	0	0	RIP2_KMT2F	NC2_KMT2F	3261.67	2134.91	0.611436
SLCO4A1-AS1	1	0	0	0	RIP1_SETD1A	VeCL	0	0	0	RIP1_KMT2F	NC1_KMT2F	0	0	0	RIP2_KMT2F	NC2_KMT2F	8480.34	7116.37	0.252981
SLC7A11-AS1	1	0	0	0	RIP1_SETD1A	VeCL	0	0	0	RIP1_KMT2F	NC1_KMT2F	0	0	0	RIP2_KMT2F	NC2_KMT2F	38487.7	25618.9	0.587189
SLC25A5-AS1	1	0	0	0	RIP1_SETD1A	VeCL	80429.5	72323.4	0.153262	RIP1_KMT2F	NC1_KMT2F	0	0	0	RIP2_KMT2F	NC2_KMT2F	0	0	0
SLC25A25-AS1	1	0	0	0	RIP1_SETD1A	VeCL	0	0	0	RIP1_KMT2F	NC1_KMT2F	2658.34	1455.76	0.868753	RIP2_KMT2F	NC2_KMT2F	0	0	0
SCAT2	1	0	0	0	RIP1_SETD1A	VeCL	0	0	0	RIP1_KMT2F	NC1_KMT2F	0	0	0	RIP2_KMT2F	NC2_KMT2F	332038	299599	0.148316
RNY1P13	1	0	0	0	RIP1_SETD1A	VeCL	0	0	0	RIP1_KMT2F	NC1_KMT2F	136905	110638	0.307328	RIP2_KMT2F	NC2_KMT2F	0	0	0
RNU7-49P	1	0	0	0	RIP1_SETD1A	VeCL	0	0	0	RIP1_KMT2F	NC1_KMT2F	0	0	0	RIP2_KMT2F	NC2_KMT2F	123943	110304	0.168192
RNU7-20P	1	0	0	0	RIP1_SETD1A	VeCL	0	0	0	RIP1_KMT2F	NC1_KMT2F	0	0	0	RIP2_KMT2F	NC2_KMT2F	34573.7	31312	0.142959
RNU6-930P	1	0	0	0	RIP1_SETD1A	VeCL	0	0	0	RIP1_KMT2F	NC1_KMT2F	0	0	0	RIP2_KMT2F	NC2_KMT2F	55448.4	51237.9	0.113934
RNU6-824P	1	0	0	0	RIP1_SETD1A	VeCL	0	0	0	RIP1_KMT2F	NC1_KMT2F	15950.1	10190.3	0.646369	RIP2_KMT2F	NC2_KMT2F	0	0	0
RNU6-731P	1	0	0	0	RIP1_SETD1A	VeCL	0	0	0	RIP1_KMT2F	NC1_KMT2F	0	0	0	RIP2_KMT2F	NC2_KMT2F	147427	108169	0.446714
RNU6-724P	1	0	0	0	RIP1_SETD1A	VeCL	0	0	0	RIP1_KMT2F	NC1_KMT2F	0	0	0	RIP2_KMT2F	NC2_KMT2F	26093.4	24195.7	0.108934
RNU6-618P	1	0	0	0	RIP1_SETD1A	VeCL	0	0	0	RIP1_KMT2F	NC1_KMT2F	0	0	0	RIP2_KMT2F	NC2_KMT2F	13046.7	12097.8	0.10894
RNU6-421P	1	0	0	0	RIP1_SETD1A	VeCL	0	0	0	RIP1_KMT2F	NC1_KMT2F	0	0	0	RIP2_KMT2F	NC2_KMT2F	12394.3	7828.01	0.662959
RNU6-399P	1	0	0	0	RIP1_SETD1A	VeCL	0	0	0	RIP1_KMT2F	NC1_KMT2F	5316.69	2911.52	0.868756	RIP2_KMT2F	NC2_KMT2F	0	0	0
RNU6-308P	1	0	0	0	RIP1_SETD1A	VeCL	0	0	0	RIP1_KMT2F	NC1_KMT2F	14620.9	11646.1	0.328185	RIP2_KMT2F	NC2_KMT2F	0	0	0
RNU6-136P	1	0	0	0	RIP1_SETD1A	VeCL	0	0	0	RIP1_KMT2F	NC1_KMT2F	0	0	0	RIP2_KMT2F	NC2_KMT2F	41749.4	24195.7	0.787005
RNU6-1306P	1	0	0	0	RIP1_SETD1A	VeCL	0	0	0	RIP1_KMT2F	NC1_KMT2F	0	0	0	RIP2_KMT2F	NC2_KMT2F	60014.7	59777.5	0.005713
RNU6-1280P	1	0	0	0	RIP1_SETD1A	VeCL	0	0	0	RIP1_KMT2F	NC1_KMT2F	0	0	0	RIP2_KMT2F	NC2_KMT2F	64581.1	59065.9	0.128787
RNU6-1208P	1	0	0	0	RIP1_SETD1A	VeCL	0	0	0	RIP1_KMT2F	NC1_KMT2F	0	0	0	RIP2_KMT2F	NC2_KMT2F	37835.4	37005.1	0.032013
RNU6-1198P	1	0	0	0	RIP1_SETD1A	VeCL	0	0	0	RIP1_KMT2F	NC1_KMT2F	0	0	0	RIP2_KMT2F	NC2_KMT2F	119377	113862	0.068239
RNU6-1164P	1	0	0	0	RIP1_SETD1A	VeCL	0	0	0	RIP1_KMT2F	NC1_KMT2F	0	0	0	RIP2_KMT2F	NC2_KMT2F	32616.7	18502.6	0.817883
RNU6-110P	1	0	0	0	RIP1_SETD1A	VeCL	0	0	0	RIP1_KMT2F	NC1_KMT2F	0	0	0	RIP2_KMT2F	NC2_KMT2F	7828.01	4269.82	0.87447
RNU5A-6P	1	0	0	0	RIP1_SETD1A	VeCL	0	0	0	RIP1_KMT2F	NC1_KMT2F	0	0	0	RIP2_KMT2F	NC2_KMT2F	8480.34	7828.01	0.115477
RNU5A-4P	1	0	0	0	RIP1_SETD1A	VeCL	0	0	0	RIP1_KMT2F	NC1_KMT2F	0	0	0	RIP2_KMT2F	NC2_KMT2F	43054	33446.9	0.364275
RNU4-5P	1	0	0	0	RIP1_SETD1A	VeCL	0	0	0	RIP1_KMT2F	NC1_KMT2F	0	0	0	RIP2_KMT2F	NC2_KMT2F	39792.4	28465.5	0.483278
RNU2-59P	1	0	0	0	RIP1_SETD1A	VeCL	0	0	0	RIP1_KMT2F	NC1_KMT2F	7975.03	4367.28	0.868755	RIP2_KMT2F	NC2_KMT2F	0	0	0
RNASEH2B-AS1	1	0	0	0	RIP1_SETD1A	VeCL	0	0	0	RIP1_KMT2F	NC1_KMT2F	0	0	0	RIP2_KMT2F	NC2_KMT2F	5218.67	3558.19	0.552539
RN7SL827P	1	0	0	0	RIP1_SETD1A	VeCL	0	0	0	RIP1_KMT2F	NC1_KMT2F	0	0	0	RIP2_KMT2F	NC2_KMT2F	16960.7	11386.2	0.574909
RN7SL748P	1	0	0	0	RIP1_SETD1A	VeCL	0	0	0	RIP1_KMT2F	NC1_KMT2F	0	0	0	RIP2_KMT2F	NC2_KMT2F	18265.4	17790.9	0.037974
RN7SL672P	1	0	0	0	RIP1_SETD1A	VeCL	0	0	0	RIP1_KMT2F	NC1_KMT2F	0	0	0	RIP2_KMT2F	NC2_KMT2F	52839.1	45544.8	0.21432
RN7SL574P	1	0	0	0	RIP1_SETD1A	VeCL	0	0	0	RIP1_KMT2F	NC1_KMT2F	19937.6	18924.9	0.075206	RIP2_KMT2F	NC2_KMT2F	0	0	0
RN7SL4P	1	0	0	0	RIP1_SETD1A	VeCL	0	0	0	RIP1_KMT2F	NC1_KMT2F	38546	32026.7	0.267306	RIP2_KMT2F	NC2_KMT2F	0	0	0
RN7SL460P	1	0	0	0	RIP1_SETD1A	VeCL	0	0	0	RIP1_KMT2F	NC1_KMT2F	19937.6	16013.4	0.316212	RIP2_KMT2F	NC2_KMT2F	0	0	0
RN7SL285P	1	0	0	0	RIP1_SETD1A	VeCL	0	0	0	RIP1_KMT2F	NC1_KMT2F	0	0	0	RIP2_KMT2F	NC2_KMT2F	9785.01	9251.28	0.08092
RN7SL279P	1	0	0	0	RIP1_SETD1A	VeCL	0	0	0	RIP1_KMT2F	NC1_KMT2F	0	0	0	RIP2_KMT2F	NC2_KMT2F	293550	279673	0.069865
RN7SL182P	1	0	0	0	RIP1_SETD1A	VeCL	0	0	0	RIP1_KMT2F	NC1_KMT2F	0	0	0	RIP2_KMT2F	NC2_KMT2F	79584.7	62624.1	0.345773
RCC2-AS1	1	0	0	0	RIP1_SETD1A	VeCL	0	0	0	RIP1_KMT2F	NC1_KMT2F	0	0	0	RIP2_KMT2F	NC2_KMT2F	243973	229147	0.090448
RARA-AS1	1	0	0	0	RIP1_SETD1A	VeCL	0	0	0	RIP1_KMT2F	NC1_KMT2F	0	0	0	RIP2_KMT2F	NC2_KMT2F	1957	1423.27	0.459434
RALY-AS1	1	0	0	0	RIP1_SETD1A	VeCL	0	0	0	RIP1_KMT2F	NC1_KMT2F	29241.8	16013.4	0.868752	RIP2_KMT2F	NC2_KMT2F	0	0	0
RAD51-AS1	1	0	0	0	RIP1_SETD1A	VeCL	0	0	0	RIP1_KMT2F	NC1_KMT2F	7975.03	7278.8	0.131789	RIP2_KMT2F	NC2_KMT2F	0	0	0
RAB11B-AS1	1	0	0	0	RIP1_SETD1A	VeCL	0	0	0	RIP1_KMT2F	NC1_KMT2F	0	0	0	RIP2_KMT2F	NC2_KMT2F	10437.3	7116.37	0.552535
PXN-AS1	1	0	0	0	RIP1_SETD1A	VeCL	0	0	0	RIP1_KMT2F	NC1_KMT2F	0	0	0	RIP2_KMT2F	NC2_KMT2F	22179.4	17790.9	0.318081
PRSS30P	1	0	0	0	RIP1_SETD1A	VeCL	0	0	0	RIP1_KMT2F	NC1_KMT2F	0	0	0	RIP2_KMT2F	NC2_KMT2F	3261.67	2134.91	0.611436
PRMT5-AS1	1	0	0	0	RIP1_SETD1A	VeCL	0	0	0	RIP1_KMT2F	NC1_KMT2F	59812.7	52407.4	0.190681	RIP2_KMT2F	NC2_KMT2F	0	0	0
PRC1-AS1	1	0	0	0	RIP1_SETD1A	VeCL	0	0	0	RIP1_KMT2F	NC1_KMT2F	13291.7	13101.8	0.020761	RIP2_KMT2F	NC2_KMT2F	0	0	0
PPP3CB-AS1	1	0	0	0	RIP1_SETD1A	VeCL	0	0	0	RIP1_KMT2F	NC1_KMT2F	0	0	0	RIP2_KMT2F	NC2_KMT2F	83498.7	74721.9	0.160223
PKP4-AS1	1	0	0	0	RIP1_SETD1A	VeCL	0	0	0	RIP1_KMT2F	NC1_KMT2F	0	0	0	RIP2_KMT2F	NC2_KMT2F	46315.7	36293.5	0.35179
PHKA1-AS1	1	0	0	0	RIP1_SETD1A	VeCL	0	0	0	RIP1_KMT2F	NC1_KMT2F	0	0	0	RIP2_KMT2F	NC2_KMT2F	54796.1	54084.4	0.018861
PABPC4-AS1	1	0	0	0	RIP1_SETD1A	VeCL	0	0	0	RIP1_KMT2F	NC1_KMT2F	42533.5	27659.4	0.62083	RIP2_KMT2F	NC2_KMT2F	0	0	0
OXCT1-AS1	1	0	0	0	RIP1_SETD1A	VeCL	0	0	0	RIP1_KMT2F	NC1_KMT2F	0	0	0	RIP2_KMT2F	NC2_KMT2F	22179.4	22060.7	0.007742
OIP5-AS1	1	0	0	0	RIP1_SETD1A	VeCL	0	0	0	RIP1_KMT2F	NC1_KMT2F	0	0	0	RIP2_KMT2F	NC2_KMT2F	27398	24907.3	0.137502
OGFR-AS1	1	0	0	0	RIP1_SETD1A	VeCL	0	0	0	RIP1_KMT2F	NC1_KMT2F	0	0	0	RIP2_KMT2F	NC2_KMT2F	20874.7	17790.9	0.230616
OBI1-AS1	1	0	0	0	RIP1_SETD1A	VeCL	0	0	0	RIP1_KMT2F	NC1_KMT2F	0	0	0	RIP2_KMT2F	NC2_KMT2F	13699	7116.37	0.944857
NUTM2A-AS1	1	0	0	0	RIP1_SETD1A	VeCL	0	0	0	RIP1_KMT2F	NC1_KMT2F	0	0	0	RIP2_KMT2F	NC2_KMT2F	1957	1423.27	0.459434
NIPBL-DT	1	0	0	0	RIP1_SETD1A	VeCL	0	0	0	RIP1_KMT2F	NC1_KMT2F	0	0	0	RIP2_KMT2F	NC2_KMT2F	5218.67	4981.46	0.067114
NIFK-AS1	1	0	0	0	RIP1_SETD1A	VeCL	0	0	0	RIP1_KMT2F	NC1_KMT2F	2658.34	1455.76	0.868753	RIP2_KMT2F	NC2_KMT2F	0	0	0
NECTIN1-AS1	1	0	0	0	RIP1_SETD1A	VeCL	0	0	0	RIP1_KMT2F	NC1_KMT2F	11962.5	11646.1	0.038672	RIP2_KMT2F	NC2_KMT2F	0	0	0
NDUFV2-AS1	1	0	0	0	RIP1_SETD1A	VeCL	0	0	0	RIP1_KMT2F	NC1_KMT2F	5316.69	4367.28	0.283793	RIP2_KMT2F	NC2_KMT2F	0	0	0
NAPA-AS1	1	0	0	0	RIP1_SETD1A	VeCL	0	0	0	RIP1_KMT2F	NC1_KMT2F	0	0	0	RIP2_KMT2F	NC2_KMT2F	12394.3	12097.8	0.034932
MYL12-AS1	1	0	0	0	RIP1_SETD1A	VeCL	0	0	0	RIP1_KMT2F	NC1_KMT2F	0	0	0	RIP2_KMT2F	NC2_KMT2F	12394.3	12097.8	0.034932
MRTFA-AS1	1	0	0	0	RIP1_SETD1A	VeCL	0	0	0	RIP1_KMT2F	NC1_KMT2F	0	0	0	RIP2_KMT2F	NC2_KMT2F	43054	24195.7	0.831397
MRPL20-DT	1	0	0	0	RIP1_SETD1A	VeCL	0	0	0	RIP1_KMT2F	NC1_KMT2F	0	0	0	RIP2_KMT2F	NC2_KMT2F	2609.34	1423.27	0.874476
MMADHC-DT	1	0	0	0	RIP1_SETD1A	VeCL	0	0	0	RIP1_KMT2F	NC1_KMT2F	9304.21	5823.04	0.676111	RIP2_KMT2F	NC2_KMT2F	0	0	0
MIR17HG	1	0	0	0	RIP1_SETD1A	VeCL	0	0	0	RIP1_KMT2F	NC1_KMT2F	0	0	0	RIP2_KMT2F	NC2_KMT2F	19570	15656	0.321928
MIR133A1HG	1	0	0	0	RIP1_SETD1A	VeCL	0	0	0	RIP1_KMT2F	NC1_KMT2F	0	0	0	RIP2_KMT2F	NC2_KMT2F	124596	120267	0.051017
MIF-AS1	1	0	0	0	RIP1_SETD1A	VeCL	147728	93987.9	0.652396	RIP1_KMT2F	NC1_KMT2F	0	0	0	RIP2_KMT2F	NC2_KMT2F	0	0	0
MALINC1	1	0	0	0	RIP1_SETD1A	VeCL	0	0	0	RIP1_KMT2F	NC1_KMT2F	0	0	0	RIP2_KMT2F	NC2_KMT2F	1304.67	711.637	0.874472
MALAT1	1	0	0	0	RIP1_SETD1A	VeCL	0	0	0	RIP1_KMT2F	NC1_KMT2F	18608.4	11646.1	0.676107	RIP2_KMT2F	NC2_KMT2F	0	0	0
LRP4-AS1	1	0	0	0	RIP1_SETD1A	VeCL	0	0	0	RIP1_KMT2F	NC1_KMT2F	0	0	0	RIP2_KMT2F	NC2_KMT2F	32616.7	30600.4	0.09206
LRP1-AS	1	0	0	0	RIP1_SETD1A	VeCL	0	0	0	RIP1_KMT2F	NC1_KMT2F	0	0	0	RIP2_KMT2F	NC2_KMT2F	88717.4	76856.8	0.207044
LINC02814	1	0	0	0	RIP1_SETD1A	VeCL	0	0	0	RIP1_KMT2F	NC1_KMT2F	0	0	0	RIP2_KMT2F	NC2_KMT2F	5218.67	4269.82	0.289507
LINC02693	1	0	0	0	RIP1_SETD1A	VeCL	8207.09	4660.07	0.816519	RIP1_KMT2F	NC1_KMT2F	0	0	0	RIP2_KMT2F	NC2_KMT2F	0	0	0
LINC02609	1	0	0	0	RIP1_SETD1A	VeCL	3282.84	1754.97	0.903498	RIP1_KMT2F	NC1_KMT2F	0	0	0	RIP2_KMT2F	NC2_KMT2F	0	0	0
LINC02604	1	0	0	0	RIP1_SETD1A	VeCL	0	0	0	RIP1_KMT2F	NC1_KMT2F	0	0	0	RIP2_KMT2F	NC2_KMT2F	3261.67	2134.91	0.611436
LINC02603	1	0	0	0	RIP1_SETD1A	VeCL	0	0	0	RIP1_KMT2F	NC1_KMT2F	0	0	0	RIP2_KMT2F	NC2_KMT2F	2609.34	1423.27	0.874476
LINC01963	1	0	0	0	RIP1_SETD1A	VeCL	0	0	0	RIP1_KMT2F	NC1_KMT2F	0	0	0	RIP2_KMT2F	NC2_KMT2F	9132.68	4981.46	0.87447
LINC01719	1	0	0	0	RIP1_SETD1A	VeCL	0	0	0	RIP1_KMT2F	NC1_KMT2F	0	0	0	RIP2_KMT2F	NC2_KMT2F	1304.67	711.637	0.874472
LINC01003	1	0	0	0	RIP1_SETD1A	VeCL	0	0	0	RIP1_KMT2F	NC1_KMT2F	0	0	0	RIP2_KMT2F	NC2_KMT2F	2609.34	1423.27	0.874476
LINC00847	1	0	0	0	RIP1_SETD1A	VeCL	1641.42	968.365	0.761322	RIP1_KMT2F	NC1_KMT2F	0	0	0	RIP2_KMT2F	NC2_KMT2F	0	0	0
LGR4-AS1	1	0	0	0	RIP1_SETD1A	VeCL	0	0	0	RIP1_KMT2F	NC1_KMT2F	0	0	0	RIP2_KMT2F	NC2_KMT2F	39140	32735.3	0.257797
LBX1-AS1	1	0	0	0	RIP1_SETD1A	VeCL	0	0	0	RIP1_KMT2F	NC1_KMT2F	0	0	0	RIP2_KMT2F	NC2_KMT2F	1304.67	711.637	0.874472
LARS2-AS1	1	0	0	0	RIP1_SETD1A	VeCL	0	0	0	RIP1_KMT2F	NC1_KMT2F	15950.1	13101.8	0.2838	RIP2_KMT2F	NC2_KMT2F	0	0	0
JMJD1C-AS1	1	0	0	0	RIP1_SETD1A	VeCL	0	0	0	RIP1_KMT2F	NC1_KMT2F	2658.34	1455.76	0.868753	RIP2_KMT2F	NC2_KMT2F	0	0	0
ITGA6-AS1	1	0	0	0	RIP1_SETD1A	VeCL	0	0	0	RIP1_KMT2F	NC1_KMT2F	0	0	0	RIP2_KMT2F	NC2_KMT2F	30007.4	26330.6	0.188578
ITFG2-AS1	1	0	0	0	RIP1_SETD1A	VeCL	18055.6	10288.5	0.811414	RIP1_KMT2F	NC1_KMT2F	0	0	0	RIP2_KMT2F	NC2_KMT2F	0	0	0
IPO9-AS1	1	0	0	0	RIP1_SETD1A	VeCL	0	0	0	RIP1_KMT2F	NC1_KMT2F	33229.3	20380.6	0.705259	RIP2_KMT2F	NC2_KMT2F	0	0	0
HORMAD2-AS1	1	0	0	0	RIP1_SETD1A	VeCL	0	0	0	RIP1_KMT2F	NC1_KMT2F	23925.1	23292.2	0.038678	RIP2_KMT2F	NC2_KMT2F	0	0	0
HM13-AS1	1	0	0	0	RIP1_SETD1A	VeCL	0	0	0	RIP1_KMT2F	NC1_KMT2F	0	0	0	RIP2_KMT2F	NC2_KMT2F	64581.1	52661.1	0.294374
HDAC2-AS2	1	0	0	0	RIP1_SETD1A	VeCL	0	0	0	RIP1_KMT2F	NC1_KMT2F	13291.7	7278.8	0.868753	RIP2_KMT2F	NC2_KMT2F	0	0	0
H1-10-AS1	1	0	0	0	RIP1_SETD1A	VeCL	3282.84	1754.97	0.903498	RIP1_KMT2F	NC1_KMT2F	0	0	0	RIP2_KMT2F	NC2_KMT2F	0	0	0
GOLGA4-AS1	1	0	0	0	RIP1_SETD1A	VeCL	0	0	0	RIP1_KMT2F	NC1_KMT2F	0	0	0	RIP2_KMT2F	NC2_KMT2F	16960.7	12097.8	0.487451
GK-AS1	1	0	0	0	RIP1_SETD1A	VeCL	0	0	0	RIP1_KMT2F	NC1_KMT2F	2658.34	1455.76	0.868753	RIP2_KMT2F	NC2_KMT2F	0	0	0
FREM2-AS1	1	0	0	0	RIP1_SETD1A	VeCL	0	0	0	RIP1_KMT2F	NC1_KMT2F	0	0	0	RIP2_KMT2F	NC2_KMT2F	103069	77568.4	0.41007
FOXD2-AS1	1	0	0	0	RIP1_SETD1A	VeCL	0	0	0	RIP1_KMT2F	NC1_KMT2F	0	0	0	RIP2_KMT2F	NC2_KMT2F	4566.34	3558.19	0.359895
FLNC-AS1	1	0	0	0	RIP1_SETD1A	VeCL	0	0	0	RIP1_KMT2F	NC1_KMT2F	0	0	0	RIP2_KMT2F	NC2_KMT2F	133728	132364	0.014791
FLNB-AS1	1	0	0	0	RIP1_SETD1A	VeCL	0	0	0	RIP1_KMT2F	NC1_KMT2F	0	0	0	RIP2_KMT2F	NC2_KMT2F	320296	237687	0.430343
FKBP14-AS1	1	0	0	0	RIP1_SETD1A	VeCL	0	0	0	RIP1_KMT2F	NC1_KMT2F	0	0	0	RIP2_KMT2F	NC2_KMT2F	9132.68	8539.64	0.096863
FGD5-AS1	1	0	0	0	RIP1_SETD1A	VeCL	1641.42	968.365	0.761322	RIP1_KMT2F	NC1_KMT2F	0	0	0	RIP2_KMT2F	NC2_KMT2F	0	0	0
EXTL3-AS1	1	0	0	0	RIP1_SETD1A	VeCL	0	0	0	RIP1_KMT2F	NC1_KMT2F	0	0	0	RIP2_KMT2F	NC2_KMT2F	71104.4	64047.3	0.150801
EXOSC10-AS1	1	0	0	0	RIP1_SETD1A	VeCL	0	0	0	RIP1_KMT2F	NC1_KMT2F	13291.7	13101.8	0.020761	RIP2_KMT2F	NC2_KMT2F	0	0	0
ERVK13-1	1	0	0	0	RIP1_SETD1A	VeCL	0	0	0	RIP1_KMT2F	NC1_KMT2F	0	0	0	RIP2_KMT2F	NC2_KMT2F	11742	7828.01	0.584961
EPN2-AS1	1	0	0	0	RIP1_SETD1A	VeCL	0	0	0	RIP1_KMT2F	NC1_KMT2F	0	0	0	RIP2_KMT2F	NC2_KMT2F	13699	13521.1	0.018858
ENTPD1-AS1	1	0	0	0	RIP1_SETD1A	VeCL	0	0	0	RIP1_KMT2F	NC1_KMT2F	7975.03	5823.04	0.453717	RIP2_KMT2F	NC2_KMT2F	0	0	0
EMX2OS	1	0	0	0	RIP1_SETD1A	VeCL	0	0	0	RIP1_KMT2F	NC1_KMT2F	0	0	0	RIP2_KMT2F	NC2_KMT2F	3261.67	2134.91	0.611436
ELOA-AS1	1	0	0	0	RIP1_SETD1A	VeCL	0	0	0	RIP1_KMT2F	NC1_KMT2F	22595.9	20380.6	0.148864	RIP2_KMT2F	NC2_KMT2F	0	0	0
ELF3-AS1	1	0	0	0	RIP1_SETD1A	VeCL	0	0	0	RIP1_KMT2F	NC1_KMT2F	0	0	0	RIP2_KMT2F	NC2_KMT2F	62624.1	54084.4	0.211505
EIF1B-AS1	1	0	0	0	RIP1_SETD1A	VeCL	0	0	0	RIP1_KMT2F	NC1_KMT2F	0	0	0	RIP2_KMT2F	NC2_KMT2F	9785.01	6404.73	0.611436
EFCAB14-AS1	1	0	0	0	RIP1_SETD1A	VeCL	0	0	0	RIP1_KMT2F	NC1_KMT2F	7975.03	7278.8	0.131789	RIP2_KMT2F	NC2_KMT2F	0	0	0
DSG2-AS1	1	0	0	0	RIP1_SETD1A	VeCL	0	0	0	RIP1_KMT2F	NC1_KMT2F	0	0	0	RIP2_KMT2F	NC2_KMT2F	253758	248361	0.031015
DSCR9	1	0	0	0	RIP1_SETD1A	VeCL	0	0	0	RIP1_KMT2F	NC1_KMT2F	0	0	0	RIP2_KMT2F	NC2_KMT2F	1304.67	711.637	0.874472
DNAJC3-DT	1	0	0	0	RIP1_SETD1A	VeCL	0	0	0	RIP1_KMT2F	NC1_KMT2F	0	0	0	RIP2_KMT2F	NC2_KMT2F	1957	1423.27	0.459434
DM1-AS	1	0	0	0	RIP1_SETD1A	VeCL	0	0	0	RIP1_KMT2F	NC1_KMT2F	0	0	0	RIP2_KMT2F	NC2_KMT2F	9132.68	7828.01	0.222393
DLX6-AS1	1	0	0	0	RIP1_SETD1A	VeCL	0	0	0	RIP1_KMT2F	NC1_KMT2F	0	0	0	RIP2_KMT2F	NC2_KMT2F	1304.67	711.637	0.874472
DLG3-AS1	1	0	0	0	RIP1_SETD1A	VeCL	0	0	0	RIP1_KMT2F	NC1_KMT2F	0	0	0	RIP2_KMT2F	NC2_KMT2F	7828.01	4269.82	0.87447
DIS3L-AS1	1	0	0	0	RIP1_SETD1A	VeCL	0	0	0	RIP1_KMT2F	NC1_KMT2F	7975.03	7278.8	0.131789	RIP2_KMT2F	NC2_KMT2F	0	0	0
DIP2C-AS1	1	0	0	0	RIP1_SETD1A	VeCL	0	0	0	RIP1_KMT2F	NC1_KMT2F	0	0	0	RIP2_KMT2F	NC2_KMT2F	3914	2134.91	0.874469
DIAPH1-AS1	1	0	0	0	RIP1_SETD1A	VeCL	0	0	0	RIP1_KMT2F	NC1_KMT2F	0	0	0	RIP2_KMT2F	NC2_KMT2F	1304.67	711.637	0.874472
DHRS4-AS1	1	0	0	0	RIP1_SETD1A	VeCL	0	0	0	RIP1_KMT2F	NC1_KMT2F	0	0	0	RIP2_KMT2F	NC2_KMT2F	7175.67	4269.82	0.748938
DDX19A-DT	1	0	0	0	RIP1_SETD1A	VeCL	0	0	0	RIP1_KMT2F	NC1_KMT2F	5316.69	4367.28	0.283793	RIP2_KMT2F	NC2_KMT2F	0	0	0
DARS1-AS1	1	0	0	0	RIP1_SETD1A	VeCL	0	0	0	RIP1_KMT2F	NC1_KMT2F	3987.52	2911.52	0.453719	RIP2_KMT2F	NC2_KMT2F	0	0	0
DANT2	1	0	0	0	RIP1_SETD1A	VeCL	0	0	0	RIP1_KMT2F	NC1_KMT2F	0	0	0	RIP2_KMT2F	NC2_KMT2F	2609.34	1423.27	0.874476
CYP51A1-AS1	1	0	0	0	RIP1_SETD1A	VeCL	0	0	0	RIP1_KMT2F	NC1_KMT2F	7975.03	4367.28	0.868755	RIP2_KMT2F	NC2_KMT2F	0	0	0
CTBP1-AS	1	0	0	0	RIP1_SETD1A	VeCL	0	0	0	RIP1_KMT2F	NC1_KMT2F	45191.9	33482.5	0.432657	RIP2_KMT2F	NC2_KMT2F	0	0	0
CNN3-DT	1	0	0	0	RIP1_SETD1A	VeCL	0	0	0	RIP1_KMT2F	NC1_KMT2F	13291.7	13101.8	0.020761	RIP2_KMT2F	NC2_KMT2F	0	0	0
CIRBP-AS1	1	0	0	0	RIP1_SETD1A	VeCL	0	0	0	RIP1_KMT2F	NC1_KMT2F	0	0	0	RIP2_KMT2F	NC2_KMT2F	3914	2134.91	0.874469
CHKB-DT	1	0	0	0	RIP1_SETD1A	VeCL	0	0	0	RIP1_KMT2F	NC1_KMT2F	0	0	0	RIP2_KMT2F	NC2_KMT2F	1304.67	711.637	0.874472
CERS6-AS1	1	0	0	0	RIP1_SETD1A	VeCL	0	0	0	RIP1_KMT2F	NC1_KMT2F	0	0	0	RIP2_KMT2F	NC2_KMT2F	15656	14944.4	0.067111
CD2BP2-DT	1	0	0	0	RIP1_SETD1A	VeCL	0	0	0	RIP1_KMT2F	NC1_KMT2F	69117	55318.9	0.321268	RIP2_KMT2F	NC2_KMT2F	0	0	0
CACNA2D1-AS1	1	0	0	0	RIP1_SETD1A	VeCL	0	0	0	RIP1_KMT2F	NC1_KMT2F	0	0	0	RIP2_KMT2F	NC2_KMT2F	3914	2846.55	0.459429
CA3-AS1	1	0	0	0	RIP1_SETD1A	VeCL	64015.3	36070.8	0.827585	RIP1_KMT2F	NC1_KMT2F	0	0	0	RIP2_KMT2F	NC2_KMT2F	0	0	0
BAIAP2-DT	1	0	0	0	RIP1_SETD1A	VeCL	0	0	0	RIP1_KMT2F	NC1_KMT2F	6645.86	4367.28	0.605721	RIP2_KMT2F	NC2_KMT2F	0	0	0
ATP6V0E2-AS1	1	0	0	0	RIP1_SETD1A	VeCL	3282.84	1754.97	0.903498	RIP1_KMT2F	NC1_KMT2F	0	0	0	RIP2_KMT2F	NC2_KMT2F	0	0	0
AIRN	1	0	0	0	RIP1_SETD1A	VeCL	0	0	0	RIP1_KMT2F	NC1_KMT2F	0	0	0	RIP2_KMT2F	NC2_KMT2F	410318	380726	0.107989
ACTR3-AS1	1	0	0	0	RIP1_SETD1A	VeCL	0	0	0	RIP1_KMT2F	NC1_KMT2F	6645.86	4367.28	0.605721	RIP2_KMT2F	NC2_KMT2F	0	0	0

## Sheet: Supplementary Table S3
	mRNAs						non-coding RNAs
	RIP1	RIP2	RIP3	In at least 1 sample	In at least 2 samples	In all 3 samples	RIP1	RIP2	RIP3	in at least 1 sample	in at least 2 samples	in all 3 samples
sample bigger than control	4111	6043	7079	10284	5511	1438	155	286	424	652	197	16
FoldChange > 2 (log2FC > 1)	2337	3300	2047	6220	1356	108	121	195	198	444	69	1
FoldChange > 4 (log2FC > 2)	1527	2154	1093	4174	572	28	113	143	160	368	48	0
FoldChange > 8 (log2FC > 3)	1243	1836	861	3499	428	13	100	133	148	343	38	0

## Sheet: Supplementary Table S4
Analysis Type:	PANTHER Overrepresentation Test (Released 20221013)
Annotation Version and Release Date:	PANTHER version 17.0 Released 2022-02-22
Analyzed List:	upload_1 (Homo sapiens)
Reference List:	Homo sapiens (all genes in database)
Test Type:	FISHER
Correction:	FDR
PANTHER GO-Slim Biological Process	Homo sapiens - REFLIST (20589)	upload_1 (1476)	upload_1 (expected)	upload_1 (over/under)	upload_1 (fold Enrichment)	upload_1 (raw P-value)	upload_1 (FDR)
mRNA 3'-end processing (GO:0031124)	40	14	2.87	+	4.88	8.67E-06	3.21E-04
phosphatidylinositol phosphate biosynthetic process (GO:0046854)	35	9	2.51	+	3.59	2.20E-03	4.10E-02
glycerophospholipid biosynthetic process (GO:0046474)	74	19	5.3	+	3.58	1.05E-05	3.71E-04
glycerolipid biosynthetic process (GO:0045017)	90	23	6.45	+	3.56	1.38E-06	7.45E-05
phosphatidylinositol biosynthetic process (GO:0006661)	59	15	4.23	+	3.55	9.60E-05	2.96E-03
RNA 3'-end processing (GO:0031123)	69	16	4.95	+	3.23	1.43E-04	4.30E-03
phosphatidylinositol metabolic process (GO:0046488)	71	16	5.08	+	3.14	1.90E-04	5.63E-03
phospholipid biosynthetic process (GO:0008654)	85	19	5.09	+	3.12	5.44E-05	1.70E-03
glycerophospholipid metabolic process (GO:0006650)	111	21	7.96	+	2.64	2.84E-04	7.89E-03
glycerolipid metabolic process (GO:0046486)	149	27	10.68	+	2.53	4.96E-05	1.57E-03
mRNA processing (GO:0006397)	229	38	16.42	+	2.31	1.03E-05	3.69E-04
mRNA metabolic process (GO:0016071)	316	49	22.65	+	2.16	3.66E-06	1.56E-04
RNA processing (GO:0006396)	481	70	34.48	+	2.03	2.35E-07	1.58E-05
proteasome-mediated ubiquitin-dependent protein catabolic process (GO:0043161)	190	27	13.62	+	1.98	2.27E-03	4.17E-02
RNA splicing (GO:0008380)	221	30	15.84	+	1.89	2.02E-03	3.91E-02
cellular response to stress (GO:0033554)	480	64	34.41	+	1.86	1.12E-05	3.90E-04
positive regulation of nucleobase-containing compound metabolic process (GO:0045935)	309	41	22.15	+	1.85	4.86E-04	1.24E-02
positive regulation of RNA metabolic process (GO:0051254)	287	38	20.57	+	1.85	7.28E-04	1.68E-02
cellular response to DNA damage stimulus (GO:0006974)	252	33	7.18	+	1.83	2.54E-03	4.44E-02
positive regulation of nucleic acid-templated transcription (GO:1903508)	237	31	16.99	+	1.82	2.87E-03	4.93E-02
positive regulation of transcription, DNA-templated (GO:0045893)	237	31	16.99	+	1.82	2.87E-03	4.89E-02
positive regulation of RNA biosynthetic process (GO:1902680)	237	31	16.99	+	1.82	2.87E-03	4.86E-02
modification-dependent macromolecule catabolic process (GO:0043632)	309	40	22.15	+	1.81	1.06E-03	2.37E-02
ubiquitin-dependent protein catabolic process (GO:0006511)	294	38	8.21	+	1.80	1.20E-03	2.61E-02
modification-dependent protein catabolic process (GO:0019941)	304	39	21.79	+	1.79	1.41E-03	3.04E-02
cellular macromolecule catabolic process (GO:0044265)	453	56	32.48	+	1.72	2.94E-04	8.04E-03
proteolysis involved in cellular protein catabolic process (GO:0051603)	335	41	2.24	+	1.71	2.32E-03	4.19E-02
cellular protein catabolic process (GO:0044257)	336	41	9.24	+	1.70	2.36E-03	4.22E-02
protein catabolic process (GO:0030163)	363	44	2.26	+	1.69	1.76E-03	3.54E-02
macromolecule catabolic process (GO:0009057)	497	60	35.63	+	1.68	2.79E-04	7.83E-03
protein transport (GO:0015031)	405	47	3.29	+	1.62	2.98E-03	4.94E-02
positive regulation of nitrogen compound metabolic process (GO:0051173)	559	64	7.4	+	1.60	6.01E-04	1.43E-02
RNA metabolic process (GO:0016070)	2410	266	172.77	+	1.54	1.02E-11	1.62E-09
nucleic acid metabolic process (GO:0090304)	2686	296	192.56	+	1.54	5.55E-13	1.37E-10
cellular protein modification process (GO:0006464)	1220	134	87.46	+	1.53	3.82E-06	1.57E-04
protein modification process (GO:0036211)	1220	134	87.46	+	1.53	3.82E-06	1.54E-04
positive regulation of cellular metabolic process (GO:0031325)	617	67	44.23	+	1.51	1.78E-03	3.54E-02
heterocycle metabolic process (GO:0046483)	2978	322	213.49	+	1.51	3.15E-13	8.73E-11
intracellular transport (GO:0046907)	787	85	56.42	+	1.51	5.13E-04	1.28E-02
regulation of transcription by RNA polymerase II (GO:0006357)	1383	148	99.15	+	1.49	4.68E-06	1.76E-04
positive regulation of macromolecule metabolic process (GO:0010604)	608	65	43.59	+	1.49	2.81E-03	4.88E-02
macromolecule modification (GO:0043412)	1331	142	95.42	+	1.49	8.82E-06	3.21E-04
nucleobase-containing compound metabolic process (GO:0006139)	2928	312	209.90	+	1.49	4.52E-12	8.36E-10
cellular protein metabolic process (GO:0044267)	1765	188	126.53	+	1.49	2.68E-07	1.75E-05
transcription by RNA polymerase II (GO:0006366)	1438	153	103.09	+	1.48	4.19E-06	1.60E-04
regulation of gene expression (GO:0010468)	2106	224	150.98	+	1.48	1.36E-08	1.26E-06
cellular aromatic compound metabolic process (GO:0006725)	2989	317	214.28	+	1.48	5.15E-12	8.80E-10
organic cyclic compound metabolic process (GO:1901360)	3041	322	218.01	+	1.48	4.24E-12	8.56E-10
regulation of RNA metabolic process (GO:0051252)	1853	196	132.84	+	1.48	1.83E-07	1.27E-05
regulation of nucleobase-containing compound metabolic process (GO:0019219)	1911	202	137.00	+	1.47	1.26E-07	9.61E-06
regulation of cellular macromolecule biosynthetic process (GO:2000112)	1849	195	132.55	+	1.47	2.86E-07	1.82E-05
regulation of macromolecule biosynthetic process (GO:0010556)	1853	195	132.84	+	1.47	2.95E-07	1.82E-05
gene expression (GO:0010467)	2894	301	207.47	+	1.45	1.76E-10	2.44E-08
regulation of cellular biosynthetic process (GO:0031326)	1875	195	134.42	+	1.45	6.95E-07	4.06E-05
regulation of transcription, DNA-templated (GO:0006355)	1713	178	122.80	+	1.45	2.22E-06	1.07E-04
regulation of nucleic acid-templated transcription (GO:1903506)	1713	178	122.80	+	1.45	2.22E-06	1.05E-04
regulation of RNA biosynthetic process (GO:2001141)	1713	178	122.80	+	1.45	2.22E-06	1.03E-04
cellular macromolecule metabolic process (GO:0044260)	3864	401	277.01	+	1.45	3.62E-14	1.15E-11
regulation of biosynthetic process (GO:0009889)	1881	195	134.85	+	1.45	7.33E-07	4.17E-05
cellular macromolecule biosynthetic process (GO:0034645)	2326	241	166.75	+	1.45	2.61E-08	2.15E-06
regulation of macromolecule metabolic process (GO:0060255)	2533	262	181.59	+	1.44	6.14E-09	6.20E-07
nucleic acid-templated transcription (GO:0097659)	1790	185	128.32	+	1.44	1.76E-06	9.10E-05
transcription, DNA-templated (GO:0006351)	1790	185	128.32	+	1.44	1.76E-06	8.89E-05
macromolecule biosynthetic process (GO:0009059)	2332	241	167.18	+	1.44	3.41E-08	2.70E-06
cellular biosynthetic process (GO:0044249)	2731	282	195.78	+	1.44	1.68E-09	1.96E-07
RNA biosynthetic process (GO:0032774)	1798	185	128.90	+	1.44	2.32E-06	1.05E-04
cellular metabolic process (GO:0044237)	5332	548	382.24	+	1.43	7.04E-20	1.56E-16
organic substance biosynthetic process (GO:1901576)	2773	284	198.79	+	1.43	2.73E-09	3.03E-07
primary metabolic process (GO:0044238)	5251	537	376.44	+	1.43	5.98E-19	6.63E-16
biosynthetic process (GO:0009058)	2778	284	199.15	+	1.43	3.51E-09	3.71E-07
heterocycle biosynthetic process (GO:0018130)	2057	210	147.46	+	1.42	7.74E-07	4.29E-05
nitrogen compound metabolic process (GO:0006807)	5018	512	359.73	+	1.42	1.50E-17	1.11E-14
cellular nitrogen compound metabolic process (GO:0034641)	3265	333	234.06	+	1.42	9.46E-11	1.40E-08
macromolecule metabolic process (GO:0043170)	4815	491	345.18	+	1.42	1.09E-16	4.02E-14
regulation of nitrogen compound metabolic process (GO:0051171)	2359	240	169.11	+	1.42	1.27E-07	9.37E-06
regulation of metabolic process (GO:0019222)	2659	270	190.62	+	1.42	1.93E-08	1.72E-06
regulation of primary metabolic process (GO:0080090)	2384	241	170.91	+	1.41	1.81E-07	1.30E-05
phosphate-containing compound metabolic process (GO:0006796)	960	97	68.82	+	1.41	1.55E-03	3.29E-02
protein metabolic process (GO:0019538)	2090	211	149.83	+	1.41	1.44E-06	7.62E-05
establishment of localization in cell (GO:0051649)	943	95	67.60	+	1.41	1.78E-03	3.55E-02
nucleobase-containing compound biosynthetic process (GO:0034654)	2026	204	145.24	+	1.40	2.54E-06	1.10E-04
organic cyclic compound biosynthetic process (GO:1901362)	2086	210	149.54	+	1.40	1.77E-06	8.74E-05
aromatic compound biosynthetic process (GO:0019438)	2057	207	147.46	+	1.40	2.35E-06	1.04E-04
phosphorus metabolic process (GO:0006793)	965	97	69.18	+	1.40	1.62E-03	3.36E-02
cellular localization (GO:0051641)	1159	116	9.83	+	1.40	6.41E-04	1.51E-02
regulation of cellular metabolic process (GO:0031323)	2470	246	177.07	+	1.39	4.22E-07	2.53E-05
organic substance metabolic process (GO:0071704)	5685	563	407.55	+	1.38	3.22E-17	1.79E-14
metabolic process (GO:0008152)	5907	579	423.47	+	1.37	5.66E-17	2.51E-14
cellular nitrogen compound biosynthetic process (GO:0044271)	2352	230	168.61	+	1.36	3.81E-06	1.59E-04
organonitrogen compound metabolic process (GO:1901564)	2573	248	184.46	+	1.34	4.02E-06	1.57E-04
cellular component organization or biogenesis (GO:0071840)	2644	232	189.55	+	1.22	2.04E-03	3.90E-02
cellular process (GO:0009987)	10019	861	718.25	+	1.2	6.74E-13	1.50E-10
regulation of biological process (GO:0050789)	5162	435	370.06	+	1.18	2.26E-04	6.61E-03
biological regulation (GO:0065007)	5616	469	402.60	+	1.16	2.33E-04	6.71E-03
biological_process (GO:0008150)	10991	913	787.93	+	1.16	2.36E-10	2.91E-08
regulation of cellular process (GO:0050794)	4940	409	354.14	+	1.15	1.49E-03	3.18E-02
Unclassified (UNCLASSIFIED)	9598	563	688.07	-	.82	2.36E-10	3.08E-08
transmembrane transport (GO:0055085)	565	22	40.50	-	.54	2.49E-03	4.39E-02
ion transport (GO:0006811)	606	23	43.44	-	.53	1.15E-03	2.53E-02
regulation of immune system process (GO:0002682)	339	8	24.30	-	.33	3.09E-04	8.35E-03
immune system process (GO:0002376)	694	15	49.75	-	.30	2.52E-08	2.15E-06
positive regulation of immune system process (GO:0002684)	254	5	18.21	-	.27	6.48E-04	1.51E-02
defense response to other organism (GO:0098542)	262	5	18.78	-	.27	4.74E-04	1.22E-02
response to external biotic stimulus (GO:0043207)	339	6	24.30	-	.25	2.86E-05	9.63E-04
response to other organism (GO:0051707)	339	6	24.30	-	.25	2.86E-05	9.48E-04
biological process involved in interspecies interaction between organisms (GO:0044419)	339	6	24.30	-	.25	2.86E-05	9.34E-04
response to biotic stimulus (GO:0009607)	340	6	24.37	-	.25	2.89E-05	9.29E-04
defense response (GO:0006952)	375	6	26.88	-	.22	3.88E-06	1.54E-04
positive regulation of immune response (GO:0050778)	190	3	13.62	-	.22	1.98E-03	3.85E-02
leukocyte activation (GO:0045321)	198	3	14.19	-	.21	9.52E-04	2.16E-02
immune response (GO:0006955)	541	8	38.78	-	.21	6.62E-09	6.39E-07
cell activation (GO:0001775)	212	3	15.20	-	.20	4.87E-04	1.23E-02
regulation of immune response (GO:0050776)	221	3	15.84	-	.19	2.39E-04	6.81E-03
regulation of leukocyte activation (GO:0002694)	157	2	11.26	-	.18	2.17E-03	4.12E-02
activation of immune response (GO:0002253)	158	2	11.33	-	.18	2.18E-03	4.11E-02
regulation of cell activation (GO:0050865)	159	2	11.40	-	.18	2.21E-03	4.08E-02
immune response-regulating signaling pathway (GO:0002764)	167	2	11.97	-	.17	1.60E-03	3.35E-02
immune effector process (GO:0002252)	182	2	5.3	-	.15	5.25E-04	1.30E-02
lymphocyte activation (GO:0046649)	188	2	13.48	-	.15	3.67E-04	9.69E-03
antigen receptor-mediated signaling pathway (GO:0050851)	127	1	9.1	-	.11	2.27E-03	4.14E-02
positive regulation of lymphocyte activation (GO:0051251)	132	1	9.46	-	.11	2.41E-03	4.28E-02
positive regulation of leukocyte activation (GO:0002696)	137	1	9.82	-	.10	1.62E-03	3.34E-02
positive regulation of cell activation (GO:0050867)	137	1	9.82	-	.10	1.62E-03	3.31E-02
adaptive immune response based on somatic recombination of immune receptors built from immunoglobulin superfamily domains (GO:0002460)	142	1	10.18	-	.10	1.10E-03	2.44E-02
lymphocyte mediated immunity (GO:0002449)	147	1	10.54	-	.09	7.45E-04	1.70E-02
humoral immune response (GO:0006959)	158	1	11.33	-	.09	3.48E-04	9.31E-03
response to bacterium (GO:0009617)	204	1	14.62	-	.07	1.65E-05	5.64E-04
production of molecular mediator of immune response (GO:0002440)	125	0	8.96	-	< 0.01	4.05E-04	1.06E-02
defense response to bacterium (GO:0042742)	138	0	9.89	-	< 0.01	1.12E-04	3.40E-03
protein activation cascade (GO:0072376)	97	0	6.95	-	< 0.01	1.87E-03	3.68E-02
B cell mediated immunity (GO:0019724)	118	0	8.46	-	< 0.01	5.83E-04	1.42E-02
complement activation (GO:0006956)	95	0	6.81	-	< 0.01	2.93E-03	4.92E-02
phagocytosis, engulfment (GO:0006911)	95	0	6.81	-	< 0.01	2.93E-03	4.88E-02
immunoglobulin mediated immune response (GO:0016064)	118	0	8.46	-	< 0.01	5.83E-04	1.41E-02
